# Supplementary material for: Comparative transcriptome analysis of silkworm, Bombyx mori colleterial gland suggests their functional role in mucous secretion
Source: PLoS One. 2018 May 31;13(5):e0198077. doi: 10.1371/journal.pone.0198077 (PMC5979005; doi:10.1371/journal.pone.0198077)
Supplement: S1 Table — (XLS) [file pone.0198077.s001.xls]

#ID	FDR	log2FC	regulated	COG_class	COG_class_annotation	GO_annotation	KEGG_annotation	Swissprot_annotation	nr_annotation
BGIBMGA004695	0.000737533431557691	-1.95647927391716	down	--	--	Cellular Component: chromatin (GO:0000785);; Molecular Function: DNA binding (GO:0003677);; Cellular Component: nucleus (GO:0005634);; Biological Process: regulation of transcription, DNA-templated (GO:0006355);; Cellular Component: intracellular organelle (GO:0043229);;	--	High mobility group protein I OS=Chironomus tentans (Midge) PE=1 SV=1	high mobility group protein A [Bombyx mori]
BGIBMGA006913	1.14576058418692e-07	-2.87915256139897	down	--	--	Molecular Function: catalytic activity (GO:0003824);; Biological Process: cell surface receptor signaling pathway (GO:0007166);; Biological Process: multicellular organismal development (GO:0007275);; Biological Process: imaginal disc-derived wing vein specification (GO:0007474);; Cellular Component: cell surface (GO:0009986);; Biological Process: regulation of BMP signaling pathway (GO:0030510);…	--	Hemocytin (Precursor) OS=Bombyx mori (Silk moth) PE=2 SV=1	PREDICTED: BMP-binding endothelial regulator protein-like [Bombyx mori]
BGIBMGA012453	8.12059210633098e-05	-2.31056692900889	down	--	--	Molecular Function: G-protein coupled receptor activity (GO:0004930);; Cellular Component: plasma membrane (GO:0005886);; Biological Process: neuropeptide signaling pathway (GO:0007218);; Cellular Component: integral component of membrane (GO:0016021);;	--	PDF receptor GN=Pdfr OS=Drosophila melanogaster (Fruit fly) PE=1 SV=2	neuropeptide receptor B3 precursor [Bombyx mori]
Silkworm_newGene_5833	0.00238890146923565	3.77324578120524	up	--	--	--	--	Putative uncharacterized protein DDB_G0290521 (Precursor) GN=DDB_G0290521 OS=Dictyostelium discoideum (Slime mold) PE=3 SV=2	PREDICTED: serine/arginine repetitive matrix protein 2-like [Bombyx mori]
BGIBMGA012803	2.38132783425549e-06	3.35261414968469	up	--	--	--	--	--	PREDICTED: uncharacterized protein LOC101736449 [Bombyx mori]
BGIBMGA009847	0.000618542278400747	3.97028924096246	up	--	--	--	--	--	PREDICTED: contactin-1a-like [Bombyx mori]
Silkworm_newGene_6779	0.000113167708063799	4.19706667540017	up	--	--	--	--	--	PREDICTED: uncharacterized protein LOC101740397 [Bombyx mori]
BGIBMGA013918	0.000579651823693017	-2.04033153444778	down	--	--	Molecular Function: RNA polymerase II transcription cofactor activity (GO:0001104);; Cellular Component: nucleus (GO:0005634);; Biological Process: regulation of transcription, DNA-templated (GO:0006355);; Biological Process: regulation of transcription from RNA polymerase II promoter (GO:0006357);; Cellular Component: mediator complex (GO:0016592);;	K13528|3e-79|nvi:100116470|NV11302	Mediator of RNA polymerase II transcription subunit 20 GN=MED20 OS=Aedes aegypti (Yellowfever mosquito) PE=3 SV=1	PREDICTED: mediator of RNA polymerase II transcription subunit 20-like [Bombyx mori]
BGIBMGA005080	0.00611537738817514	3.62514154225023	up	--	--	Molecular Function: organic cyclic compound binding (GO:0097159);; Molecular Function: heterocyclic compound binding (GO:1901363);;	--	Putative leucine-rich repeat-containing protein DDB_G0290503 GN=DDB_G0290503 OS=Dictyostelium discoideum (Slime mold) PE=4 SV=1	PREDICTED: serine/threonine-protein kinase prpf4B-like [Bombyx mori]
BGIBMGA013719	0.00909940885467886	2.71079055590049	up	--	--	Molecular Function: transferase activity, transferring glycosyl groups (GO:0016757);;	K00741|3e-89|aag:AaeL_AAEL006638|n-acetyllactosaminide beta-1,3-n-acetylglucosaminyltransferase	Glycosyltransferase-like protein gnt14 GN=gnt14 OS=Dictyostelium discoideum (Slime mold) PE=2 SV=1	PREDICTED: N-acetyllactosaminide beta-1,3-N-acetylglucosaminyltransferase-like [Bombyx mori]
BGIBMGA001347	7.52839536176664e-05	4.24859833091268	up	--	--	Molecular Function: structural molecule activity (GO:0005198);; Cellular Component: extracellular region (GO:0005576);;	--	Fibrohexamerin (Precursor) GN=P25 OS=Bombyx mori (Silk moth) PE=1 SV=1	fibroin P25 [Bombyx mandarina]
Silkworm_newGene_8397	8.33565552471605e-07	2.71058120096199	up	--	--	Cellular Component: membrane (GO:0016020);; Cellular Component: cell part (GO:0044464);; Biological Process: single-organism cellular process (GO:0044763);; Biological Process: establishment of localization (GO:0051234);;	--	Balbiani ring protein 3 (Precursor) GN=BR3 OS=Chironomus tentans (Midge) PE=2 SV=1	PREDICTED: SCO-spondin-like [Bombyx mori]
BGIBMGA009507	3.39551234691537e-05	4.34644809752018	up	--	--	--	--	--	PREDICTED: uncharacterized protein LOC101742016 [Bombyx mori]
BGIBMGA003742	0.00439626111516711	-1.90838042056528	down	--	--	Biological Process: synaptic transmission (GO:0007268);; Biological Process: neuron projection morphogenesis (GO:0048812);;	--	Calcium-binding protein P GN=cbpP OS=Dictyostelium discoideum (Slime mold) PE=2 SV=2	PREDICTED: phospholipid scramblase 1-like isoform X1 [Bombyx mori]
BGIBMGA006324	0.00472955950881249	2.10383940352015	up	--	--	Molecular Function: serine-type endopeptidase activity (GO:0004252);; Biological Process: proteolysis (GO:0006508);; Molecular Function: hydrolase activity (GO:0016787);;	--	Trypsin-4 (Precursor) GN=TRYP4 OS=Anopheles gambiae (African malaria mosquito) PE=2 SV=2	PREDICTED: trypsin-4-like [Bombyx mori]
BGIBMGA009686	0.000159677659454238	-2.11306624993897	down	[M]	Cell wall/membrane/envelope biogenesis	Cellular Component: Golgi membrane (GO:0000139);; Cellular Component: endoplasmic reticulum membrane (GO:0005789);; Cellular Component: plasma membrane (GO:0005886);; Molecular Function: ceramide glucosyltransferase activity (GO:0008120);; Biological Process: negative regulation of apoptotic process (GO:0043066);;	K00720|1e-135|phu:Phum_PHUM522690|Ceramide glucosyltransferase, putative (EC:2.4.1.80)	Ceramide glucosyltransferase 3 GN=cgt-3 OS=Caenorhabditis elegans PE=1 SV=2	PREDICTED: ceramide glucosyltransferase-like [Bombyx mori]
BGIBMGA005228	6.37577424189573e-09	5.23590574366937	up	--	--	--	--	--	PREDICTED: putative nuclease HARBI1-like [Acyrthosiphon pisum]
BGIBMGA000563	9.657206512248e-08	2.70130381791739	up	[E]	Amino acid transport and metabolism	Molecular Function: tyrosine 3-monooxygenase activity (GO:0004511);; Molecular Function: iron ion binding (GO:0005506);; Molecular Function: protein binding (GO:0005515);; Biological Process: male courtship behavior (GO:0008049);; Biological Process: adult locomotory behavior (GO:0008344);; Biological Process: aromatic amino acid family metabolic process (GO:0009072);; Biological Process: respons…	K00501|0.0|dwi:Dwil_GK12579|GK12579 gene product from transcript GK12579-RA	Tyrosine 3-monooxygenase GN=ple OS=Drosophila melanogaster (Fruit fly) PE=2 SV=2	tyrosine hydroxylase [Bombyx mori]
BGIBMGA010133	1.59639457208982e-09	-3.58149866542843	down	[G]	Carbohydrate transport and metabolism	Molecular Function: calcium ion binding (GO:0005509);; Molecular Function: enzyme regulator activity (GO:0030234);; Biological Process: regulation of catalytic activity (GO:0050790);;	--	--	PREDICTED: regucalcin-like [Bombyx mori]
BGIBMGA007966	0	6.75112935497671	up	--	--	--	--	Nose resistant to fluoxetine protein 6 (Precursor) GN=nrf-6 OS=Caenorhabditis elegans PE=1 SV=3	PREDICTED: uncharacterized protein LOC101738616 [Bombyx mori]
BGIBMGA013831	2.39445130389981e-11	3.31892613660716	up	[GC]	--	Biological Process: metabolic process (GO:0008152);; Molecular Function: transferase activity, transferring hexosyl groups (GO:0016758);;	--	Putative UDP-glucuronosyltransferase ugt-47 (Precursor) GN=ugt-47 OS=Caenorhabditis briggsae PE=3 SV=3	UDP-glycosyltransferase UGT33D2 precursor [Bombyx mori]
BGIBMGA002692	4.80993023188603e-12	3.60070592028809	up	--	--	Molecular Function: guanyl-nucleotide exchange factor activity (GO:0005085);; Biological Process: intracellular signal transduction (GO:0035556);;	--	--	PREDICTED: guanine nucleotide exchange factor DBS-like [Bombyx mori]
BGIBMGA006423	1.25436554632152e-06	-2.58178977587572	down	[O]	Posttranslational modification, protein turnover, chaperones	Molecular Function: serine-type endopeptidase activity (GO:0004252);; Biological Process: proteolysis (GO:0006508);; Molecular Function: serine-type peptidase activity (GO:0008236);;	--	Scolexin B (Precursor) OS=Heliothis virescens (Tobacco budworm moth) PE=1 SV=1	scolexin precursor [Bombyx mori]
BGIBMGA012111	5.55111512312578e-16	4.85289921117916	up	[E]	Amino acid transport and metabolism	Molecular Function: substrate-specific transporter activity (GO:0022892);; Biological Process: single-organism transport (GO:0044765);;	K14206|6e-93|aag:AaeL_AAEL008381|oligopeptide transporter	Peptide transporter family 1 GN=yin OS=Drosophila melanogaster (Fruit fly) PE=1 SV=2	PREDICTED: peptide transporter family 1-like [Bombyx mori]
BGIBMGA002956	0.00835026868940136	2.40287332582836	up	--	--	Biological Process: cellular process (GO:0009987);; Biological Process: single-organism process (GO:0044699);;	--	Protein phosphatase PHLPP-like protein GN=Phlpp OS=Drosophila melanogaster (Fruit fly) PE=3 SV=1	PREDICTED: protein phosphatase PHLPP-like protein-like [Bombyx mori]
BGIBMGA006585	1.28455047476717e-06	-4.32580870627783	down	--	--	--	--	--	hypothetical protein KGM_22480 [Danaus plexippus]
Silkworm_newGene_2415	0.00609698325465158	1.91434134480297	up	--	--	--	--	--	PREDICTED: dual specificity protein kinase splA-like [Bombyx mori]
BGIBMGA013324	0.000333159508876801	3.61978524272947	up	--	--	--	--	--	PREDICTED: coiled-coil domain-containing protein 151-like [Bombyx mori]
BGIBMGA004773	0.000400255222699375	4.03041207775248	up	--	--	--	--	--	hypothetical protein KGM_22652 [Danaus plexippus]
BGIBMGA004813	4.44089209850063e-16	4.12404028432498	up	--	--	--	--	--	PREDICTED: piggyBac transposable element-derived protein 4-like [Bombyx mori]
BGIBMGA012653	3.77974651577517e-10	-3.51426772263925	down	--	--	--	--	HCF C-terminal chain GN=Hcf OS=Drosophila melanogaster (Fruit fly) PE=1 SV=2	PREDICTED: muskelin-like [Bombyx mori]
BGIBMGA000493	2.28194200313503e-07	-3.30985798337972	down	--	--	--	--	--	PREDICTED: uncharacterized protein LOC101736369 [Bombyx mori]
BGIBMGA010564	9.43358875571398e-07	-4.8691721529548	down	[QR]	--	Biological Process: metabolic process (GO:0008152);; Molecular Function: transferase activity (GO:0016740);;	K10718|2e-21|dvi:Dvir_GJ22616|GJ22616 gene product from transcript GJ22616-RA	--	PREDICTED: uncharacterized protein LOC101745095 [Bombyx mori]
BGIBMGA001859	0.000693872824707342	2.50205829140085	up	--	--	Molecular Function: microtubule motor activity (GO:0003777);; Molecular Function: ATP binding (GO:0005524);; Cellular Component: cytoplasm (GO:0005737);; Biological Process: ATP catabolic process (GO:0006200);; Biological Process: microtubule-based process (GO:0007017);; Biological Process: microtubule-based movement (GO:0007018);; Biological Process: multicellular organismal development (GO:0007…	--	Dynein beta chain, ciliary OS=Tripneustes gratilla (Hawaian sea urchin) PE=1 SV=1	PREDICTED: LOW QUALITY PROTEIN: dynein heavy chain 10, axonemal-like [Bombyx mori]
Silkworm_newGene_4628	0	8.64576424266362	up	--	--	--	--	--	hypothetical protein KGM_20414 [Danaus plexippus]
BGIBMGA001569	1.12433166110648e-08	5.18391041633886	up	[G]	Carbohydrate transport and metabolism	Molecular Function: oxidoreductase activity (GO:0016491);; Molecular Function: hydrolase activity, acting on glycosyl bonds (GO:0016798);; Biological Process: primary metabolic process (GO:0044238);; Biological Process: cellular macromolecule metabolic process (GO:0044260);;	--	Neutral alpha-glucosidase AB (Precursor) GN=modA OS=Dictyostelium discoideum (Slime mold) PE=3 SV=1	PREDICTED: lysosomal alpha-glucosidase-like [Bombyx mori]
BGIBMGA012427	5.47517586824142e-11	3.31134574800923	up	--	--	Molecular Function: serine-type endopeptidase activity (GO:0004252);; Cellular Component: extracellular region (GO:0005576);; Biological Process: proteolysis (GO:0006508);; Biological Process: humoral immune response (GO:0006959);; Molecular Function: peptidase activity (GO:0008233);; Biological Process: protein metabolic process (GO:0019538);; Biological Process: single-multicellular organism pr…	--	Serine protease snake (Precursor) GN=snk OS=Drosophila melanogaster (Fruit fly) PE=1 SV=2	serine protease 7 precursor [Bombyx mori]
BGIBMGA003040	7.80170102212541e-05	-2.72313979906235	down	--	--	--	--	--	PREDICTED: uncharacterized protein LOC101740515 [Bombyx mori]
BGIBMGA005318	0.00167607434569661	2.28828198052151	up	--	--	--	--	Slit homolog 1 protein (Precursor) GN=slt-1 OS=Caenorhabditis elegans PE=3 SV=1	PREDICTED: ras guanine nucleotide exchange factor L-like [Bombyx mori]
BGIBMGA001577	0.00883644111285475	-2.2637155820884	down	[RTKL]	--	Molecular Function: transferase activity, transferring phosphorus-containing groups (GO:0016772);;	--	Probable serine/threonine-protein kinase DDB_G0267514 GN=DDB_G0267514 OS=Dictyostelium discoideum (Slime mold) PE=3 SV=1	PREDICTED: uncharacterized protein LOC101744858 [Bombyx mori]
BGIBMGA012719	1.51210081233977e-07	-5.0630575725332	down	--	--	--	--	--	PREDICTED: uncharacterized protein LOC101742883 isoform X1 [Bombyx mori]
BGIBMGA012478	0	5.60542129623691	up	--	--	Cellular Component: extracellular region (GO:0005576);; Molecular Function: peptidase activity (GO:0008233);; Molecular Function: serine-type peptidase activity (GO:0008236);;	K01312|3e-48|aga:AgaP_AGAP008296|AGAP008296-PA	Trypsin-1 (Precursor) GN=TRYP1 OS=Anopheles gambiae (African malaria mosquito) PE=2 SV=3	PREDICTED: trypsin-1-like [Bombyx mori]
BGIBMGA002044	0.000183812396686411	2.70232637135387	up	--	--	Molecular Function: oxidoreductase activity (GO:0016491);; Molecular Function: transition metal ion binding (GO:0046914);; Biological Process: oxidation-reduction process (GO:0055114);;	--	Antigen LPMC-61 (Fragment) OS=Eimeria tenella (Coccidian parasite) PE=2 SV=1	PREDICTED: putative golgin subfamily A member 6-like protein 6-like [Bombyx mori]
Silkworm_newGene_8195	6.77683176242283e-08	3.02783615231846	up	--	--	--	--	--	PREDICTED: 5-azacytidine-induced protein 1-like [Bombyx mori]
BGIBMGA013626	6.11406690831373e-08	2.73974127873279	up	[R]	General function prediction only	Molecular Function: sequence-specific DNA binding RNA polymerase II transcription factor activity (GO:0000981);; Biological Process: larval development (GO:0002164);; Biological Process: instar larval or pupal development (GO:0002165);; Biological Process: regionalization (GO:0003002);; Biological Process: system process (GO:0003008);; Molecular Function: DNA binding (GO:0003677);; Molecular Func…	--	Protein suppressor of hairy wing GN=su(Hw) OS=Drosophila ananassae (Fruit fly) PE=2 SV=1	PREDICTED: uncharacterized protein LOC101744027 [Bombyx mori]
BGIBMGA000807	1.62705249273642e-09	5.35824281456898	up	--	--	Molecular Function: AMP deaminase activity (GO:0003876);; Biological Process: IMP biosynthetic process (GO:0006188);;	K01490|0.0|nvi:100123558|NV11582	AMP deaminase GN=amdA OS=Dictyostelium discoideum (Slime mold) PE=1 SV=1	PREDICTED: AMP deaminase 2-like [Bombyx mori]
BGIBMGA009725	0.00386499267519425	-2.3308250545838	down	[GEPR]	--	--	K06258|8e-97|aag:AaeL_AAEL007378|hypothetical protein	Putative transporter ZK637.1 GN=ZK637.1 OS=Caenorhabditis elegans PE=3 SV=5	hypothetical protein KGM_21126 [Danaus plexippus]
BGIBMGA012494	7.78270415890958e-08	4.24328870259328	up	--	--	--	--	--	PREDICTED: uncharacterized protein LOC101741905 isoform X2 [Bombyx mori]
BGIBMGA010889	0	5.92146322011596	up	--	--	Molecular Function: binding (GO:0005488);; Cellular Component: membrane (GO:0016020);; Cellular Component: cell part (GO:0044464);; Biological Process: single-multicellular organism process (GO:0044707);; Biological Process: single-organism cellular process (GO:0044763);; Biological Process: single-organism transport (GO:0044765);; Biological Process: regulation of biological process (GO:0050789)…	--	Protein psiQ (Precursor) GN=psiQ OS=Dictyostelium discoideum (Slime mold) PE=3 SV=1	PREDICTED: tenascin-like [Bombyx mori]
BGIBMGA013797	1.76812124375036e-06	2.47211754275506	up	--	--	Molecular Function: serine-type endopeptidase activity (GO:0004252);; Cellular Component: extracellular region (GO:0005576);; Biological Process: proteolysis (GO:0006508);; Biological Process: maternal specification of dorsal/ventral axis, oocyte, germ-line encoded (GO:0007311);; Biological Process: Toll signaling pathway (GO:0008063);; Molecular Function: peptidase activity (GO:0008233);; Biolog…	--	Serine protease easter (Precursor) GN=ea OS=Drosophila melanogaster (Fruit fly) PE=1 SV=3	PREDICTED: serine protease easter-like [Bombyx mori]
BGIBMGA006542	7.35646210614505e-10	3.70538465254801	up	--	--	--	--	Protein rtoA (Precursor) GN=rtoA OS=Dictyostelium discoideum (Slime mold) PE=2 SV=2	PREDICTED: cell wall protein AWA1-like [Bombyx mori]
BGIBMGA013398	0.000267396298857192	-2.06700457613424	down	--	--	--	--	Salivary glue protein Sgs-3 (Precursor) GN=Sgs3 OS=Drosophila yakuba (Fruit fly) PE=2 SV=3	PREDICTED: mucin-2-like [Bombyx mori]
BGIBMGA008091	0.00082597072398094	-2.13382981131318	down	--	--	--	--	--	PREDICTED: uncharacterized protein LOC101736398 [Bombyx mori]
Silkworm_newGene_6073	0.00290345502944123	1.77542904727631	up	--	--	--	--	--	hypothetical protein EAI_08723 [Harpegnathos saltator]
BGIBMGA001121	0	-6.28877820402939	down	--	--	Cellular Component: cytoplasm (GO:0005737);; Biological Process: multicellular organismal development (GO:0007275);; Cellular Component: membrane (GO:0016020);; Cellular Component: intracellular organelle (GO:0043229);; Biological Process: single-organism cellular process (GO:0044763);; Biological Process: single-organism developmental process (GO:0044767);; Biological Process: anatomical structu…	--	Fibulin-1 (Precursor) GN=fbl-1 OS=Caenorhabditis elegans PE=1 SV=3	PREDICTED: protein kinase C-binding protein NELL1-like, partial [Bombyx mori]
BGIBMGA004055	0.00949014450674668	1.63848764372412	up	[RTKL]	--	Molecular Function: nucleotide binding (GO:0000166);; Biological Process: mRNA splicing, via spliceosome (GO:0000398);; Biological Process: morphogenesis of an epithelium (GO:0002009);; Molecular Function: protein serine/threonine kinase activity (GO:0004674);; Molecular Function: ATP binding (GO:0005524);; Biological Process: protein phosphorylation (GO:0006468);; Biological Process: cellular co…	K08827|3e-65|dre:406758|prpf4b, wu:fc18e10, wu:fe47g02, zgc:55623	Serine/threonine-protein kinase prpf4B GN=prpf4B OS=Dictyostelium discoideum (Slime mold) PE=3 SV=1	prp4 [Danaus plexippus]
BGIBMGA009162	0	5.87480659889773	up	--	--	Cellular Component: extracellular region (GO:0005576);; Biological Process: lipid metabolic process (GO:0006629);; Molecular Function: hydrolase activity (GO:0016787);; Biological Process: single-organism process (GO:0044699);;	--	Venom phospholipase A1 OS=Vespula squamosa (Southern yellow jacket) PE=1 SV=1	putative lipase [Bombyx mori]
BGIBMGA014025	0	-11.5562929627962	down	[IQR]	--	--	--	Alcohol dehydrogenase GN=ADH OS=Bactrocera oleae (Olive fruit fly) PE=2 SV=1	PREDICTED: 15-hydroxyprostaglandin dehydrogenase [NAD(+)]-like [Bombyx mori]
BGIBMGA013488	0.00599125512296417	2.32151851081951	up	--	--	--	--	--	PREDICTED: uncharacterized protein LOC101745229 [Bombyx mori]
BGIBMGA010137	1.00308694734874e-05	-2.94178346135937	down	--	--	Molecular Function: transferase activity, transferring phosphorus-containing groups (GO:0016772);;	--	--	PREDICTED: uncharacterized protein LOC101745257 isoform X1 [Bombyx mori]
BGIBMGA010929	4.53347359652412e-10	3.10299502916251	up	--	--	Biological Process: negative regulation of transcription from RNA polymerase II promoter (GO:0000122);; Biological Process: positive regulation of neuroblast proliferation (GO:0002052);; Molecular Function: sequence-specific DNA binding transcription factor activity (GO:0003700);; Molecular Function: binding (GO:0005488);; Molecular Function: transcription factor binding (GO:0008134);; Biological…	--	Hairy/enhancer-of-split related with YRPW motif protein GN=Hey OS=Drosophila melanogaster (Fruit fly) PE=2 SV=1	PREDICTED: uncharacterized protein LOC101746519 [Bombyx mori]
BGIBMGA014178	2.37498798405511e-10	3.15008101385395	up	[G]	Carbohydrate transport and metabolism	Molecular Function: hydrolase activity, hydrolyzing O-glycosyl compounds (GO:0004553);; Biological Process: carbohydrate metabolic process (GO:0005975);; Molecular Function: hydrolase activity, acting on glycosyl bonds (GO:0016798);;	--	Myrosinase 1 OS=Brevicoryne brassicae (Cabbage aphid) PE=1 SV=1	PREDICTED: myrosinase 1-like isoform X2 [Bombyx mori]
BGIBMGA001860	3.13132603624311e-07	3.01587555533543	up	--	--	--	--	--	PREDICTED: uncharacterized protein LOC101746878 [Bombyx mori]
BGIBMGA005572	0	7.70440232609457	up	--	--	--	--	--	PREDICTED: tetratricopeptide repeat protein 26-like isoform X1 [Bombyx mori]
Silkworm_newGene_4624	1.54918843872087e-05	2.36336761328706	up	--	--	--	K13804|5e-74|phu:Phum_PHUM518550|Inactivation-no-after-potential D protein, putative	Inactivation-no-after-potential D protein GN=inaD OS=Drosophila melanogaster (Fruit fly) PE=1 SV=2	hypothetical protein KGM_21407 [Danaus plexippus]
BGIBMGA007465	0.00536944798522265	1.70805951440717	up	--	--	Molecular Function: acid phosphatase activity (GO:0003993);;	--	--	PREDICTED: acid phosphatase-like protein 2-like [Bombyx mori]
BGIBMGA010164	0.00639149469984346	-1.71884304805205	down	--	--	--	--	--	hypothetical protein KGM_04926 [Danaus plexippus]
BGIBMGA012757	0.000129709749363771	-2.26158781911912	down	--	--	Molecular Function: binding (GO:0005488);;	--	--	PREDICTED: uncharacterized protein LOC101735885 [Bombyx mori]
BGIBMGA004907	0.00989801413635827	3.54496791357614	up	[E]	Amino acid transport and metabolism	--	K01754|1e-100|ame:552523|similar to CG8129-PB, isoform B	Probable serine racemase GN=srr OS=Dictyostelium discoideum (Slime mold) PE=3 SV=1	PREDICTED: threonine dehydratase, mitochondrial-like [Bombyx mori]
BGIBMGA001045	0.00870233372680784	2.48081227577993	up	--	--	Cellular Component: membrane (GO:0016020);;	--	--	PREDICTED: hemicentin-1-like [Bombyx mori]
BGIBMGA005609	0	7.92551766638717	up	[E]	Amino acid transport and metabolism	--	--	Glucose dehydrogenase [acceptor] short protein (Precursor) GN=Gld OS=Drosophila pseudoobscura pseudoobscura (Fruit fly) PE=3 SV=4	PREDICTED: glucose dehydrogenase [acceptor]-like [Bombyx mori]
BGIBMGA000485	0.00025288891166797	2.02236598253285	up	--	--	Molecular Function: signal transducer activity (GO:0004871);; Biological Process: regulation of transcription, DNA-templated (GO:0006355);; Biological Process: signal transduction (GO:0007165);; Cellular Component: intracellular part (GO:0044424);; Biological Process: regulation of cellular process (GO:0050794);;	K02633|2e-18|dmo:Dmoj_GI16295|Dmoj_per	Period circadian protein GN=per OS=Antheraea pernyi (Chinese oak silk moth) PE=2 SV=1	PERIOD beta [Bombyx mori]
BGIBMGA001337	8.67323301290135e-07	-2.59838445254073	down	--	--	Biological Process: metabolic process (GO:0008152);; Molecular Function: transferase activity, transferring hexosyl groups (GO:0016758);;	--	--	UDP-glycosyltransferase UGT41A1 precursor [Bombyx mori]
BGIBMGA013806	7.12001922709149e-06	2.411838663166	up	--	--	--	--	--	PREDICTED: uncharacterized protein LOC101745813 [Bombyx mori]
BGIBMGA007670	0.00647791828333466	2.76232221141299	up	[I]	Lipid transport and metabolism	Molecular Function: carboxylic ester hydrolase activity (GO:0052689);;	--	Esterase FE4 (Precursor) OS=Myzus persicae (Green peach aphid) PE=1 SV=1	alpha-esterase 25 [Bombyx mori]
BGIBMGA002908	5.13754879627459e-06	4.5654627830739	up	--	--	Cellular Component: integral component of membrane (GO:0016021);;	--	23 kDa integral membrane protein OS=Schistosoma japonicum (Blood fluke) PE=2 SV=1	PREDICTED: uncharacterized protein LOC101739768 [Bombyx mori]
BGIBMGA003954	0.00443398997142475	-1.82597039950984	down	--	--	Biological Process: autophagic vacuole assembly (GO:0000045);; Cellular Component: cytoplasm (GO:0005737);;	K08336|9e-41|tca:655119|autophagy-related 12-like	Autophagy protein 12-like GN=Atg12 OS=Drosophila melanogaster (Fruit fly) PE=3 SV=3	autophagy related protein Atg12-like protein [Bombyx mori]
BGIBMGA003895	2.60591974166058e-06	2.56446697380574	up	--	--	Biological Process: negative regulation of transcription from RNA polymerase II promoter (GO:0000122);; Molecular Function: RNA polymerase II regulatory region sequence-specific DNA binding (GO:0000977);; Molecular Function: steroid hormone receptor activity (GO:0003707);; Molecular Function: thyroid hormone receptor activity (GO:0004887);; Molecular Function: binding (GO:0005488);; Molecular Fun…	K08701|2e-92|dme:Dmel_CG18023|Eip78C	Ecdysone-induced protein 78C GN=Eip78C OS=Drosophila melanogaster (Fruit fly) PE=2 SV=3	PREDICTED: ecdysone-inducible protein E75-like [Bombyx mori]
Silkworm_newGene_3800	9.14807362020209e-05	-2.16663322820593	down	[O]	Posttranslational modification, protein turnover, chaperones	Molecular Function: ATP binding (GO:0005524);; Cellular Component: lipid particle (GO:0005811);; Cellular Component: microtubule associated complex (GO:0005875);; Biological Process: ATP catabolic process (GO:0006200);; Biological Process: DNA replication (GO:0006260);; Biological Process: protein folding (GO:0006457);; Biological Process: response to stress (GO:0006950);; Biological Process: det…	K04043|0.0|ame:408605|Hsc70-5	Heat shock 70 kDa protein cognate 5 GN=Hsc70-5 OS=Drosophila melanogaster (Fruit fly) PE=1 SV=2	PREDICTED: heat shock 70 kDa protein cognate 5-like, partial [Bombyx mori]
Silkworm_newGene_5154	8.72635297355373e-14	6.15044522497853	up	--	--	--	--	--	PREDICTED: uncharacterized protein LOC101745813 [Bombyx mori]
BGIBMGA009109	0	-7.85765426647046	down	[RTKL]	--	Molecular Function: protein serine/threonine kinase activity (GO:0004674);; Molecular Function: cyclin-dependent protein serine/threonine kinase activity (GO:0004693);; Molecular Function: binding (GO:0005488);; Molecular Function: ATP binding (GO:0005524);; Cellular Component: microtubule associated complex (GO:0005875);; Biological Process: protein phosphorylation (GO:0006468);; Biological Proc…	K08824|1e-111|phu:Phum_PHUM494770|kkiamre, putative (EC:2.7.11.22)	Cell division control protein 2 homolog 3 GN=CRK3 OS=Trypanosoma brucei brucei PE=3 SV=1	PREDICTED: cyclin-dependent kinase-like 2-like [Bombyx mori]
BGIBMGA000934	7.7079095095467e-07	3.82426937266428	up	[P]	Inorganic ion transport and metabolism	Molecular Function: carbonate dehydratase activity (GO:0004089);; Cellular Component: extracellular region (GO:0005576);; Molecular Function: zinc ion binding (GO:0008270);;	--	Putative carbonic anhydrase-like protein 2 (Precursor) GN=cah-2 OS=Caenorhabditis elegans PE=1 SV=3	PREDICTED: carbonic anhydrase-related protein 10-like [Bombyx mori]
Silkworm_newGene_7885	9.65152508358713e-07	2.91668169662302	up	--	--	Molecular Function: catalytic activity (GO:0003824);;	--	Phospholipase A1 (Precursor) OS=Polybia paulista (Neotropical social wasp) PE=1 SV=1	PREDICTED: pancreatic lipase-related protein 2-like isoform X1 [Bombyx mori]
BGIBMGA005570	0.000170940105363337	-2.11016565568226	down	--	--	--	K06094|2e-93|ame:409348|lethal giant larvae	Protein lethal(2) giant larvae GN=l(2)gl OS=Drosophila pseudoobscura pseudoobscura (Fruit fly) PE=1 SV=3	PREDICTED: lethal(2) giant larvae protein-like [Bombyx mori]
BGIBMGA008471	2.35258631797741e-07	4.89145514413726	up	--	--	Molecular Function: serine-type endopeptidase activity (GO:0004252);; Biological Process: proteolysis (GO:0006508);; Molecular Function: peptidase activity (GO:0008233);; Biological Process: single-multicellular organism process (GO:0044707);;	--	Serine protease easter (Precursor) GN=ea OS=Drosophila melanogaster (Fruit fly) PE=1 SV=3	PREDICTED: serine protease easter-like [Bombyx mori]
BGIBMGA008439	0.00989801413635827	3.54496791357614	up	[F]	Nucleotide transport and metabolism	Molecular Function: binding (GO:0005488);; Molecular Function: iron ion binding (GO:0005506);; Molecular Function: electron carrier activity (GO:0009055);; Molecular Function: oxidoreductase activity (GO:0016491);; Molecular Function: oxidoreductase activity, acting on CH-OH group of donors (GO:0016614);; Molecular Function: flavin adenine dinucleotide binding (GO:0050660);; Molecular Function: 2…	--	Xanthine dehydrogenase GN=ry OS=Drosophila melanogaster (Fruit fly) PE=2 SV=2	aldehyde oxidase 1 [Bombyx mori]
Silkworm_newGene_967	0	5.91888712980781	up	--	--	--	--	--	uncharacterized protein LOC100569528 [Acyrthosiphon pisum]
BGIBMGA006293	0.000916011911133774	1.8989858129399	up	--	--	Biological Process: mitotic spindle elongation (GO:0000022);; Biological Process: ribosomal small subunit assembly (GO:0000028);; Biological Process: cytokinesis (GO:0000910);; Biological Process: apical constriction (GO:0003383);; Molecular Function: structural constituent of ribosome (GO:0003735);; Molecular Function: structural constituent of cytoskeleton (GO:0005200);; Molecular Function: str…	--	--	PREDICTED: uncharacterized protein LOC101738967 [Bombyx mori]
Silkworm_newGene_5162	0	5.88726752786122	up	--	--	--	--	--	hypothetical protein KGM_01932 [Danaus plexippus]
BGIBMGA001896	0.000179065707773596	-2.71689229344807	down	--	--	Biological Process: imaginal disc development (GO:0007444);; Biological Process: sensory perception of sound (GO:0007605);; Biological Process: cellular process (GO:0009987);; Cellular Component: extracellular matrix (GO:0031012);; Biological Process: dendrite morphogenesis (GO:0048813);;	--	Calcium-binding protein P GN=cbpP OS=Dictyostelium discoideum (Slime mold) PE=2 SV=2	PREDICTED: uncharacterized protein LOC101744009 [Bombyx mori]
Silkworm_newGene_3856	0	7.76624537935834	up	--	--	Molecular Function: catalytic activity (GO:0003824);; Molecular Function: binding (GO:0005488);;	--	Endonuclease (Fragment) OS=Nasonia vitripennis (Parasitic wasp) PE=4 SV=1	PREDICTED: uncharacterized protein LOC101741598 [Bombyx mori]
BGIBMGA013585	3.5527136788005e-15	4.54619442519188	up	[GEPR]	--	Cellular Component: integral component of membrane (GO:0016021);; Molecular Function: transmembrane transporter activity (GO:0022857);; Biological Process: transmembrane transport (GO:0055085);;	--	Organic cation transporter protein GN=Orct OS=Drosophila melanogaster (Fruit fly) PE=1 SV=1	PREDICTED: synaptic vesicle glycoprotein 2B-like [Bombyx mori]
BGIBMGA009023	0.000290791737100782	-2.42902462183101	down	--	--	--	--	--	PREDICTED: serendipity locus protein alpha-like [Bombyx mori]
BGIBMGA003274	0.00647791828333466	2.76232221141299	up	--	--	--	--	--	similar to CG12017 [Papilio xuthus]
BGIBMGA011091	0.00989801413635827	3.54496791357614	up	[I]	Lipid transport and metabolism	Molecular Function: transporter activity (GO:0005215);; Biological Process: transport (GO:0006810);; Cellular Component: membrane (GO:0016020);; Molecular Function: transferase activity (GO:0016740);;	K13513|7e-48|ame:727539|similar to lysocardiolipin acyltransferase isoform 1	--	PREDICTED: lysocardiolipin acyltransferase 1-like [Bombyx mori]
BGIBMGA013834	4.33470592753338e-10	-4.39684862867699	down	[GC]	--	Molecular Function: transferase activity, transferring hexosyl groups (GO:0016758);; Biological Process: antibiotic metabolic process (GO:0016999);;	K00699|1e-123|aga:AgaP_AGAP008401|AGAP008401-PA	Putative UDP-glucuronosyltransferase ugt-58 (Precursor) GN=ugt-58 OS=Caenorhabditis elegans PE=3 SV=2	UDP-glycosyltransferase UGT340C2 precursor [Bombyx mori]
BGIBMGA014421	1.35229045739038e-07	2.68927283467895	up	--	--	Biological Process: cilium or flagellum-dependent cell motility (GO:0001539);; Molecular Function: microtubule motor activity (GO:0003777);; Molecular Function: ATP binding (GO:0005524);; Cellular Component: cytoplasm (GO:0005737);; Cellular Component: axonemal dynein complex (GO:0005858);; Biological Process: ATP catabolic process (GO:0006200);; Biological Process: microtubule-based process (GO:…	K10408|0.0|tca:657902|similar to dynein, axonemal, heavy polypeptide 3	Dynein beta chain, ciliary OS=Tripneustes gratilla (Hawaian sea urchin) PE=1 SV=1	PREDICTED: dynein heavy chain 3, axonemal-like [Bombyx mori]
Silkworm_newGene_3276	0.00730773721336009	2.09723135646301	up	--	--	Molecular Function: hydrolase activity (GO:0016787);; Biological Process: macromolecule metabolic process (GO:0043170);; Biological Process: primary metabolic process (GO:0044238);;	--	--	PREDICTED: uncharacterized protein LOC101745498 [Bombyx mori]
BGIBMGA006751	4.75675153233102e-05	-2.24806757475262	down	[R]	General function prediction only	Biological Process: meiotic spindle organization (GO:0000212);; Biological Process: nematode larval development (GO:0002119);; Molecular Function: GTPase activity (GO:0003924);; Molecular Function: Ran GTPase activator activity (GO:0005098);; Molecular Function: protein binding (GO:0005515);; Molecular Function: GTP binding (GO:0005525);; Cellular Component: nucleus (GO:0005634);; Cellular Compon…	K07936|1e-117|nvi:100114116|NV14356	GTP-binding nuclear protein Ran GN=ran OS=Drosophila melanogaster (Fruit fly) PE=1 SV=1	GTP-binding nuclear protein Ran [Bombyx mori]
BGIBMGA012691	0	6.63509929973926	up	[P]	Inorganic ion transport and metabolism	Molecular Function: catalase activity (GO:0004096);; Cellular Component: peroxisome (GO:0005777);; Biological Process: response to oxidative stress (GO:0006979);; Biological Process: peroxisome organization (GO:0007031);; Biological Process: determination of adult lifespan (GO:0008340);; Molecular Function: heme binding (GO:0020037);; Biological Process: oxidation-reduction process (GO:0055114);;	K03781|1e-136|der:Dere_GG13679|GG13679 gene product from transcript GG13679-RA	Catalase GN=Cat OS=Drosophila melanogaster (Fruit fly) PE=1 SV=2	PREDICTED: catalase-like [Bombyx mori]
BGIBMGA009260	3.32300729943835e-06	-2.47838057992787	down	--	--	--	--	--	PREDICTED: fibrohexamerin-like [Bombyx mori]
BGIBMGA005279	0.00472821619219299	1.74448625880901	up	--	--	Cellular Component: Golgi apparatus (GO:0005794);; Biological Process: protein glycosylation (GO:0006486);; Biological Process: protein O-linked glycosylation (GO:0006493);; Biological Process: cell adhesion (GO:0007155);; Molecular Function: acetylgalactosaminyltransferase activity (GO:0008376);; Cellular Component: integral component of membrane (GO:0016021);; Molecular Function: transferase ac…	K00710|0.0|aag:AaeL_AAEL001121|n-acetylgalactosaminyltransferase	Putative polypeptide N-acetylgalactosaminyltransferase 9 GN=pgant9 OS=Drosophila melanogaster (Fruit fly) PE=2 SV=2	PREDICTED: putative polypeptide N-acetylgalactosaminyltransferase 9-like isoform X2 [Bombyx mori]
BGIBMGA005805	0.00126847403617347	-1.92357796042506	down	[I]	Lipid transport and metabolism	Biological Process: negative regulation of transcription from RNA polymerase II promoter (GO:0000122);; Molecular Function: RNA polymerase II regulatory region sequence-specific DNA binding (GO:0000977);; Molecular Function: RNA polymerase II core promoter proximal region sequence-specific DNA binding transcription factor activity involved in positive regulation of transcription (GO:0001077);; Mo…	--	Acetylcholinesterase (Precursor) GN=Ace OS=Anopheles gambiae (African malaria mosquito) PE=3 SV=3	PREDICTED: neuroligin-2-like [Bombyx mori]
BGIBMGA008129	0.00190323028074646	1.81991210992049	up	--	--	--	--	--	PREDICTED: uncharacterized protein LOC101746092, partial [Bombyx mori]
BGIBMGA005051	2.24057555466839e-05	-2.41730278269659	down	--	--	Molecular Function: catalytic activity (GO:0003824);; Biological Process: RNA metabolic process (GO:0016070);;	--	Protein UBASH3A homolog GN=CG13604 OS=Drosophila melanogaster (Fruit fly) PE=2 SV=1	longer ecdysteroid-phosphate phosphatase [Bombyx mori]
BGIBMGA012740	0	11.4766101032725	up	--	--	Biological Process: multicellular organismal development (GO:0007275);; Biological Process: metabolic process (GO:0008152);; Biological Process: cellular process (GO:0009987);; Biological Process: single-organism developmental process (GO:0044767);; Biological Process: anatomical structure development (GO:0048856);;	--	Peroxidase (Precursor) GN=Pxd OS=Drosophila melanogaster (Fruit fly) PE=2 SV=2	PREDICTED: peroxidase-like [Bombyx mori]
Silkworm_newGene_8067	5.55111512312578e-15	6.35237484602705	up	[IQ]	--	Molecular Function: magnesium ion binding (GO:0000287);; Molecular Function: catalytic activity (GO:0003824);; Cellular Component: peroxisome (GO:0005777);; Biological Process: metabolic process (GO:0008152);; Biological Process: bioluminescence (GO:0008218);; Molecular Function: Photinus-luciferin 4-monooxygenase (ATP-hydrolyzing) activity (GO:0047077);;	--	Luciferin 4-monooxygenase OS=Luciola cruciata (Japanese firefly) PE=1 SV=1	PREDICTED: luciferin 4-monooxygenase-like [Bombyx mori]
BGIBMGA008450	1.05701043374706e-05	2.41201771516699	up	--	--	Molecular Function: inositol-1,4,5-trisphosphate 3-kinase activity (GO:0008440);;	K00911|1e-10|api:100165797|similar to AGAP002194-PA	--	PREDICTED: inositol-trisphosphate 3-kinase B-like [Bombyx mori]
BGIBMGA009233	6.52931701703441e-05	2.15125823645029	up	[T]	Signal transduction mechanisms	Molecular Function: phosphoprotein phosphatase activity (GO:0004721);; Molecular Function: protein serine/threonine phosphatase activity (GO:0004722);; Biological Process: protein dephosphorylation (GO:0006470);; Biological Process: metabolic process (GO:0008152);; Biological Process: cellular process (GO:0009987);; Molecular Function: metal ion binding (GO:0046872);;	K01090|1e-117|dmo:Dmoj_GI12760|GI12760 gene product from transcript GI12760-RA	Probable protein phosphatase 2C T23F11.1 GN=T23F11.1 OS=Caenorhabditis elegans PE=3 SV=2	PREDICTED: probable protein phosphatase 2C T23F11.1-like isoform X2 [Bombyx mori]
BGIBMGA011852	7.67015895242196e-10	3.07686379239259	up	--	--	Molecular Function: receptor activity (GO:0004872);; Molecular Function: protein binding (GO:0005515);; Biological Process: receptor-mediated endocytosis (GO:0006898);; Biological Process: multicellular organismal development (GO:0007275);; Biological Process: primary spermatocyte growth (GO:0007285);; Cellular Component: membrane (GO:0016020);; Biological Process: Wnt signaling pathway (GO:00160…	--	Protein cueball (Precursor) GN=cue OS=Drosophila yakuba (Fruit fly) PE=3 SV=1	PREDICTED: LOW QUALITY PROTEIN: protein cueball-like [Bombyx mori]
BGIBMGA005549	0.000657757156507843	-2.23264758668058	down	--	--	Biological Process: cellular process (GO:0009987);; Biological Process: single-organism developmental process (GO:0044767);; Biological Process: system development (GO:0048731);;	--	Uncharacterized protein DDB_G0271670 (Precursor) GN=DDB_G0271670 OS=Dictyostelium discoideum (Slime mold) PE=4 SV=1	PREDICTED: uncharacterized protein LOC101743057 [Bombyx mori]
BGIBMGA012221	0.0070681671666214	-1.7645983739806	down	--	--	Biological Process: single-organism process (GO:0044699);;	--	Transferrin (Precursor) OS=Blaberus discoidalis (Tropical cockroach) PE=1 SV=1	PREDICTED: melanotransferrin-like [Bombyx mori]
Silkworm_newGene_4435	8.11101241927625e-05	2.16521550410854	up	[R]	General function prediction only	Biological Process: fatty acid metabolic process (GO:0006631);;	--	Prostaglandin F synthase GN=P100/11E OS=Leishmania major PE=1 SV=3	PREDICTED: LOW QUALITY PROTEIN: aldo-keto reductase family 1 member C4-like [Bombyx mori]
BGIBMGA002565	0.000211465579397552	2.03655938127421	up	--	--	--	--	--	PREDICTED: uncharacterized protein LOC101746215 isoform X1 [Bombyx mori]
BGIBMGA002769	7.7715611723761e-16	-5.1085173184481	down	--	--	Molecular Function: catalytic activity (GO:0003824);; Biological Process: metabolic process (GO:0008152);;	--	LanC-like protein 3 homolog GN=GA15215 OS=Drosophila pseudoobscura pseudoobscura (Fruit fly) PE=3 SV=1	PREDICTED: lanC-like protein 3-like isoform X1 [Bombyx mori]
BGIBMGA003032	0.00579932328710608	-1.96174735761674	down	--	--	Molecular Function: transporter activity (GO:0005215);; Cellular Component: intracellular (GO:0005622);; Biological Process: transport (GO:0006810);;	--	CRAL-TRIO domain-containing protein T23G5.2 GN=T23G5.2 OS=Caenorhabditis elegans PE=4 SV=3	PREDICTED: alpha-tocopherol transfer protein-like isoform X3 [Bombyx mori]
BGIBMGA004340	2.67782624963075e-08	2.82726925560419	up	--	--	Cellular Component: extracellular region (GO:0005576);; Biological Process: negative regulation of peptidase activity (GO:0010466);; Molecular Function: peptidase inhibitor activity (GO:0030414);;	--	--	salivary cysteine-rich peptide precursor [Bombyx mori]
BGIBMGA007538	0.000188046042042811	3.09219738471987	up	[R]	General function prediction only	Biological Process: negative regulation of transcription from RNA polymerase II promoter (GO:0000122);; Molecular Function: sequence-specific DNA binding RNA polymerase II transcription factor activity (GO:0000981);; Molecular Function: nucleic acid binding (GO:0003676);; Cellular Component: nucleus (GO:0005634);; Biological Process: phagocytosis (GO:0006909);; Biological Process: terminal region…	--	Chorion transcription factor Cf2 GN=Cf2 OS=Drosophila melanogaster (Fruit fly) PE=2 SV=3	PREDICTED: zinc finger protein 658-like [Bombyx mori]
BGIBMGA009047	0	4.74660167605526	up	--	--	Molecular Function: catalytic activity (GO:0003824);; Molecular Function: peptidase inhibitor activity (GO:0030414);; Biological Process: regulation of biological process (GO:0050789);; Biological Process: coagulation (GO:0050817);;	--	Serine protease inhibitor dipetalogastin (Precursor; Fragment) OS=Dipetalogaster maximus (Blood-sucking bug) PE=1 SV=2	PREDICTED: serine protease inhibitor dipetalogastin-like [Bombyx mori]
BGIBMGA008362	1.24339477047819e-07	4.95488155061262	up	--	--	--	--	--	cuticular protein glycine-rich 9 precursor [Bombyx mori]
Silkworm_newGene_1493	2.9772995180366e-10	3.77556026071739	up	--	--	Molecular Function: RNA binding (GO:0003723);; Molecular Function: RNA-directed DNA polymerase activity (GO:0003964);; Molecular Function: endonuclease activity (GO:0004519);; Biological Process: RNA-dependent DNA replication (GO:0006278);;	--	--	reverse transcriptase [Bombyx mori]
BGIBMGA009344	6.52186515731623e-05	-2.25286699791574	down	--	--	Cellular Component: chromosome, centromeric region (GO:0000775);; Molecular Function: binding (GO:0005488);; Cellular Component: nucleus (GO:0005634);; Biological Process: mitotic nuclear division (GO:0007067);; Cellular Component: intracellular non-membrane-bounded organelle (GO:0043232);; Biological Process: single-organism cellular process (GO:0044763);;	--	Centromere/kinetochore protein zw10 GN=mit(1)15 OS=Drosophila melanogaster (Fruit fly) PE=1 SV=2	putative cuticle protein CPH41 [Bombyx mori]
BGIBMGA000389	2.56168167079851e-05	-2.84385559173981	down	--	--	--	--	Prisilkin-39 (Precursor) OS=Pinctada fucata (Pearl oyster) PE=1 SV=1	PREDICTED: prisilkin-39-like [Bombyx mori]
BGIBMGA009990	0.00537166054580529	-3.26398951803212	down	--	--	Molecular Function: structural constituent of cuticle (GO:0042302);;	--	--	PREDICTED: uncharacterized protein LOC101741297 isoform X2 [Bombyx mori]
BGIBMGA004403	0.000618542278400747	3.97028924096246	up	--	--	Cellular Component: extracellular space (GO:0005615);; Biological Process: male mating behavior (GO:0060179);;	--	Low molecular 30 kDa lipoprotein PBMHP-12 (Precursor) GN=LP OS=Bombyx mori (Silk moth) PE=2 SV=1	PREDICTED: low molecular 30 kDa lipoprotein PBMHP-12-like [Bombyx mori]
BGIBMGA003267	1.67300267528425e-07	2.66476291615923	up	--	--	--	--	Salivary glue protein Sgs-3 (Precursor) GN=Sgs3 OS=Drosophila yakuba (Fruit fly) PE=2 SV=3	PREDICTED: protein canopy homolog 1-like isoform X1 [Bombyx mori]
BGIBMGA012784	1.29965375509355e-05	-2.84451230126768	down	--	--	Molecular Function: ion channel activity (GO:0005216);; Molecular Function: calcium channel activity (GO:0005262);; Molecular Function: binding (GO:0005488);; Biological Process: ion transport (GO:0006811);; Biological Process: defense response (GO:0006952);; Biological Process: immune response (GO:0006955);; Biological Process: synaptic transmission (GO:0007268);; Biological Process: multicellul…	--	Sodium channel protein 1 brain OS=Loligo bleekeri (Bleeker&apos;s squid) PE=2 SV=1	PREDICTED: LOW QUALITY PROTEIN: two pore calcium channel protein 1-like [Bombyx mori]
BGIBMGA004328	0.000973194070594041	-2.09239363686704	down	[F]	Nucleotide transport and metabolism	Biological Process: mitochondrion inheritance (GO:0000001);; Molecular Function: nucleic acid binding (GO:0003676);; Molecular Function: endodeoxyribonuclease activity (GO:0004520);; Molecular Function: endoribonuclease activity (GO:0004521);; Cellular Component: mitochondrion (GO:0005739);; Cellular Component: mitochondrial inner membrane (GO:0005743);; Biological Process: DNA-dependent DNA repl…	--	Endonuclease G, mitochondrial (Precursor) GN=cps-6 OS=Caenorhabditis elegans PE=1 SV=1	PREDICTED: endonuclease G, mitochondrial, partial [Bombyx mori]
BGIBMGA012341	0.000159124248582998	2.21617865510806	up	--	--	Molecular Function: protein tyrosine phosphatase activity (GO:0004725);; Biological Process: peptidyl-tyrosine dephosphorylation (GO:0035335);;	--	--	PREDICTED: tyrosine-protein phosphatase corkscrew-like [Bombyx mori]
Silkworm_newGene_6785	1.50018222289106e-08	5.15719271377966	up	--	--	--	--	--	olfactory receptor [Bombyx mori]
BGIBMGA005530	0.000970504050728849	-2.0530946797782	down	--	--	Molecular Function: structural constituent of ribosome (GO:0003735);; Cellular Component: mitochondrial small ribosomal subunit (GO:0005763);; Biological Process: translation (GO:0006412);;	--	--	PREDICTED: 28S ribosomal protein S33, mitochondrial-like isoform X1 [Bombyx mori]
BGIBMGA011777	5.13754879627459e-06	4.5654627830739	up	[R]	General function prediction only	Biological Process: lipid metabolic process (GO:0006629);; Molecular Function: hydrolase activity (GO:0016787);;	--	Lipase 1 (Precursor) GN=Lip1 OS=Drosophila melanogaster (Fruit fly) PE=2 SV=2	PREDICTED: lipase 1-like [Bombyx mori]
BGIBMGA014162	6.37577424189573e-09	5.23590574366937	up	--	--	Biological Process: endocytosis (GO:0006897);; Cellular Component: membrane (GO:0016020);;	--	Vitellogenin receptor (Precursor) GN=VgR OS=Solenopsis invicta (Red imported fire ant) PE=2 SV=1	vitellogenin receptor [Antheraea pernyi]
BGIBMGA010910	2.78541112397335e-09	5.31054549216396	up	--	--	Cellular Component: integral component of membrane (GO:0016021);; Biological Process: transmembrane transport (GO:0055085);;	K14613|1e-132|aag:AaeL_AAEL009314|adenylate cyclase	--	PREDICTED: proton-coupled folate transporter-like [Bombyx mori]
BGIBMGA005013	4.9515946898282e-14	3.84010910859345	up	--	--	Cellular Component: cytoplasm (GO:0005737);; Biological Process: gene expression (GO:0010467);; Cellular Component: membrane (GO:0016020);; Molecular Function: hydrolase activity, acting on glycosyl bonds (GO:0016798);; Biological Process: cellular macromolecule biosynthetic process (GO:0034645);; Biological Process: primary metabolic process (GO:0044238);; Biological Process: single-organism cel…	--	Uncharacterized protein DDB_G0271670 (Precursor) GN=DDB_G0271670 OS=Dictyostelium discoideum (Slime mold) PE=4 SV=1	Low complexity protein with large Glu repeat [Cryptosporidium parvum Iowa II]
BGIBMGA007994	2.36744734927186e-10	4.74511495937497	up	--	--	--	--	--	hypothetical protein TcasGA2_TC010304 [Tribolium castaneum]
Silkworm_newGene_3368	4.42357916963232e-09	3.25923387550231	up	--	--	Molecular Function: oxidoreductase activity (GO:0016491);;	--	--	PREDICTED: uncharacterized protein LOC101737586 [Bombyx mori]
BGIBMGA007719	0.00778190920900768	-1.68420230319835	down	--	--	Biological Process: histone acetylation (GO:0016573);; Cellular Component: histone methyltransferase complex (GO:0035097);; Biological Process: positive regulation of biological process (GO:0048518);;	--	HCF C-terminal chain GN=Hcf OS=Drosophila melanogaster (Fruit fly) PE=1 SV=2	PREDICTED: host cell factor-like isoform X3 [Bombyx mori]
BGIBMGA005946	0.00159573220453901	1.88061945129658	up	--	--	Biological Process: nervous system development (GO:0007399);; Cellular Component: microtubule cytoskeleton (GO:0015630);; Biological Process: cell cycle process (GO:0022402);; Cellular Component: protein complex (GO:0043234);; Cellular Component: cytoskeletal part (GO:0044430);; Biological Process: single-organism process (GO:0044699);; Biological Process: single-organism developmental process (G…	--	Centrosomin GN=cnn OS=Drosophila melanogaster (Fruit fly) PE=1 SV=3	PREDICTED: centrosomin-like isoform X2 [Bombyx mori]
BGIBMGA008121	1.29992940622881e-06	-2.96712690841591	down	--	--	Biological Process: negative regulation of transcription from RNA polymerase II promoter (GO:0000122);; Molecular Function: RNA polymerase II core promoter sequence-specific DNA binding transcription factor activity involved in preinitiation complex assembly (GO:0001075);; Cellular Component: nucleus (GO:0005634);; Molecular Function: transcription factor binding (GO:0008134);; Biological Process…	--	--	PREDICTED: uncharacterized protein LOC101746654, partial [Bombyx mori]
BGIBMGA006280	1.24339477047819e-07	4.95488155061262	up	--	--	Cellular Component: extracellular region (GO:0005576);; Biological Process: killing of cells of other organism (GO:0031640);; Biological Process: defense response to bacterium (GO:0042742);; Biological Process: innate immune response (GO:0045087);; Biological Process: defense response to fungus (GO:0050832);;	--	Cecropin-A (Precursor) GN=CECA OS=Bombyx mori (Silk moth) PE=2 SV=1	cecropin-A precursor [Bombyx mori]
BGIBMGA005615	0.0009879593765586	-1.98437245604555	down	[CR]	--	--	--	Reticulon-4-interacting protein 1 homolog, mitochondrial (Precursor) GN=rtn4ip1 OS=Dictyostelium discoideum (Slime mold) PE=3 SV=1	PREDICTED: quinone oxidoreductase-like [Bombyx mori]
BGIBMGA010290	3.80513398567928e-11	-5.30406765254552	down	[F]	Nucleotide transport and metabolism	Molecular Function: nucleotide binding (GO:0000166);; Molecular Function: hydrolase activity (GO:0016787);; Molecular Function: ion binding (GO:0043167);; Biological Process: primary metabolic process (GO:0044238);; Biological Process: organic substance metabolic process (GO:0071704);;	--	Apyrase (Precursor) OS=Tabanus yao (Horsefly) PE=1 SV=1	PREDICTED: apyrase-like [Bombyx mori]
BGIBMGA001352	0.00186268560801661	1.83667323353847	up	--	--	--	K10080|4e-60|tca:660183|similar to CG6822-PA, isoform A	--	PREDICTED: protein ERGIC-53-like [Bombyx mori]
BGIBMGA003804	0.000668688289974906	-4.05435270352213	down	[TZDR]	--	Molecular Function: calcium ion binding (GO:0005509);; Molecular Function: oxidoreductase activity (GO:0016491);; Cellular Component: intracellular part (GO:0044424);; Biological Process: single-organism cellular process (GO:0044763);; Molecular Function: organic cyclic compound binding (GO:0097159);; Molecular Function: heterocyclic compound binding (GO:1901363);;	--	Caltractin GN=CTN OS=Naegleria gruberi (Amoeba) PE=2 SV=1	PREDICTED: centrin-2-like isoform X2 [Bombyx mori]
BGIBMGA002451	9.00519658841858e-11	3.86679589954296	up	--	--	Molecular Function: calcium channel regulator activity (GO:0005246);; Molecular Function: acetylcholine transmembrane transporter activity (GO:0005277);; Molecular Function: protein binding (GO:0005515);; Cellular Component: septate junction (GO:0005918);; Cellular Component: cell cortex (GO:0005938);; Biological Process: cytoskeleton organization (GO:0007010);; Biological Process: cell cycle (GO…	K12075|2e-59|tca:663521|similar to CG1725-PH, isoform H	Disks large 1 tumor suppressor protein GN=dlg1 OS=Drosophila melanogaster (Fruit fly) PE=1 SV=2	PREDICTED: disks large homolog 4-like [Bombyx mori]
BGIBMGA005212	1.01272050209156e-05	-2.37555070139746	down	--	--	--	--	--	PREDICTED: uncharacterized protein LOC101742300 [Bombyx mori]
BGIBMGA008597	0.000446411037211658	2.29150422593923	up	--	--	Molecular Function: protein tyrosine kinase activity (GO:0004713);; Molecular Function: binding (GO:0005488);; Biological Process: phosphorylation (GO:0016310);; Molecular Function: transferase activity, transferring phosphorus-containing groups (GO:0016772);; Biological Process: cellular metabolic process (GO:0044237);;	K04527|3e-32|tca:661524|similar to insulin receptor	Insulin-like receptor beta chain (Precursor) GN=InR OS=Aedes aegypti (Yellowfever mosquito) PE=2 SV=2	PREDICTED: insulin-like receptor-like [Bombyx mori]
Silkworm_newGene_7447	1.37931594035301e-07	4.47862532738383	up	--	--	--	--	Protein suppressor of hairy wing GN=su(Hw) OS=Drosophila ananassae (Fruit fly) PE=2 SV=1	PREDICTED: zinc finger protein 420-like [Bombyx mori]
BGIBMGA014197	5.45955652908603e-08	2.79379484075723	up	--	--	Molecular Function: catalytic activity (GO:0003824);; Cellular Component: extracellular region (GO:0005576);; Biological Process: lipid metabolic process (GO:0006629);; Molecular Function: hydrolase activity (GO:0016787);; Biological Process: multicellular organismal process (GO:0032501);; Biological Process: developmental process (GO:0032502);; Cellular Component: intracellular part (GO:0044424)…	--	Venom phospholipase A1 OS=Vespula squamosa (Southern yellow jacket) PE=1 SV=1	PREDICTED: pancreatic lipase-related protein 2-like [Bombyx mori]
Silkworm_newGene_7446	8.921375765647e-05	2.17210014832028	up	--	--	--	K13443|6e-24|phu:Phum_PHUM074050|Ecdysteroid-regulated 16 kDa protein precursor, putative	Ecdysteroid-regulated 16 kDa protein (Precursor) GN=ESR16 OS=Manduca sexta (Tobacco hawkmoth) PE=2 SV=1	PREDICTED: LOW QUALITY PROTEIN: epididymal secretory protein E1-like [Bombyx mori]
Silkworm_newGene_7112	1.23398655565987e-05	2.30059492460842	up	--	--	Molecular Function: RNA binding (GO:0003723);; Molecular Function: RNA-directed DNA polymerase activity (GO:0003964);; Molecular Function: endonuclease activity (GO:0004519);; Biological Process: RNA-dependent DNA replication (GO:0006278);;	--	--	PREDICTED: RNA-directed DNA polymerase from mobile element jockey-like [Bombyx mori]
BGIBMGA011334	3.95589946666774e-06	-2.47580567952884	down	--	--	Molecular Function: actin binding (GO:0003779);; Cellular Component: cytoplasm (GO:0005737);; Biological Process: cytoskeleton organization (GO:0007010);;	--	Futsch light chain LC(f) GN=futsch OS=Drosophila melanogaster (Fruit fly) PE=1 SV=4	thymosin isoform 1 [Danaus plexippus]
BGIBMGA001503	0.00218861239031576	-1.94021090675023	down	--	--	--	--	--	hypothetical protein CAPTEDRAFT_199780 [Capitella teleta]
BGIBMGA002683	0.000163223676076574	2.1958260215532	up	[G]	Carbohydrate transport and metabolism	--	--	--	PREDICTED: uncharacterized protein LOC101739478 [Bombyx mori]
BGIBMGA004473	5.13754879627459e-06	4.5654627830739	up	--	--	--	--	Microvitellogenin (Precursor) GN=MVG OS=Manduca sexta (Tobacco hawkmoth) PE=2 SV=1	PREDICTED: microvitellogenin-like [Bombyx mori]
BGIBMGA011247	0.00311483180564909	-1.79951184966907	down	[R]	General function prediction only	Molecular Function: binding (GO:0005488);; Biological Process: cell communication (GO:0007154);; Biological Process: hindgut morphogenesis (GO:0007442);; Biological Process: imaginal disc-derived leg morphogenesis (GO:0007480);; Biological Process: axis specification (GO:0009798);; Biological Process: cell differentiation (GO:0030154);; Biological Process: segmentation (GO:0035282);; Biological P…	--	Protein krueppel GN=Kr OS=Drosophila melanogaster (Fruit fly) PE=1 SV=2	PREDICTED: zinc finger protein Xfin-like [Bombyx mori]
BGIBMGA009096	2.41190398506674e-05	2.25019416658516	up	--	--	Molecular Function: enzyme inhibitor activity (GO:0004857);; Cellular Component: extracellular region (GO:0005576);;	--	Cysteine-rich venom protein 6 (Precursor) GN=cvp6 OS=Pimpla hypochondriaca (Parasitoid wasp) PE=1 SV=1	PREDICTED: zonadhesin-like [Bombyx mori]
BGIBMGA009261	4.72522021510713e-12	-5.47740152701151	down	--	--	--	--	Fibrohexamerin (Precursor) GN=P25 OS=Bombyx mori (Silk moth) PE=1 SV=1	PREDICTED: fibrohexamerin-like [Bombyx mori]
BGIBMGA006816	7.33314219424352e-05	-2.28540486691555	down	[EF]	--	Molecular Function: aspartate carbamoyltransferase activity (GO:0004070);; Molecular Function: carbamoyl-phosphate synthase (ammonia) activity (GO:0004087);; Molecular Function: dihydroorotase activity (GO:0004151);; Molecular Function: beta-galactosidase activity (GO:0004565);; Molecular Function: ATP binding (GO:0005524);; Biological Process: carbohydrate metabolic process (GO:0005975);; Biolog…	K11540|0.0|cqu:CpipJ_CPIJ007153|carbamoyl-phosphate synthase large chain	Dihydroorotase GN=r OS=Drosophila melanogaster (Fruit fly) PE=1 SV=3	PREDICTED: LOW QUALITY PROTEIN: CAD protein-like [Bombyx mori]
BGIBMGA014034	0.00161472136340968	-1.86718687240513	down	--	--	Biological Process: snRNA processing (GO:0016180);; Cellular Component: integrator complex (GO:0032039);;	K13147|6e-50|phu:Phum_PHUM260340|hypothetical protein	--	PREDICTED: integrator complex subunit 10-like [Bombyx mori]
BGIBMGA010055	0.00227363887594467	-1.90486362224007	down	--	--	Molecular Function: protein binding (GO:0005515);; Cellular Component: chromosome (GO:0005694);; Cellular Component: microtubule cytoskeleton (GO:0015630);; Biological Process: developmental process (GO:0032502);; Cellular Component: protein complex (GO:0043234);; Cellular Component: cytoskeletal part (GO:0044430);; Cellular Component: cytoplasmic part (GO:0044444);; Biological Process: single-or…	--	Calponin homology domain-containing protein DDB_G0272472 GN=DDB_G0272472 OS=Dictyostelium discoideum (Slime mold) PE=4 SV=1	PREDICTED: beta-taxilin-like [Bombyx mori]
Silkworm_newGene_3378	0.000374395565858499	1.98701846742066	up	--	--	--	--	--	PREDICTED: uncharacterized protein LOC101742173 isoform X1 [Bombyx mori]
Silkworm_newGene_1257	2.35258631797741e-07	4.89145514413726	up	--	--	--	--	--	PREDICTED: putative uncharacterized protein FLJ37770 [Microplitis demolitor]
BGIBMGA012995	1.26803055333635e-05	2.64333211621313	up	[EJ]	--	Molecular Function: asparaginase activity (GO:0004067);; Biological Process: cellular amino acid metabolic process (GO:0006520);; Biological Process: asparagine metabolic process (GO:0006528);; Molecular Function: hydrolase activity (GO:0016787);;	K13278|3e-81|dvi:Dvir_GJ15882|GJ15882 gene product from transcript GJ15882-RA	L-asparaginase OS=Dirofilaria immitis (Canine heartworm) PE=1 SV=1	PREDICTED: L-asparaginase-like [Bombyx mori]
Silkworm_newGene_2804	3.39551234691537e-05	4.34644809752018	up	--	--	--	--	--	PREDICTED: uncharacterized protein LOC101737697 [Bombyx mori]
BGIBMGA013747	0.00611615650710562	2.94990510774768	up	--	--	Molecular Function: transferase activity, transferring phosphorus-containing groups (GO:0016772);;	--	Probable basic-leucine zipper transcription factor O GN=bzpO OS=Dictyostelium discoideum (Slime mold) PE=3 SV=1	PREDICTED: uncharacterized protein LOC101746671 isoform X1 [Bombyx mori]
BGIBMGA010595	0.00189283616503122	-1.88322412300293	down	[R]	General function prediction only	--	K09560|1e-109|tca:655970|similar to CG2947-PA, isoform A	Hsc70-interacting protein 2 GN=HIP-R OS=Drosophila melanogaster (Fruit fly) PE=1 SV=2	PREDICTED: hsc70-interacting protein-like isoform X1 [Bombyx mori]
BGIBMGA006978	0.00041099757905616	-2.17187180498248	down	[S]	Function unknown	Molecular Function: protein binding (GO:0005515);; Cellular Component: plasma membrane (GO:0005886);; Biological Process: pattern specification process (GO:0007389);; Biological Process: response to bacterium (GO:0009617);; Biological Process: embryo development (GO:0009790);; Biological Process: cellular component organization (GO:0016043);; Biological Process: antimicrobial humoral response (GO…	--	Chaoptin (Fragment) GN=CHP OS=Tribolium castaneum (Red flour beetle) PE=2 SV=1	PREDICTED: chaoptin-like [Bombyx mori]
BGIBMGA010196	6.06208362934346e-05	-4.37976905130685	down	--	--	Molecular Function: nucleic acid binding (GO:0003676);; Molecular Function: protein dimerization activity (GO:0046983);;	--	--	PREDICTED: 52 kDa repressor of the inhibitor of the protein kinase-like [Bombyx mori]
BGIBMGA010681	1.50018222289106e-08	5.15719271377966	up	[I]	Lipid transport and metabolism	Molecular Function: stearoyl-CoA 9-desaturase activity (GO:0004768);; Molecular Function: olfactory receptor activity (GO:0004984);; Molecular Function: iron ion binding (GO:0005506);; Molecular Function: odorant binding (GO:0005549);; Cellular Component: endoplasmic reticulum (GO:0005783);; Biological Process: fatty acid metabolic process (GO:0006631);; Biological Process: fatty acid biosyntheti…	K00507|1e-129|dan:Dana_GF17961|GF17961 gene product from transcript GF17961-RA	Acyl-CoA Delta(11) desaturase GN=D11DS OS=Trichoplusia ni (Cabbage looper) PE=1 SV=2	acyl-CoA desaturase [Bombyx mori]
BGIBMGA003144	0.00859705769149544	-1.68348532007021	down	--	--	Molecular Function: mechanically-gated ion channel activity (GO:0008381);; Cellular Component: integral component of membrane (GO:0016021);;	--	--	PREDICTED: piezo-type mechanosensitive ion channel component 2-like [Bombyx mori]
BGIBMGA000343	4.44749029049341e-06	-2.47320532727522	down	--	--	Molecular Function: structural constituent of adult chitin-based cuticle (GO:0008012);; Molecular Function: structural constituent of cuticle (GO:0042302);;	--	Flexible cuticle protein 12 (Precursor) GN=CP12 OS=Hyalophora cecropia (Cecropia moth) PE=2 SV=1	cuticular protein RR-1 motif 26 precursor [Bombyx mori]
BGIBMGA013720	0.000113167708063799	4.19706667540017	up	--	--	Molecular Function: serine-type endopeptidase activity (GO:0004252);; Biological Process: proteolysis (GO:0006508);; Molecular Function: hydrolase activity (GO:0016787);;	--	Trypsin-3 (Precursor) GN=TRYP3 OS=Anopheles gambiae (African malaria mosquito) PE=2 SV=5	putative trypsin-like proteinase [Danaus plexippus]
BGIBMGA008221	0	6.32008508214414	up	--	--	--	K13443|2e-21|nvi:100116044|NV19006	MD-2-related lipid-recognition protein (Precursor) OS=Manduca sexta (Tobacco hawkmoth) PE=1 SV=1	promoting protein precursor [Bombyx mori]
Silkworm_newGene_7614	4.41600037648371e-08	2.76692062582587	up	--	--	Molecular Function: G-protein coupled receptor activity (GO:0004930);; Molecular Function: olfactory receptor activity (GO:0004984);; Molecular Function: odorant binding (GO:0005549);; Biological Process: signal transduction (GO:0007165);; Biological Process: sensory perception of smell (GO:0007608);; Cellular Component: membrane (GO:0016020);; Biological Process: detection of chemical stimulus i…	K08471|7e-32|nvi:100463084|Or94, NvOr94	Odorant receptor 46a, isoform B OS=Drosophila melanogaster (Fruit fly) PE=2 SV=2	olfactory receptor 44 [Bombyx mori]
BGIBMGA005670	1.11022302462516e-16	6.6203095204666	up	[G]	Carbohydrate transport and metabolism	Molecular Function: galactokinase activity (GO:0004335);; Molecular Function: ATP binding (GO:0005524);; Cellular Component: cytoplasm (GO:0005737);; Biological Process: galactose metabolic process (GO:0006012);; Biological Process: carbohydrate phosphorylation (GO:0046835);;	K00849|1e-24|bfo:BRAFLDRAFT_90953|hypothetical protein	Galactokinase GN=galK OS=Dictyostelium discoideum (Slime mold) PE=3 SV=1	PREDICTED: galactokinase-like [Bombyx mori]
BGIBMGA005780	0.000970746042764814	-2.0629651496681	down	--	--	Biological Process: reproduction (GO:0000003);; Cellular Component: Golgi medial cisterna (GO:0005797);; Biological Process: protein lipidation (GO:0006497);; Biological Process: defense response (GO:0006952);; Biological Process: determination of adult lifespan (GO:0008340);; Biological Process: regulation of autophagy (GO:0010506);; Biological Process: regulation of translational initiation by …	K09542|3e-34|dvi:Dvir_GJ21096|GJ21096 gene product from transcript GJ21096-RA	Protein lethal(2)essential for life GN=l(2)efl OS=Drosophila melanogaster (Fruit fly) PE=1 SV=1	PREDICTED: protein lethal(2)essential for life-like [Bombyx mori]
BGIBMGA004772	1.70693634560237e-07	4.9235168778149	up	[M]	Cell wall/membrane/envelope biogenesis	Molecular Function: protein tyrosine phosphatase activity (GO:0004725);; Molecular Function: methyltransferase activity (GO:0008168);; Biological Process: methylation (GO:0032259);; Biological Process: peptidyl-tyrosine dephosphorylation (GO:0035335);;	--	Probable methyltransferase-like protein 15 homolog GN=CG14683 OS=Drosophila melanogaster (Fruit fly) PE=2 SV=2	PREDICTED: probable methyltransferase-like protein 15 homolog [Bombyx mori]
Silkworm_newGene_1495	5.50839816426674e-07	-4.92727689240686	down	--	--	Molecular Function: ubiquitin-protein transferase activity (GO:0004842);; Biological Process: activation of NF-kappaB-inducing kinase activity (GO:0007250);; Molecular Function: zinc ion binding (GO:0008270);; Biological Process: protein ubiquitination (GO:0016567);; Biological Process: regulation of apoptotic process (GO:0042981);; Biological Process: positive regulation of JNK cascade (GO:00463…	K09848|1e-165|tca:655880|similar to tnf receptor associated factor	TNF receptor-associated factor family protein DDB_G0290965 GN=DDB_G0290965 OS=Dictyostelium discoideum (Slime mold) PE=3 SV=1	hypothetical protein L798_07735, partial [Zootermopsis nevadensis]
BGIBMGA007270	0.0009630223674989	3.90755147731693	up	[GEPR]	--	Biological Process: ion transport (GO:0006811);; Molecular Function: secondary active transmembrane transporter activity (GO:0015291);; Cellular Component: integral component of membrane (GO:0016021);; Biological Process: transmembrane transport (GO:0055085);;	K08193|1e-159|aga:AgaP_AGAP007732|AGAP007732-PA	Putative inorganic phosphate cotransporter GN=Picot OS=Drosophila ananassae (Fruit fly) PE=3 SV=1	PREDICTED: putative inorganic phosphate cotransporter-like [Bombyx mori]
BGIBMGA006382	0.000152245239080639	-2.11630435606373	down	--	--	--	--	--	PREDICTED: uncharacterized protein LOC101743233 [Bombyx mori]
BGIBMGA001346	1.35152112956671e-06	2.66007792568471	up	--	--	--	--	Probable basic-leucine zipper transcription factor I GN=bzpI OS=Dictyostelium discoideum (Slime mold) PE=3 SV=1	PREDICTED: uncharacterized protein LOC101736358 [Bombyx mori]
BGIBMGA000774	1.44674473512296e-08	3.03613221491879	up	[I]	Lipid transport and metabolism	Cellular Component: cell (GO:0005623);; Biological Process: synaptic transmission (GO:0007268);; Biological Process: cellular metabolic process (GO:0044237);; Molecular Function: carboxylic ester hydrolase activity (GO:0052689);; Biological Process: biological regulation (GO:0065007);;	--	Juvenile hormone esterase (Precursor) OS=Heliothis virescens (Tobacco budworm moth) PE=1 SV=2	carboxyl/cholinesterase 6 precursor [Bombyx mori]
Silkworm_newGene_2806	3.25564976089154e-07	4.85866466046161	up	--	--	Biological Process: metabolic process (GO:0008152);; Molecular Function: transferase activity, transferring hexosyl groups (GO:0016758);;	--	--	UDP-glucosyltransferase precursor [Bombyx mori]
BGIBMGA012902	0.00388022450318926	-1.85346951106	down	[S]	Function unknown	--	--	Transport and Golgi organization protein 2 GN=Tango2 OS=Drosophila melanogaster (Fruit fly) PE=2 SV=2	PREDICTED: transport and Golgi organization 2-like [Bombyx mori]
BGIBMGA005424	1.54202419389016e-07	3.14297563470476	up	[GEPR]	--	Cellular Component: plasma membrane (GO:0005886);; Biological Process: disaccharide transport (GO:0015766);; Cellular Component: integral component of membrane (GO:0016021);; Molecular Function: transmembrane transporter activity (GO:0022857);; Cellular Component: membrane part (GO:0044425);; Molecular Function: sugar transmembrane transporter activity (GO:0051119);; Biological Process: transmemb…	--	Facilitated trehalose transporter Tret1 GN=Tret1 OS=Apis mellifera ligustica (Common honeybee) PE=1 SV=1	PREDICTED: facilitated trehalose transporter Tret1-like [Bombyx mori]
BGIBMGA014116	4.73088235253272e-12	-6.01476272702313	down	[G]	Carbohydrate transport and metabolism	Molecular Function: beta-N-acetylhexosaminidase activity (GO:0004563);; Biological Process: carbohydrate metabolic process (GO:0005975);; Biological Process: macromolecule catabolic process (GO:0009057);; Cellular Component: intracellular membrane-bounded organelle (GO:0043231);; Cellular Component: cytoplasmic part (GO:0044444);; Biological Process: carbohydrate derivative metabolic process (GO:…	K12373|1e-140|cqu:CpipJ_CPIJ016910|beta-hexosaminidase b	Beta-hexosaminidase A (Precursor) GN=hex-1 OS=Caenorhabditis briggsae PE=3 SV=2	beta-N-acetylglucosaminidase 2 precursor [Bombyx mori]
BGIBMGA014069	0.0068326335516754	1.71395962934659	up	--	--	--	--	--	PREDICTED: uncharacterized protein LOC101741962 [Bombyx mori]
BGIBMGA006539	0.00100917979055215	2.68878742801026	up	--	--	Molecular Function: exopeptidase activity (GO:0008238);; Biological Process: macromolecule metabolic process (GO:0043170);; Biological Process: primary metabolic process (GO:0044238);; Molecular Function: peptidase activity, acting on L-amino acid peptides (GO:0070011);;	K01283|6e-78|tca:658047|similar to Angiotensin-converting enzyme, testis-specific isoform precursor (ACE-T) (Dipeptidyl carboxypeptidase I) (Kininase II)	Angiotensin-converting enzyme (Precursor) GN=Ance OS=Drosophila melanogaster (Fruit fly) PE=1 SV=3	PREDICTED: angiotensin-converting enzyme-like [Bombyx mori]
BGIBMGA002223	7.49371055186465e-06	-3.11909530299122	down	--	--	--	--	--	PREDICTED: uncharacterized protein LOC101737909 [Bombyx mori]
BGIBMGA007772	0.00123816321898218	-1.89580992548992	down	[R]	General function prediction only	--	--	Transmembrane and TPR repeat-containing protein CG5038 GN=CG5038 OS=Drosophila melanogaster (Fruit fly) PE=1 SV=1	PREDICTED: transmembrane and TPR repeat-containing protein 4-like isoform X2 [Bombyx mori]
BGIBMGA012866	1.38998812460045e-11	4.15018077757719	up	--	--	Biological Process: peptidoglycan metabolic process (GO:0000270);; Molecular Function: protein binding (GO:0005515);; Cellular Component: extracellular region (GO:0005576);; Biological Process: positive regulation of biosynthetic process of antibacterial peptides active against Gram-positive bacteria (GO:0006965);; Biological Process: Toll signaling pathway (GO:0008063);; Molecular Function: zinc…	K01446|9e-33|tca:658050|PGRP	Peptidoglycan-recognition protein LB (Precursor) GN=PGRP-LB OS=Drosophila melanogaster (Fruit fly) PE=1 SV=1	peptidoglycan recognition protein S6 precursor [Bombyx mori]
BGIBMGA008749	0.00260488719135976	1.78186084480125	up	[F]	Nucleotide transport and metabolism	--	--	--	adenylate cyclase [Bombyx mori]
BGIBMGA006167	4.19295948694831e-06	-2.51206121294542	down	--	--	Molecular Function: carboxylic ester hydrolase activity (GO:0004091);; Biological Process: lipid metabolic process (GO:0006629);; Molecular Function: lipase activity (GO:0016298);; Biological Process: chaeta development (GO:0022416);; Biological Process: wing disc development (GO:0035220);;	K13697|4e-93|nvi:100117874|NV10024	Abhydrolase domain-containing protein 2 GN=Hydr2 OS=Drosophila melanogaster (Fruit fly) PE=1 SV=2	PREDICTED: abhydrolase domain-containing protein 2-like [Bombyx mori]
BGIBMGA002114	6.49480469405717e-14	-4.86468379928192	down	--	--	Cellular Component: proteinaceous extracellular matrix (GO:0005578);; Cellular Component: cytoplasm (GO:0005737);; Biological Process: endocytosis (GO:0006897);; Biological Process: response to stress (GO:0006950);; Biological Process: axon guidance (GO:0007411);; Biological Process: sex differentiation (GO:0007548);; Biological Process: synaptic target recognition (GO:0008039);; Biological Proce…	K05635|0.0|phu:Phum_PHUM500930|laminin A chain, putative	Laminin subunit gamma-1 (Precursor) GN=LanB2 OS=Drosophila melanogaster (Fruit fly) PE=2 SV=2	PREDICTED: laminin subunit gamma-1-like [Bombyx mori]
BGIBMGA004527	1.50789851716127e-08	2.85486214264985	up	[GEPR]	--	Biological Process: carbohydrate transport (GO:0008643);; Biological Process: disaccharide transport (GO:0015766);; Cellular Component: membrane (GO:0016020);; Cellular Component: integral component of membrane (GO:0016021);; Molecular Function: transmembrane transporter activity (GO:0022857);; Molecular Function: sugar transmembrane transporter activity (GO:0051119);; Biological Process: transme…	--	Facilitated trehalose transporter Tret1 GN=Tret1 OS=Apis mellifera ligustica (Common honeybee) PE=1 SV=1	sugar transporter protein 2 [Bombyx mori]
Silkworm_newGene_4721	5.1295323717504e-06	-4.67934123539162	down	[R]	General function prediction only	Molecular Function: translation initiation factor activity (GO:0003743);; Biological Process: translational initiation (GO:0006413);; Molecular Function: metal ion binding (GO:0046872);;	K11426|6e-18|dme:Dmel_CG13761|Bzd	--	PREDICTED: SET and MYND domain-containing protein DDB_G0292140-like [Bombyx mori]
BGIBMGA010461	0	-4.85514746783937	down	[E]	Amino acid transport and metabolism	Molecular Function: oxidoreductase activity, acting on CH-OH group of donors (GO:0016614);; Biological Process: single-organism metabolic process (GO:0044710);;	--	Glucose dehydrogenase [acceptor] short protein (Precursor) GN=Gld OS=Drosophila melanogaster (Fruit fly) PE=3 SV=3	PREDICTED: glucose dehydrogenase [acceptor]-like [Bombyx mori]
BGIBMGA011829	0	8.12137541923894	up	--	--	Cellular Component: integral component of peroxisomal membrane (GO:0005779);;	--	PXMP2/4 family protein 4 GN=DDB_G0290631 OS=Dictyostelium discoideum (Slime mold) PE=3 SV=1	PREDICTED: mpv17-like protein 2-like isoform X1 [Bombyx mori]
BGIBMGA003824	0.00162745851479718	1.85203674208903	up	--	--	Molecular Function: binding (GO:0005488);; Molecular Function: protein binding (GO:0005515);; Cellular Component: cilium (GO:0005929);; Biological Process: sperm axoneme assembly (GO:0007288);; Biological Process: axon guidance (GO:0007411);; Biological Process: sensory perception of sound (GO:0007605);; Biological Process: sensory perception of smell (GO:0007608);; Biological Process: anterograd…	K10394|2e-11|dmo:Dmoj_GI11978|GI11978 gene product from transcript GI11978-RA	Kinesin-II 85 kDa subunit GN=KRP85 OS=Strongylocentrotus purpuratus (Purple sea urchin) PE=1 SV=1	PREDICTED: kinesin-like protein KIF3A-like [Bombyx mori]
BGIBMGA009488	2.34738163373827e-06	2.44198607288902	up	--	--	--	--	Venom acid phosphatase Acph-1 (Precursor) OS=Apis mellifera (Honeybee) PE=1 SV=1	PREDICTED: prostatic acid phosphatase-like isoform X1 [Bombyx mori]
BGIBMGA011043	0.0079573213715296	-2.22894269596261	down	--	--	Molecular Function: insulin receptor binding (GO:0005158);; Molecular Function: phospholipid binding (GO:0005543);;	--	--	PREDICTED: uncharacterized protein LOC101746363 [Bombyx mori]
BGIBMGA013201	0.00982685453055765	-1.78348632692352	down	--	--	Molecular Function: monooxygenase activity (GO:0004497);; Cellular Component: nucleus (GO:0005634);; Cellular Component: chromosome (GO:0005694);; Cellular Component: cytoplasm (GO:0005737);; Cellular Component: microtubule associated complex (GO:0005875);; Biological Process: receptor-mediated endocytosis (GO:0006898);; Biological Process: regulation of mitosis (GO:0007088);; Biological Process:…	K06630|1e-126|nvi:100114066|NV17545	14-3-3 protein epsilon GN=14-3-3epsilon OS=Drosophila melanogaster (Fruit fly) PE=1 SV=2	14-3-3 epsilon protein [Bombyx mori]
BGIBMGA004234	4.01563815533024e-09	3.20490731855434	up	--	--	--	--	--	PREDICTED: uncharacterized protein LOC101740007 [Bombyx mori]
BGIBMGA007091	0	7.67682204978745	up	--	--	--	--	--	PREDICTED: uncharacterized protein LOC101745261 [Bombyx mori]
Silkworm_newGene_6307	0.000106322720089813	-2.45130533143672	down	--	--	Biological Process: regulation of apoptotic process (GO:0042981);;	--	--	buffy [Bombyx mori]
BGIBMGA012739	0	10.1105380896054	up	--	--	Biological Process: multicellular organismal development (GO:0007275);; Biological Process: metabolic process (GO:0008152);; Biological Process: cellular process (GO:0009987);; Biological Process: single-organism developmental process (GO:0044767);; Biological Process: anatomical structure development (GO:0048856);;	--	Peroxidase (Precursor) GN=Pxd OS=Drosophila melanogaster (Fruit fly) PE=2 SV=2	PREDICTED: peroxidase-like [Bombyx mori]
BGIBMGA010567	0.00459202920174717	2.0853567379831	up	--	--	--	--	--	hypothetical protein KGM_03708 [Danaus plexippus]
Silkworm_newGene_6149	2.83451806470936e-08	3.49599266256068	up	--	--	--	--	--	PREDICTED: uncharacterized protein LOC101746277 [Bombyx mori]
Silkworm_newGene_6312	8.41616022777547e-05	-4.33753893040741	down	--	--	--	--	--	hypothetical protein KGM_08289 [Danaus plexippus]
BGIBMGA005535	0.00507879975285708	-1.73564270854888	down	[Z]	Cytoskeleton	Biological Process: reproduction (GO:0000003);; Biological Process: cytokinesis (GO:0000910);; Biological Process: establishment of planar polarity (GO:0001736);; Biological Process: nematode larval development (GO:0002119);; Molecular Function: motor activity (GO:0003774);; Molecular Function: actin binding (GO:0003779);; Molecular Function: binding (GO:0005488);; Molecular Function: ATP binding…	K10352|1e-55|aga:AgaP_AGAP007523|AGAP007523-PA	Myosin heavy chain, non-muscle GN=zip OS=Drosophila melanogaster (Fruit fly) PE=1 SV=2	PREDICTED: LOW QUALITY PROTEIN: myosin heavy chain, non-muscle-like [Bombyx mori]
BGIBMGA005344	0.000166039528953443	-2.19764715459834	down	--	--	Cellular Component: intracellular (GO:0005622);;	--	Cytoplasmic phosphatidylinositol transfer protein 1 GN=rdgBbeta OS=Drosophila melanogaster (Fruit fly) PE=2 SV=1	PREDICTED: cytoplasmic phosphatidylinositol transfer protein 1-like [Bombyx mori]
BGIBMGA001284	3.57886219515269e-06	4.60554104195536	up	--	--	--	--	--	PREDICTED: uncharacterized protein LOC101743506 [Bombyx mori]
BGIBMGA004444	5.8668254925065e-05	2.27275108242565	up	--	--	Molecular Function: protein binding (GO:0005515);; Cellular Component: chromosome (GO:0005694);; Cellular Component: microtubule cytoskeleton (GO:0015630);; Cellular Component: protein complex (GO:0043234);; Cellular Component: cytoskeletal part (GO:0044430);; Cellular Component: cytoplasmic part (GO:0044444);; Biological Process: single-organism cellular process (GO:0044763);;	--	Protein Cep89 homolog GN=Cep89 OS=Drosophila melanogaster (Fruit fly) PE=2 SV=1	PREDICTED: nucleoprotein TPR-like [Bombyx mori]
BGIBMGA008978	1.42085375021139e-07	3.98473592343477	up	--	--	Cellular Component: extracellular region (GO:0005576);; Cellular Component: cytoplasm (GO:0005737);;	--	Putative neuropeptide precursor protein (Precursor) OS=Bombyx mori (Silk moth) PE=1 SV=1	putative neuropeptide precursor protein precursor [Bombyx mori]
BGIBMGA004523	1.23065890811347e-10	-3.60321626774918	down	--	--	--	--	Salivary glue protein Sgs-3 (Precursor) GN=Sgs3 OS=Drosophila yakuba (Fruit fly) PE=2 SV=3	PREDICTED: uncharacterized protein LOC101743883 [Bombyx mori]
BGIBMGA008402	7.48788009485857e-07	-2.67900600578855	down	--	--	--	--	Protein ORAOV1 homolog GN=DDB_G0272178 OS=Dictyostelium discoideum (Slime mold) PE=3 SV=1	hypothetical protein KGM_16061 [Danaus plexippus]
BGIBMGA004348	9.94902380480056e-08	2.71124948139477	up	--	--	--	--	UPF0183 protein CG7083 GN=CG7083 OS=Drosophila melanogaster (Fruit fly) PE=2 SV=1	PREDICTED: UPF0183 protein CG7083-like [Bombyx mori]
BGIBMGA004280	1.27757818864094e-05	2.29569444845203	up	[E]	Amino acid transport and metabolism	Molecular Function: nucleotide binding (GO:0000166);; Molecular Function: glutamate-ammonia ligase activity (GO:0004356);; Biological Process: glutamine biosynthetic process (GO:0006542);; Biological Process: nitrogen compound metabolic process (GO:0006807);; Molecular Function: ligase activity (GO:0016874);; Biological Process: engulfment of apoptotic cell (GO:0043652);;	K01915|1e-132|tca:656087|similar to CG1743-PB, isoform B	Glutamine synthetase 2 cytoplasmic GN=Gs2 OS=Drosophila melanogaster (Fruit fly) PE=2 SV=3	PREDICTED: glutamine synthetase 2 cytoplasmic-like isoform X1 [Bombyx mori]
BGIBMGA006506	0.00516005066148395	1.7336564757468	up	--	--	Cellular Component: nucleus (GO:0005634);; Cellular Component: chromosome (GO:0005694);; Biological Process: regulation of transcription, DNA-templated (GO:0006355);; Biological Process: transcription elongation from RNA polymerase II promoter (GO:0006368);; Biological Process: gene expression (GO:0010467);; Biological Process: cellular macromolecule biosynthetic process (GO:0034645);; Biological…	--	Transcription elongation factor B polypeptide 3 GN=EloA OS=Drosophila melanogaster (Fruit fly) PE=1 SV=1	PREDICTED: transcription elongation factor B polypeptide 3-like [Bombyx mori]
BGIBMGA001613	1.02242392330254e-08	2.93259022994788	up	[C]	Energy production and conversion	Biological Process: carbohydrate metabolic process (GO:0005975);; Molecular Function: nucleotidyltransferase activity (GO:0016779);; Molecular Function: metal ion binding (GO:0046872);;	K00965|1e-129|cqu:CpipJ_CPIJ003172|galactose-1-phosphate uridylyltransferase	Probable galactose-1-phosphate uridylyltransferase GN=Galt OS=Drosophila melanogaster (Fruit fly) PE=1 SV=2	PREDICTED: probable galactose-1-phosphate uridylyltransferase-like [Bombyx mori]
BGIBMGA011752	0	6.50887243612592	up	[R]	General function prediction only	Cellular Component: cytoskeleton (GO:0005856);; Cellular Component: microtubule associated complex (GO:0005875);; Biological Process: sensory perception of sound (GO:0007605);; Molecular Function: nucleoside-triphosphatase activity (GO:0017111);; Cellular Component: cell projection (GO:0042995);; Cellular Component: intracellular organelle part (GO:0044446);;	K11143|1e-150|phu:Phum_PHUM233540|dynein intermediate chain 3, ciliary, putative	Dynein intermediate chain 3, ciliary OS=Heliocidaris crassispina (Sea urchin) PE=2 SV=1	PREDICTED: dynein intermediate chain 3, ciliary-like [Bombyx mori]
BGIBMGA007254	3.49209028360775e-08	2.8063062050782	up	--	--	Molecular Function: binding (GO:0005488);; Biological Process: anatomical structure morphogenesis (GO:0009653);; Molecular Function: hydrolase activity (GO:0016787);; Biological Process: cellular component assembly (GO:0022607);; Biological Process: actin cytoskeleton organization (GO:0030036);; Biological Process: melanin biosynthetic process (GO:0042438);; Biological Process: defense response t…	--	Protein yellow (Precursor) GN=y OS=Drosophila erecta (Fruit fly) PE=3 SV=1	yellow-d [Bombyx mori]
BGIBMGA009997	4.97392242060357e-07	-2.64723924932968	down	--	--	--	--	WD repeat-containing protein 48 homolog GN=DDB_G0277533 OS=Dictyostelium discoideum (Slime mold) PE=3 SV=1	hypothetical protein KGM_13895 [Danaus plexippus]
BGIBMGA001906	1.02335994321967e-05	2.32643907750594	up	--	--	Biological Process: multicellular organismal development (GO:0007275);; Biological Process: single-organism developmental process (GO:0044767);; Biological Process: anatomical structure development (GO:0048856);;	--	Papilin (Precursor) GN=Ppn OS=Drosophila melanogaster (Fruit fly) PE=1 SV=2	PREDICTED: ADAMTS-like protein 4-like isoform X2 [Bombyx mori]
BGIBMGA010722	1.11022302462516e-15	6.46558611068188	up	[GEPR]	--	Biological Process: disaccharide transport (GO:0015766);; Cellular Component: membrane (GO:0016020);; Molecular Function: transmembrane transporter activity (GO:0022857);; Biological Process: single-organism transport (GO:0044765);; Molecular Function: sugar transmembrane transporter activity (GO:0051119);;	--	Facilitated trehalose transporter Tret1 GN=Tret1 OS=Apis mellifera ligustica (Common honeybee) PE=1 SV=1	PREDICTED: facilitated trehalose transporter Tret1-like [Bombyx mori]
BGIBMGA013014	0.00488031305257353	-1.83728094553067	down	--	--	--	--	--	PREDICTED: uncharacterized protein LOC101742743 [Bombyx mori]
BGIBMGA012375	0.00156880991678199	3.40956188890821	up	[IQR]	--	Biological Process: fatty acid metabolic process (GO:0006631);; Biological Process: multicellular organismal development (GO:0007275);; Biological Process: steroid metabolic process (GO:0008202);; Biological Process: lipid biosynthetic process (GO:0008610);; Molecular Function: oxidoreductase activity (GO:0016491);; Biological Process: hormone metabolic process (GO:0042445);; Cellular Component: …	--	WW domain-containing oxidoreductase GN=Wwox OS=Drosophila melanogaster (Fruit fly) PE=2 SV=1	PREDICTED: retinol dehydrogenase 13-like [Bombyx mori]
Silkworm_newGene_7724	6.04093868259437e-05	2.4134448595164	up	--	--	--	--	Probable RNA-directed DNA polymerase from transposon BS OS=Drosophila melanogaster (Fruit fly) PE=2 SV=1	putative pol-like protein [Danaus plexippus]
Silkworm_newGene_2418	5.84686044025062e-09	-3.01049615238669	down	--	--	Molecular Function: RNA binding (GO:0003723);; Molecular Function: RNA-directed DNA polymerase activity (GO:0003964);; Molecular Function: endonuclease activity (GO:0004519);; Biological Process: RNA-dependent DNA replication (GO:0006278);;	--	--	defensin-like protein precursor [Bombyx mori]
BGIBMGA005642	0.001339427702435	-2.14787639755016	down	--	--	Biological Process: anatomical structure morphogenesis (GO:0009653);; Biological Process: embryo development (GO:0009790);; Biological Process: cellular process (GO:0009987);; Cellular Component: membrane (GO:0016020);; Biological Process: system development (GO:0048731);;	--	Cytokine receptor (Precursor) GN=dome OS=Drosophila melanogaster (Fruit fly) PE=1 SV=1	cytokine receptor-like protein [Heliconius erato]
Silkworm_newGene_7884	4.67697297512615e-06	2.46984136152692	up	--	--	Molecular Function: catalytic activity (GO:0003824);; Cellular Component: extracellular region (GO:0005576);; Biological Process: lipid metabolic process (GO:0006629);; Molecular Function: hydrolase activity (GO:0016787);; Biological Process: multicellular organismal process (GO:0032501);; Biological Process: developmental process (GO:0032502);; Biological Process: single-organism cellular proces…	--	Phospholipase A1 OS=Vespula squamosa (Southern yellow jacket) PE=1 SV=1	PREDICTED: inactive pancreatic lipase-related protein 1 isoform X1 [Tribolium castaneum]
Silkworm_newGene_5468	1.57991332518925e-05	-2.35081813852537	down	--	--	--	--	--	PREDICTED: uncharacterized protein LOC101744596 [Bombyx mori]
BGIBMGA005235	1.55431223447522e-15	3.97343663767874	up	--	--	--	--	--	TPA: TPA_inf: gustatory receptor 13 [Bombyx mori]
BGIBMGA004388	5.42421663141113e-12	5.83358567073617	up	--	--	Molecular Function: serine-type endopeptidase activity (GO:0004252);; Biological Process: proteolysis (GO:0006508);;	--	Trypsin-6 (Precursor) GN=TRYP6 OS=Anopheles gambiae (African malaria mosquito) PE=2 SV=2	PREDICTED: trypsin-5-like [Bombyx mori]
BGIBMGA000030	0.00815201667859189	1.74112715229492	up	--	--	Cellular Component: membrane (GO:0016020);;	--	--	hypothetical protein KGM_11742 [Danaus plexippus]
BGIBMGA009426	3.62950860366418e-07	4.09768157611302	up	--	--	--	--	--	transposase [Spodoptera frugiperda]
BGIBMGA002087	1.27675647831893e-14	3.91620593487118	up	--	--	--	K07253|1e-12|tca:656105|similar to Macrophage migration inhibitory factor (MIF) (Phenylpyruvate tautomerase) (Glutathione-binding 13 kDa protein)	Macrophage migration inhibitory factor homolog OS=Trichinella spiralis (Trichina worm) PE=1 SV=2	PREDICTED: macrophage migration inhibitory factor-like [Bombyx mori]
BGIBMGA009924	0	8.31893596581061	up	[E]	Amino acid transport and metabolism	Molecular Function: oxidoreductase activity, acting on CH-OH group of donors (GO:0016614);; Biological Process: single-organism metabolic process (GO:0044710);;	--	Glucose dehydrogenase [acceptor] short protein (Precursor) GN=Gld OS=Drosophila pseudoobscura pseudoobscura (Fruit fly) PE=3 SV=4	PREDICTED: glucose dehydrogenase [acceptor]-like, partial [Bombyx mori]
BGIBMGA006180	0.000414728720926627	-2.08087065612547	down	[E]	Amino acid transport and metabolism	Molecular Function: catalytic activity (GO:0003824);; Molecular Function: binding (GO:0005488);; Biological Process: chromatin organization (GO:0006325);; Biological Process: proteolysis (GO:0006508);; Molecular Function: serine-type peptidase activity (GO:0008236);; Cellular Component: membrane (GO:0016020);; Molecular Function: oxidoreductase activity (GO:0016491);; Biological Process: multicel…	--	Venom dipeptidyl peptidase 4 (Precursor) OS=Vespula vulgaris (Yellow jacket) PE=1 SV=1	PREDICTED: venom dipeptidyl peptidase 4-like isoform X2 [Bombyx mori]
BGIBMGA002224	1.73178552609343e-08	-3.54170332198209	down	--	--	Biological Process: multicellular organismal process (GO:0032501);; Biological Process: single-organism cellular process (GO:0044763);; Biological Process: response to stimulus (GO:0050896);;	--	Sericin-2 (Fragment) GN=SER2 OS=Galleria mellonella (Greater wax moth) PE=2 SV=1	PREDICTED: uncharacterized protein LOC101737909 [Bombyx mori]
BGIBMGA001406	4.71387904380505e-05	-2.24251314588256	down	[O]	Posttranslational modification, protein turnover, chaperones	Biological Process: reproduction (GO:0000003);; Molecular Function: ATP binding (GO:0005524);; Cellular Component: cytoplasm (GO:0005737);; Cellular Component: chaperonin-containing T-complex (GO:0005832);; Cellular Component: microtubule associated complex (GO:0005875);; Biological Process: protein folding (GO:0006457);; Biological Process: mitotic spindle organization (GO:0007052);; Biological …	K09495|0.0|dvi:Dvir_GJ23334|GJ23334 gene product from transcript GJ23334-RA	T-complex protein 1 subunit gamma GN=Cctgamma OS=Drosophila melanogaster (Fruit fly) PE=2 SV=2	PREDICTED: T-complex protein 1 subunit gamma-like [Bombyx mori]
BGIBMGA009006	0	7.43533221167275	up	--	--	Molecular Function: monooxygenase activity (GO:0004497);; Molecular Function: iron ion binding (GO:0005506);; Biological Process: lipid metabolic process (GO:0006629);; Molecular Function: electron carrier activity (GO:0009055);; Cellular Component: membrane (GO:0016020);; Molecular Function: oxidoreductase activity (GO:0016491);; Molecular Function: oxidoreductase activity, acting on paired dono…	--	Cytochrome P450 4g15 GN=Cyp4g15 OS=Drosophila melanogaster (Fruit fly) PE=2 SV=1	PREDICTED: cytochrome P450 4C1-like [Bombyx mori]
BGIBMGA009551	3.10862446895044e-15	3.92881850238483	up	--	--	Molecular Function: catalytic activity (GO:0003824);; Molecular Function: serine-type endopeptidase activity (GO:0004252);; Cellular Component: extracellular region (GO:0005576);; Biological Process: proteolysis (GO:0006508);;	--	Serine proteinase stubble catalytic chain GN=Sb OS=Drosophila melanogaster (Fruit fly) PE=2 SV=2	serine proteinase-like protein precursor [Bombyx mori]
BGIBMGA004111	0.00530774608499796	3.2289840909211	up	--	--	Biological Process: cellular process (GO:0009987);;	K11265|1e-15|tca:655059|similar to Adenylate cyclase type 10 (Testicular soluble adenylyl cyclase) (Germ cell soluble adenylyl cyclase) (sAC) (hsAC) (Adenylate cyclase homolog) (AH-related protein)	--	PREDICTED: uncharacterized protein LOC101737564 [Bombyx mori]
BGIBMGA009956	0.00244474869962619	-2.91407876143135	down	--	--	Biological Process: mRNA splicing, via spliceosome (GO:0000398);; Molecular Function: nucleic acid binding (GO:0003676);; Molecular Function: mRNA binding (GO:0003729);; Cellular Component: U2 snRNP (GO:0005686);; Biological Process: mitotic spindle organization (GO:0007052);; Biological Process: mitotic nuclear division (GO:0007067);; Cellular Component: ribonucleoprotein complex (GO:0030529);; …	K11092|2e-13|tca:660317|similar to U2 small nuclear ribonucleoprotein A (U2 snRNP-A)	Probable U2 small nuclear ribonucleoprotein A&apos; GN=U2A OS=Drosophila melanogaster (Fruit fly) PE=2 SV=1	PREDICTED: U2 small nuclear ribonucleoprotein A&apos;-like, partial [Bombyx mori]
Silkworm_newGene_138	0.00552272471952775	-2.79433446133251	down	--	--	--	K03348|3e-33|tca:664178|similar to meiotic checkpoint regulator cut4	Spidroin-1 (Fragment) OS=Nephila clavipes (Golden silk orbweaver) PE=1 SV=3	putative anaphase promoting complex subunit 1 [Danaus plexippus]
BGIBMGA014510	0	6.59719020514324	up	[P]	Inorganic ion transport and metabolism	Molecular Function: catalase activity (GO:0004096);; Cellular Component: peroxisome (GO:0005777);; Biological Process: response to oxidative stress (GO:0006979);; Biological Process: peroxisome organization (GO:0007031);; Biological Process: determination of adult lifespan (GO:0008340);; Molecular Function: heme binding (GO:0020037);; Biological Process: oxidation-reduction process (GO:0055114);;	K03781|1e-134|der:Dere_GG13679|GG13679 gene product from transcript GG13679-RA	Catalase GN=Cat OS=Drosophila melanogaster (Fruit fly) PE=1 SV=2	PREDICTED: catalase-like [Bombyx mori]
BGIBMGA001399	0.000165148316789598	-2.12820644282207	down	[G]	Carbohydrate transport and metabolism	Biological Process: carbohydrate metabolic process (GO:0005975);; Molecular Function: fructose 1,6-bisphosphate 1-phosphatase activity (GO:0042132);;	K03841|1e-148|dwi:Dwil_GK15219|GK15219 gene product from transcript GK15219-RA	Fructose-1,6-bisphosphatase GN=fbp OS=Dictyostelium discoideum (Slime mold) PE=3 SV=1	fructose-1,6-bisphosphatase [Bombyx mori]
BGIBMGA014408	3.69972352753933e-09	-5.42755495515869	down	--	--	Molecular Function: nucleic acid binding (GO:0003676);; Molecular Function: zinc ion binding (GO:0008270);; Biological Process: DNA integration (GO:0015074);;	--	--	polyprotein [Bombyx mori]
BGIBMGA010352	1.9679036067366e-08	2.82702869350089	up	[E]	Amino acid transport and metabolism	Molecular Function: aminoacylase activity (GO:0004046);; Cellular Component: cytoplasm (GO:0005737);; Biological Process: proteolysis (GO:0006508);; Biological Process: cellular amino acid metabolic process (GO:0006520);; Molecular Function: metallopeptidase activity (GO:0008237);;	K14677|1e-151|tca:657672|similar to CG6465-PA	Aminoacylase-1 GN=acy1 OS=Dictyostelium discoideum (Slime mold) PE=2 SV=1	PREDICTED: aminoacylase-1-like [Bombyx mori]
Silkworm_newGene_7482	4.08831790092989e-05	-3.28818759073237	down	--	--	--	--	--	PREDICTED: uncharacterized protein LOC101744832 [Bombyx mori]
BGIBMGA014284	0	6.65703031011818	up	[P]	Inorganic ion transport and metabolism	Molecular Function: enhancer sequence-specific DNA binding (GO:0001158);; Molecular Function: RNA polymerase II distal enhancer sequence-specific DNA binding transcription factor activity (GO:0003705);; Molecular Function: catalase activity (GO:0004096);; Molecular Function: choline O-acetyltransferase activity (GO:0004102);; Cellular Component: nucleus (GO:0005634);; Cellular Component: peroxiso…	K03781|3e-71|der:Dere_GG13679|GG13679 gene product from transcript GG13679-RA	Catalase GN=Cat OS=Drosophila melanogaster (Fruit fly) PE=1 SV=2	PREDICTED: catalase-like [Bombyx mori]
BGIBMGA012841	0.00273831936839553	-3.36833193529088	down	--	--	Molecular Function: catalytic activity (GO:0003824);; Biological Process: base-excision repair (GO:0006284);;	K10801|1e-22|hmg:100205338|similar to 5-methylcytosine G/T mismatch-specific DNA glycosylase	--	PREDICTED: methyl-CpG-binding domain protein 4-like isoform X1 [Bombyx mori]
BGIBMGA001075	0.000117396611844955	-4.2940352908186	down	--	--	Cellular Component: Golgi apparatus (GO:0005794);; Biological Process: lipid metabolic process (GO:0006629);; Cellular Component: membrane (GO:0016020);; Molecular Function: transferase activity, transferring phosphorus-containing groups (GO:0016772);; Biological Process: cellular metabolic process (GO:0044237);;	K04714|1e-105|tca:657306|similar to Phosphatidylcholine:ceramide cholinephosphotransferase 1 (Transmembrane protein 23) (Sphingomyelin synthase 1) (Mob protein)	Phosphatidylcholine:ceramide cholinephosphotransferase 1 GN=sms-1 OS=Caenorhabditis elegans PE=1 SV=2	PREDICTED: phosphatidylcholine:ceramide cholinephosphotransferase 1-like [Bombyx mori]
BGIBMGA007526	1.65249038897031e-08	3.38646832260472	up	--	--	--	--	--	PREDICTED: uncharacterized protein LOC101742677 [Bombyx mori]
BGIBMGA004606	7.40407735122517e-13	-6.16721445568241	down	--	--	Biological Process: reproduction (GO:0000003);; Cellular Component: Golgi medial cisterna (GO:0005797);; Biological Process: protein lipidation (GO:0006497);; Biological Process: response to stress (GO:0006950);; Biological Process: defense response (GO:0006952);; Biological Process: determination of adult lifespan (GO:0008340);; Biological Process: regulation of autophagy (GO:0010506);; Biologic…	--	Protein lethal(2)essential for life GN=l(2)efl OS=Drosophila melanogaster (Fruit fly) PE=1 SV=1	PREDICTED: protein lethal(2)essential for life-like [Bombyx mori]
BGIBMGA006536	4.44089209850063e-16	-4.24613680646731	down	--	--	--	--	--	hypothetical protein KGM_01767 [Danaus plexippus]
BGIBMGA011320	0	-5.02219467831913	down	[S]	Function unknown	Biological Process: regulation of immune system process (GO:0002682);; Molecular Function: binding (GO:0005488);; Cellular Component: cytoplasm (GO:0005737);; Biological Process: defense response (GO:0006952);; Biological Process: signal transduction (GO:0007165);; Biological Process: response to fungus (GO:0009620);; Cellular Component: membrane (GO:0016020);; Biological Process: antimicrobial h…	--	Slit homolog 1 protein (Precursor) GN=slt-1 OS=Caenorhabditis elegans PE=3 SV=1	PREDICTED: leucine-rich repeat-containing protein 70-like [Bombyx mori]
BGIBMGA008276	0.00248398378001102	-1.92491705287874	down	--	--	--	K03348|5e-56|tca:664178|similar to meiotic checkpoint regulator cut4	Anaphase-promoting complex subunit 1 GN=anapc1 OS=Dictyostelium discoideum (Slime mold) PE=3 SV=1	PREDICTED: anaphase-promoting complex subunit 1-like, partial [Bombyx mori]
Silkworm_newGene_6964	2.76134038212916e-06	3.69763429683918	up	--	--	Molecular Function: RNA binding (GO:0003723);; Molecular Function: RNA-directed DNA polymerase activity (GO:0003964);; Biological Process: RNA-dependent DNA replication (GO:0006278);;	--	--	reverse transcriptase [Bombyx mori]
Silkworm_newGene_1680	0.00144055747866223	-2.00236364096199	down	--	--	Biological Process: metabolic process (GO:0008152);;	--	--	PREDICTED: NADH dehydrogenase [ubiquinone] 1 alpha subcomplex assembly factor 5-like, partial [Bombyx mori]
BGIBMGA004263	3.45819262115299e-10	5.4925454410455	up	--	--	Biological Process: single-organism cellular process (GO:0044763);;	--	Histidine-rich protein PFHRP-II (Precursor) OS=Plasmodium falciparum PE=2 SV=1	hypothetical protein BRAFLDRAFT_239799 [Branchiostoma floridae]
BGIBMGA000624	0.00433761975607327	1.77583483365216	up	--	--	Molecular Function: catalytic activity (GO:0003824);; Biological Process: neuron recognition (GO:0008038);; Biological Process: response to chemical (GO:0042221);; Biological Process: cell morphogenesis involved in neuron differentiation (GO:0048667);; Biological Process: neuron projection morphogenesis (GO:0048812);; Biological Process: axon development (GO:0061564);;	--	Titin GN=sls OS=Drosophila melanogaster (Fruit fly) PE=1 SV=3	Titin-like protein [Bombyx mori]
BGIBMGA000583	1.312022079758e-06	2.57502764639437	up	[M]	Cell wall/membrane/envelope biogenesis	Molecular Function: protein binding (GO:0005515);; Cellular Component: extracellular region (GO:0005576);; Biological Process: positive regulation of biosynthetic process of antibacterial peptides active against Gram-positive bacteria (GO:0006965);; Biological Process: Toll signaling pathway (GO:0008063);; Molecular Function: signaling pattern recognition receptor activity (GO:0008329);; Biologic…	--	Peptidoglycan recognition protein (Precursor) GN=PGRP OS=Trichoplusia ni (Cabbage looper) PE=1 SV=1	PREDICTED: peptidoglycan-recognition protein 2-like [Bombyx mori]
BGIBMGA009436	0.00661630267643809	1.70995667478306	up	--	--	--	--	--	PREDICTED: ankyrin repeat and SAM domain-containing protein 1A-like [Bombyx mori]
BGIBMGA005658	0	6.24461568407439	up	--	--	Cellular Component: extracellular region (GO:0005576);; Biological Process: defense response to bacterium (GO:0042742);; Biological Process: innate immune response (GO:0045087);;	--	Gloverin OS=Hyalophora cecropia (Cecropia moth) PE=1 SV=2	gloverin 2 precursor [Bombyx mori]
BGIBMGA013646	0.00217837473402449	1.83665855678447	up	[C]	Energy production and conversion	Molecular Function: oxidoreductase activity (GO:0016491);; Biological Process: oxidation-reduction process (GO:0055114);;	--	Uncharacterized protein C02C2.5 GN=C02C2.5 OS=Caenorhabditis elegans PE=3 SV=2	PREDICTED: iodotyrosine dehalogenase 1-like [Bombyx mori]
BGIBMGA000126	0.000859644412072313	-1.98112417075878	down	--	--	--	--	--	PREDICTED: uncharacterized protein LOC101738649 [Bombyx mori]
BGIBMGA008712	0	6.94321682598732	up	--	--	--	--	--	PREDICTED: Bardet-Biedl syndrome 5 protein homolog [Bombyx mori]
Silkworm_newGene_5330	1.13912720756115e-06	2.51929356463609	up	--	--	Molecular Function: dopachrome isomerase activity (GO:0004167);; Molecular Function: protein binding (GO:0005515);; Cellular Component: extracellular region (GO:0005576);; Cellular Component: microtubule associated complex (GO:0005875);; Biological Process: melanin biosynthetic process from tyrosine (GO:0006583);; Biological Process: mitotic spindle organization (GO:0007052);; Biological Process:…	--	Protein yellow (Precursor) GN=y OS=Drosophila yakuba (Fruit fly) PE=3 SV=1	yellow-fa precursor [Bombyx mori]
BGIBMGA002148	1.01621152430731e-05	2.87879593519894	up	--	--	Molecular Function: microtubule motor activity (GO:0003777);; Molecular Function: ATP binding (GO:0005524);; Cellular Component: cytoplasm (GO:0005737);; Cellular Component: axonemal dynein complex (GO:0005858);; Biological Process: ATP catabolic process (GO:0006200);; Biological Process: microtubule-based process (GO:0007017);; Biological Process: microtubule-based movement (GO:0007018);; Biolog…	--	Dynein beta chain, ciliary OS=Heliocidaris crassispina (Sea urchin) PE=1 SV=1	PREDICTED: dynein heavy chain 5, axonemal-like [Bombyx mori]
BGIBMGA008429	6.04093868259437e-05	2.4134448595164	up	[R]	General function prediction only	Biological Process: negative regulation of transcription from RNA polymerase II promoter (GO:0000122);; Molecular Function: RNA polymerase II core promoter proximal region sequence-specific DNA binding transcription factor activity involved in positive regulation of transcription (GO:0001077);; Biological Process: cell fate specification (GO:0001708);; Molecular Function: RNA polymerase II distal…	--	Krueppel homologous protein 1 GN=Kr-h1 OS=Drosophila melanogaster (Fruit fly) PE=2 SV=2	PREDICTED: zinc finger protein 300-like [Bombyx mori]
BGIBMGA001710	0.00376317821439609	-2.51672339878386	down	--	--	--	K08849|9e-75|tca:660034|similar to CG13025 CG13025-PA	--	PREDICTED: E3 ubiquitin-protein ligase RFWD3-like [Bombyx mori]
BGIBMGA003485	0.00497917569156603	-1.7589078145762	down	--	--	Cellular Component: cell part (GO:0044464);; Biological Process: single-multicellular organism process (GO:0044707);; Biological Process: single-organism developmental process (GO:0044767);; Biological Process: anatomical structure development (GO:0048856);;	--	Type-2 histone deacetylase 2 GN=hdaC OS=Dictyostelium discoideum (Slime mold) PE=2 SV=1	PREDICTED: uncharacterized protein LOC101744953 [Bombyx mori]
Silkworm_newGene_5998	5.84657536051303e-07	4.33706913698288	up	--	--	--	--	--	PREDICTED: uncharacterized protein LOC101738574 [Bombyx mori]
BGIBMGA007675	0.00457807365649987	1.72388691935348	up	--	--	Biological Process: renal system process (GO:0003014);; Biological Process: water transport (GO:0006833);; Molecular Function: water channel activity (GO:0015250);; Cellular Component: integral component of membrane (GO:0016021);; Biological Process: water homeostasis (GO:0030104);; Biological Process: regulation of oviposition (GO:0046662);; Biological Process: transmembrane transport (GO:005508…	K09884|5e-10|aag:AaeL_AAEL003512|aquaporin-1	Aquaporin OS=Haematobia irritans exigua (Buffalo fly) PE=2 SV=1	aquaporin [Bombyx mori]
BGIBMGA004360	1.57358822905351e-06	2.50301944617123	up	--	--	Molecular Function: non-membrane spanning protein tyrosine kinase activity (GO:0004715);; Molecular Function: signal transducer activity (GO:0004871);; Molecular Function: ATP binding (GO:0005524);; Cellular Component: cytoskeleton (GO:0005856);; Cellular Component: focal adhesion (GO:0005925);; Biological Process: protein phosphorylation (GO:0006468);; Biological Process: cytoskeletal anchoring …	--	Salivary glue protein Sgs-4 (Precursor) GN=Sgs4 OS=Drosophila melanogaster (Fruit fly) PE=2 SV=1	hypothetical protein KGM_18537 [Danaus plexippus]
BGIBMGA001754	0.00550370471049588	1.71427874515392	up	--	--	Biological Process: inter-male aggressive behavior (GO:0002121);; Molecular Function: actin binding (GO:0003779);; Cellular Component: extracellular region (GO:0005576);; Cellular Component: cytosol (GO:0005829);; Cellular Component: cytoskeleton (GO:0005856);; Cellular Component: actin filament (GO:0005884);; Biological Process: phagocytosis (GO:0006909);; Biological Process: spermatid developme…	K05768|1e-50|tca:655736|similar to GA10732-PA	Gelsolin (Precursor) GN=Gel OS=Drosophila melanogaster (Fruit fly) PE=1 SV=2	PREDICTED: gelsolin-like [Bombyx mori]
BGIBMGA004510	0	7.03135798308595	up	[GEPR]	--	Biological Process: disaccharide transport (GO:0015766);; Cellular Component: membrane (GO:0016020);; Molecular Function: transmembrane transporter activity (GO:0022857);; Biological Process: single-organism transport (GO:0044765);; Molecular Function: sugar transmembrane transporter activity (GO:0051119);;	--	Facilitated trehalose transporter Tret1 GN=Tret1 OS=Apis mellifera ligustica (Common honeybee) PE=1 SV=1	PREDICTED: facilitated trehalose transporter Tret1-like [Bombyx mori]
BGIBMGA005004	0.000334872040078982	-2.23681277687223	down	--	--	Cellular Component: membrane (GO:0016020);; Biological Process: metal ion transport (GO:0030001);; Molecular Function: metal ion transmembrane transporter activity (GO:0046873);; Biological Process: transmembrane transport (GO:0055085);;	K14709|4e-20|dwi:Dwil_GK13772|GK13772 gene product from transcript GK13772-RA	--	PREDICTED: zinc transporter ZIP1-like [Bombyx mori]
BGIBMGA013738	2.66453525910038e-15	-6.61011662039493	down	--	--	Molecular Function: catalytic activity (GO:0003824);; Molecular Function: binding (GO:0005488);; Cellular Component: extracellular region (GO:0005576);; Biological Process: proteolysis (GO:0006508);; Biological Process: positive regulation of antifungal peptide biosynthetic process (GO:0006967);; Biological Process: sensory organ development (GO:0007423);; Biological Process: wing disc morphogene…	--	Venom serine protease 34 (Precursor) OS=Apis mellifera (Honeybee) PE=2 SV=1	PREDICTED: transmembrane protease serine 11A-like [Bombyx mori]
BGIBMGA010146	7.80271521505504e-07	-2.70504378824809	down	--	--	Cellular Component: X chromosome (GO:0000805);; Molecular Function: chromatin binding (GO:0003682);; Cellular Component: nucleus (GO:0005634);; Biological Process: regulation of transcription, DNA-templated (GO:0006355);; Biological Process: dosage compensation (GO:0007549);; Biological Process: chromatin modification (GO:0016568);;	--	Protein male-specific lethal-3 GN=msl-3 OS=Drosophila melanogaster (Fruit fly) PE=1 SV=2	male-specific lethal 3 [Bombyx mori]
BGIBMGA004806	0	-7.90792492821964	down	--	--	Cellular Component: extracellular region (GO:0005576);; Molecular Function: pigment binding (GO:0031409);;	--	Lopap (Precursor) OS=Lonomia obliqua (Moth) PE=1 SV=2	chlorophyllide A binding protein precursor [Bombyx mori]
BGIBMGA013642	0.00156880991678199	3.40956188890821	up	[GEPR]	--	--	--	Putative transporter ZK637.1 GN=ZK637.1 OS=Caenorhabditis elegans PE=3 SV=5	PREDICTED: synaptic vesicle glycoprotein 2C-like [Bombyx mori]
BGIBMGA004711	0.00048917386008962	-2.11763386171055	down	[K]	Transcription	Molecular Function: transcription coactivator activity (GO:0003713);; Molecular Function: ATP binding (GO:0005524);; Cellular Component: microtubule associated complex (GO:0005875);; Biological Process: DNA repair (GO:0006281);; Biological Process: DNA recombination (GO:0006310);; Biological Process: chromatin silencing (GO:0006342);; Biological Process: regulation of transcription, DNA-templated…	K04499|0.0|ame:409544|pontin	RuvB-like helicase 1 GN=pont OS=Aedes aegypti (Yellowfever mosquito) PE=3 SV=1	PREDICTED: ruvB-like helicase 1-like [Bombyx mori]
BGIBMGA007933	0.00155416618660786	1.84013722392233	up	--	--	Biological Process: cellular process (GO:0009987);; Biological Process: single-organism process (GO:0044699);;	--	--	hypothetical protein KGM_20756 [Danaus plexippus]
BGIBMGA013991	4.51398529666136e-09	4.79244465653862	up	--	--	--	--	--	PREDICTED: uncharacterized protein LOC101735900 [Bombyx mori]
Silkworm_newGene_2534	8.45734704491008e-10	3.05760290584172	up	--	--	Molecular Function: endopeptidase inhibitor activity (GO:0004866);; Cellular Component: extracellular region (GO:0005576);;	--	IMPI alpha (Precursor) GN=IMPI OS=Galleria mellonella (Greater wax moth) PE=1 SV=2	PREDICTED: inducible metalloproteinase inhibitor protein-like, partial [Bombyx mori]
BGIBMGA005500	0.00538640882811636	1.83593558583348	up	[G]	Carbohydrate transport and metabolism	Molecular Function: hydrolase activity, hydrolyzing O-glycosyl compounds (GO:0004553);; Biological Process: carbohydrate metabolic process (GO:0005975);;	K01195|1e-174|tca:657903|similar to CG15117-PA, isoform A	--	PREDICTED: beta-glucuronidase-like [Bombyx mori]
BGIBMGA005278	0.00965916829348723	2.25361326989146	up	--	--	Molecular Function: structural constituent of chitin-based larval cuticle (GO:0008010);; Cellular Component: extracellular matrix (GO:0031012);; Molecular Function: structural constituent of cuticle (GO:0042302);;	--	Larval cuticle protein LCP-17 (Precursor) GN=LCP17 OS=Bombyx mori (Silk moth) PE=2 SV=1	cuticular protein RR-1 motif 3 precursor [Bombyx mori]
BGIBMGA009603	0.00331023201414271	2.8601719780205	up	--	--	Molecular Function: phosphatidylinositol phospholipase C activity (GO:0004435);; Molecular Function: signal transducer activity (GO:0004871);; Molecular Function: guanyl-nucleotide exchange factor activity (GO:0005085);; Molecular Function: calcium ion binding (GO:0005509);; Cellular Component: intracellular (GO:0005622);; Biological Process: lipid metabolic process (GO:0006629);; Biological Proc…	K05860|3e-08|aag:AaeL_AAEL008246|phospholipase c epsilon	--	PREDICTED: 1-phosphatidylinositol 4,5-bisphosphate phosphodiesterase epsilon-1-like [Bombyx mori]
BGIBMGA002709	0.00226210675616911	1.85065906551856	up	--	--	Cellular Component: mitochondrial inner membrane (GO:0005743);; Biological Process: mitochondrial transport (GO:0006839);; Molecular Function: folic acid transporter activity (GO:0008517);; Biological Process: folic acid transport (GO:0015884);; Cellular Component: integral component of membrane (GO:0016021);; Molecular Function: transmembrane transporter activity (GO:0022857);; Cellular Componen…	--	Mitochondrial substrate carrier family protein M GN=mcfM OS=Dictyostelium discoideum (Slime mold) PE=3 SV=1	PREDICTED: mitochondrial folate transporter/carrier-like isoform X2 [Bombyx mori]
BGIBMGA013007	3.25564976089154e-07	4.85866466046161	up	[E]	Amino acid transport and metabolism	Biological Process: alcohol metabolic process (GO:0006066);; Molecular Function: choline dehydrogenase activity (GO:0008812);; Molecular Function: flavin adenine dinucleotide binding (GO:0050660);; Biological Process: oxidation-reduction process (GO:0055114);;	--	Glucose dehydrogenase [acceptor] short protein (Precursor) GN=Gld OS=Drosophila melanogaster (Fruit fly) PE=3 SV=3	PREDICTED: glucose dehydrogenase [acceptor]-like [Bombyx mori]
BGIBMGA012578	0.00169006348160705	-1.88091036866198	down	--	--	Molecular Function: transferase activity, transferring phosphorus-containing groups (GO:0016772);;	--	Uncharacterized protein DDB_G0271670 (Precursor) GN=DDB_G0271670 OS=Dictyostelium discoideum (Slime mold) PE=4 SV=1	PREDICTED: uncharacterized protein LOC101747117 [Bombyx mori]
BGIBMGA010315	1.04471986617227e-13	4.63978785847921	up	--	--	Molecular Function: binding (GO:0005488);;	--	--	PREDICTED: uncharacterized protein LOC101745234 [Bombyx mori]
BGIBMGA009810	2.42786378674698e-05	3.46860543111293	up	--	--	Molecular Function: G-protein coupled receptor activity (GO:0004930);; Biological Process: response to stress (GO:0006950);; Biological Process: G-protein coupled receptor signaling pathway (GO:0007186);; Cellular Component: membrane (GO:0016020);; Biological Process: single-organism process (GO:0044699);; Biological Process: response to stimulus (GO:0050896);;	--	Probable G-protein coupled receptor Mth-like 3 (Precursor) GN=mthl3 OS=Drosophila melanogaster (Fruit fly) PE=1 SV=3	methuselah-like protein 10 [Bombyx mori]
BGIBMGA002211	3.47071988671122e-06	-2.49644350160886	down	[O]	Posttranslational modification, protein turnover, chaperones	Molecular Function: glutathione transferase activity (GO:0004364);; Molecular Function: glutathione peroxidase activity (GO:0004602);; Biological Process: glutathione metabolic process (GO:0006749);; Molecular Function: transferase activity (GO:0016740);; Molecular Function: DDT-dehydrochlorinase activity (GO:0018833);;	K00799|1e-61|tca:663119|similar to Glutathione S-transferase 1-1 (GST class-theta)	Glutathione S-transferase 1-1 GN=GstD1 OS=Drosophila melanogaster (Fruit fly) PE=1 SV=1	glutathione S-transferase delta 3 [Bombyx mori]
BGIBMGA008050	0.00553735659020627	-2.28078304821802	down	[Z]	Cytoskeleton	Molecular Function: actin binding (GO:0003779);; Cellular Component: striated muscle thin filament (GO:0005865);; Biological Process: smooth muscle contraction (GO:0006939);; Biological Process: juvenile hormone mediated signaling pathway (GO:0035626);; Molecular Function: juvenile hormone response element binding (GO:0070594);;	--	Myophilin OS=Echinococcus granulosus PE=2 SV=1	PREDICTED: myophilin-like [Bombyx mori]
BGIBMGA010448	0	4.79652216620013	up	[E]	Amino acid transport and metabolism	--	--	Glucose dehydrogenase [acceptor] short protein (Precursor) GN=Gld OS=Drosophila pseudoobscura pseudoobscura (Fruit fly) PE=3 SV=4	PREDICTED: glucose dehydrogenase [acceptor]-like [Bombyx mori]
Silkworm_newGene_2808	0.0009630223674989	3.90755147731693	up	--	--	--	--	--	PREDICTED: myb/SANT-like DNA-binding domain-containing protein 3-like [Bombyx mori]
BGIBMGA011048	0.000152635633949183	2.5981160486763	up	--	--	--	--	--	PREDICTED: uncharacterized protein LOC101741190 [Bombyx mori]
BGIBMGA010326	8.58928922431446e-08	2.72337610680962	up	--	--	Molecular Function: transporter activity (GO:0005215);; Cellular Component: mitochondrion (GO:0005739);; Cellular Component: integral component of membrane (GO:0016021);; Biological Process: single-organism cellular process (GO:0044763);; Biological Process: single-organism transport (GO:0044765);; Biological Process: transmembrane transport (GO:0055085);;	K03454|7e-65|nvi:100117866|NV13441	Mitochondrial substrate carrier family protein G GN=mcfG OS=Dictyostelium discoideum (Slime mold) PE=2 SV=1	PREDICTED: mitochondrial carnitine/acylcarnitine carrier protein CACL-like isoform X1 [Bombyx mori]
Silkworm_newGene_3034	7.41427474970635e-10	5.42695636772787	up	--	--	--	--	--	unknown [Bombyx mori]
BGIBMGA000687	0.000354276284928012	3.34357890067957	up	[ER]	--	Molecular Function: transporter activity (GO:0005215);; Biological Process: transport (GO:0006810);; Cellular Component: integral component of membrane (GO:0016021);; Biological Process: transmembrane transport (GO:0055085);;	K14388|6e-68|tca:662768|similar to igf2 mRNA binding protein, putative	Putative sodium-dependent multivitamin transporter GN=CG32669 OS=Drosophila melanogaster (Fruit fly) PE=2 SV=1	PREDICTED: sodium-coupled monocarboxylate transporter 1-like [Bombyx mori]
BGIBMGA003428	0.0052752792231231	-1.75173340720765	down	[R]	General function prediction only	Biological Process: reproduction (GO:0000003);; Biological Process: nematode larval development (GO:0002119);; Molecular Function: oligosaccharyl transferase activity (GO:0004576);; Biological Process: protein glycosylation (GO:0006486);; Biological Process: embryo development ending in birth or egg hatching (GO:0009792);; Cellular Component: membrane (GO:0016020);; Biological Process: chaeta dev…	K07151|0.0|aag:AaeL_AAEL004228|oligosaccharyl transferase	Dolichyl-diphosphooligosaccharide--protein glycosyltransferase subunit STT3 GN=stt3 OS=Dictyostelium discoideum (Slime mold) PE=3 SV=1	PREDICTED: dolichyl-diphosphooligosaccharide--protein glycosyltransferase subunit STT3A-like [Bombyx mori]
BGIBMGA000868	5.13754879627459e-06	4.5654627830739	up	[Q]	Secondary metabolites biosynthesis, transport and catabolism	Molecular Function: monooxygenase activity (GO:0004497);; Molecular Function: iron ion binding (GO:0005506);; Cellular Component: lipid particle (GO:0005811);; Biological Process: lipid metabolic process (GO:0006629);; Biological Process: mating (GO:0007618);; Molecular Function: electron carrier activity (GO:0009055);; Cellular Component: membrane (GO:0016020);; Molecular Function: oxidoreductas…	--	Cytochrome P450 4d2 GN=Cyp4d2 OS=Drosophila melanogaster (Fruit fly) PE=2 SV=2	cytochrome P450 [Bombyx mori]
BGIBMGA010401	5.95635408767725e-05	2.47543291518595	up	--	--	Molecular Function: catalytic activity (GO:0003824);; Cellular Component: extracellular region (GO:0005576);; Biological Process: lipid metabolic process (GO:0006629);; Biological Process: multicellular organismal development (GO:0007275);; Molecular Function: hydrolase activity (GO:0016787);; Cellular Component: intracellular part (GO:0044424);; Biological Process: single-organism cellular proce…	--	Vitellogenin-3 (Precursor) GN=Yp3 OS=Drosophila melanogaster (Fruit fly) PE=1 SV=1	PREDICTED: inactive pancreatic lipase-related protein 1-like [Bombyx mori]
Silkworm_newGene_7521	0.00238890146923565	3.77324578120524	up	--	--	Biological Process: metabolic process (GO:0008152);; Molecular Function: transferase activity, transferring hexosyl groups (GO:0016758);;	--	Putative UDP-glucuronosyltransferase ugt-55 (Precursor) GN=ugt-55 OS=Caenorhabditis elegans PE=3 SV=2	UDP-glycosyltransferase UGT46C2, partial [Bombyx mori]
BGIBMGA006443	3.12942109660375e-05	2.84564904945179	up	--	--	--	--	Glutamic acid-rich protein (Precursor) GN=GARP OS=Plasmodium falciparum (isolate FC27 / Papua New Guinea) PE=4 SV=1	PREDICTED: uncharacterized protein LOC101738815 [Bombyx mori]
Silkworm_newGene_4990	0.00238890146923565	3.77324578120524	up	--	--	--	--	--	hikaru genki [Bombyx mori]
BGIBMGA006971	1.3836154444391e-11	4.97099810569498	up	--	--	Molecular Function: sulfotransferase activity (GO:0008146);; Biological Process: carbohydrate transport (GO:0008643);; Cellular Component: integral component of membrane (GO:0016021);; Molecular Function: transmembrane transporter activity (GO:0022857);; Biological Process: transmembrane transport (GO:0055085);;	--	--	PREDICTED: LOW QUALITY PROTEIN: estrogen sulfotransferase-like [Bombyx mori]
Silkworm_newGene_5472	0.00238890146923565	3.77324578120524	up	--	--	Biological Process: cellular process (GO:0009987);;	K11265|6e-15|tca:655059|similar to Adenylate cyclase type 10 (Testicular soluble adenylyl cyclase) (Germ cell soluble adenylyl cyclase) (sAC) (hsAC) (Adenylate cyclase homolog) (AH-related protein)	--	PREDICTED: adenylate cyclase type 10-like [Bombyx mori]
BGIBMGA012308	4.54565824981046e-07	-3.24556812661923	down	--	--	Molecular Function: binding (GO:0005488);; Biological Process: cellular process (GO:0009987);; Biological Process: multicellular organismal process (GO:0032501);; Biological Process: single-organism process (GO:0044699);; Biological Process: response to stimulus (GO:0050896);;	--	Uncharacterized protein DDB_G0290587 GN=DDB_G0290587 OS=Dictyostelium discoideum (Slime mold) PE=4 SV=1	PREDICTED: mucin-5AC-like isoform X3 [Bombyx mori]
BGIBMGA001812	4.81222096615497e-08	2.76042318493134	up	[Q]	Secondary metabolites biosynthesis, transport and catabolism	Biological Process: metabolic process (GO:0008152);; Molecular Function: oxidoreductase activity (GO:0016491);;	--	Protein anon-37Cs (Fragment) GN=anon-37Cs OS=Drosophila simulans (Fruit fly) PE=3 SV=1	PREDICTED: spermine oxidase-like [Bombyx mori]
BGIBMGA011531	0	7.7859861094532	up	--	--	Biological Process: lipid metabolic process (GO:0006629);; Molecular Function: phosphoric diester hydrolase activity (GO:0008081);;	--	Variant-surface-glycoprotein phospholipase C OS=Trypanosoma cruzi PE=3 SV=1	PREDICTED: uncharacterized protein LOC101743953 [Bombyx mori]
BGIBMGA007977	0.0091573150408546	-1.72656482356903	down	--	--	--	--	Protein FAM188A homolog GN=CG7332 OS=Drosophila melanogaster (Fruit fly) PE=1 SV=1	PREDICTED: protein FAM188A homolog isoform X1 [Bombyx mori]
BGIBMGA006929	0	8.38539135970453	up	--	--	Molecular Function: non-membrane spanning protein tyrosine kinase activity (GO:0004715);; Molecular Function: octopamine receptor activity (GO:0004989);; Molecular Function: serotonin receptor activity (GO:0004993);; Cellular Component: integral component of plasma membrane (GO:0005887);; Biological Process: serotonin receptor signaling pathway (GO:0007210);; Biological Process: male courtship be…	K04153|1e-148|phu:Phum_PHUM559700|class A rhodopsin-like G-protein coupled receptor GPR5ht2, putative (EC:2.7.10.2)	5-hydroxytryptamine receptor OS=Bombyx mori (Silk moth) PE=2 SV=1	5-hydroxytryptamine receptor [Bombyx mori]
BGIBMGA010690	1.63431490562971e-11	4.5859075702853	up	--	--	--	--	--	PREDICTED: uncharacterized protein LOC101735880 [Bombyx mori]
BGIBMGA010213	4.60864679752149e-12	3.74651985658756	up	--	--	Molecular Function: serine-type endopeptidase inhibitor activity (GO:0004867);; Molecular Function: peptidase inhibitor activity (GO:0030414);;	--	Antichymotrypsin-2 OS=Bombyx mori (Silk moth) PE=1 SV=1	serine protease inhibitor 11 precursor [Bombyx mori]
BGIBMGA003343	6.37082209209439e-09	-3.93808157262996	down	--	--	Molecular Function: binding (GO:0005488);; Biological Process: metabolic process (GO:0008152);; Biological Process: cellular process (GO:0009987);; Molecular Function: hydrolase activity (GO:0016787);; Cellular Component: cell part (GO:0044464);;	--	Sialidase GN=TCNA OS=Trypanosoma cruzi PE=2 SV=1	PREDICTED: sialidase-like [Bombyx mori]
Silkworm_newGene_3144	8.70248317852429e-12	3.39786777458295	up	--	--	--	--	--	unknown [Bombyx mori]
BGIBMGA001472	0	4.99158417047149	up	[E]	Amino acid transport and metabolism	Biological Process: potassium ion transport (GO:0006813);; Biological Process: sodium ion transport (GO:0006814);; Molecular Function: cation:chloride symporter activity (GO:0015377);; Cellular Component: integral component of membrane (GO:0016021);; Biological Process: transmembrane transport (GO:0055085);;	K10951|0.0|tca:660457|similar to CG4357-PA, isoform A	Bumetanide-sensitive sodium-(potassium)-chloride cotransporter OS=Manduca sexta (Tobacco hawkmoth) PE=2 SV=1	PREDICTED: bumetanide-sensitive sodium-(potassium)-chloride cotransporter-like [Bombyx mori]
BGIBMGA013938	1.40487713089499e-05	-2.73371526650342	down	--	--	Cellular Component: nucleus (GO:0005634);; Biological Process: JNK cascade (GO:0007254);; Biological Process: regulation of oviposition (GO:0046662);;	K04402|9e-29|dgr:Dgri_GH21525|GH21525 gene product from transcript GH21525-RA	--	PREDICTED: growth arrest and DNA damage-inducible protein GADD45 alpha-like [Bombyx mori]
Silkworm_newGene_8078	0.000384394924420328	2.2410463226781	up	--	--	--	--	--	PREDICTED: uncharacterized protein LOC101740242 [Bombyx mori]
BGIBMGA010316	0.00285903123493514	-1.82720199312335	down	[J]	Translation, ribosomal structure and biogenesis	Molecular Function: structural constituent of ribosome (GO:0003735);; Cellular Component: mitochondrion (GO:0005739);; Cellular Component: ribosome (GO:0005840);; Biological Process: translation (GO:0006412);;	--	--	PREDICTED: 39S ribosomal protein L4, mitochondrial-like [Bombyx mori]
BGIBMGA013858	2.53130849614536e-14	6.24228470696559	up	--	--	Biological Process: metabolic process (GO:0008152);; Molecular Function: transferase activity, transferring hexosyl groups (GO:0016758);;	--	Putative UDP-glucuronosyltransferase ugt-50 (Precursor) GN=ugt-50 OS=Caenorhabditis elegans PE=1 SV=2	UDP-glycosyltransferase UGT33Q1 precursor [Bombyx mori]
BGIBMGA010091	0.000349125224641589	2.35365576340903	up	--	--	Molecular Function: guanylate cyclase activity (GO:0004383);; Molecular Function: protein kinase activity (GO:0004672);; Molecular Function: ATP binding (GO:0005524);; Biological Process: cGMP biosynthetic process (GO:0006182);; Biological Process: protein phosphorylation (GO:0006468);; Cellular Component: integral component of membrane (GO:0016021);; Biological Process: intracellular signal tran…	K12323|1e-49|nvi:100120090|NV16324	--	receptor type guanylyl cyclase [Bombyx mori]
BGIBMGA004209	1.97143495239693e-06	4.21288775774143	up	--	--	Molecular Function: S-adenosylmethionine-homocysteine S-methyltransferase activity (GO:0008898);;	--	--	putative translin-associated factor X interacting protein 1 isoform 4 [Danaus plexippus]
BGIBMGA003332	2.22044604925031e-16	6.07256196858088	up	--	--	--	--	Inosine-uridine preferring nucleoside hydrolase GN=NSNH OS=Leishmania major PE=1 SV=3	PREDICTED: probable uridine nucleosidase 2-like isoform X1 [Bombyx mori]
BGIBMGA001511	0.000286088522758798	2.84241302745151	up	--	--	Molecular Function: transporter activity (GO:0005215);; Cellular Component: intracellular (GO:0005622);; Biological Process: transport (GO:0006810);;	--	--	PREDICTED: alpha-tocopherol transfer protein-like [Bombyx mori]
BGIBMGA001498	6.1554972230482e-10	3.23361103815617	up	[GEPR]	--	Biological Process: disaccharide transport (GO:0015766);; Cellular Component: membrane (GO:0016020);; Cellular Component: integral component of membrane (GO:0016021);; Molecular Function: transmembrane transporter activity (GO:0022857);; Biological Process: transmembrane transport (GO:0055085);;	K06258|0.0|tca:660155|similar to synaptic vesicle protein	Putative transporter ZK637.1 GN=ZK637.1 OS=Caenorhabditis elegans PE=3 SV=5	PREDICTED: synaptic vesicle glycoprotein 2B-like isoform X1 [Bombyx mori]
BGIBMGA001643	0.00102779844939083	-3.51193006144776	down	--	--	--	--	--	PREDICTED: lipopolysaccharide-induced tumor necrosis factor-alpha factor-like [Bombyx mori]
BGIBMGA013169	0.000104217886243263	2.11535831646212	up	--	--	Molecular Function: nucleic acid binding (GO:0003676);; Molecular Function: ribonuclease activity (GO:0004540);; Biological Process: tRNA processing (GO:0008033);; Cellular Component: ribonuclease P complex (GO:0030677);;	K03538|1e-39|nvi:100122856|NV12314	--	PREDICTED: ribonuclease P protein subunit p29-like [Bombyx mori]
BGIBMGA002441	6.66133814775094e-16	-4.58561700472865	down	--	--	--	--	--	PREDICTED: uncharacterized protein LOC101741881 isoform X1 [Bombyx mori]
BGIBMGA004023	0.00279403378144016	-1.81810291588692	down	[DKL]	--	Biological Process: regulation of cyclin-dependent protein serine/threonine kinase activity (GO:0000079);; Biological Process: regulation of transcription, DNA-templated (GO:0006355);; Molecular Function: protein kinase binding (GO:0019901);;	--	Cyclin-T1.1 GN=cit-1.1 OS=Caenorhabditis elegans PE=3 SV=1	PREDICTED: cyclin-related protein FAM58A-like [Bombyx mori]
BGIBMGA006083	1.2419624995097e-08	2.92123848784232	up	[IQR]	--	Molecular Function: oxidoreductase activity (GO:0016491);; Biological Process: oxidation-reduction process (GO:0055114);;	--	WW domain-containing oxidoreductase GN=Wwox OS=Drosophila melanogaster (Fruit fly) PE=2 SV=1	PREDICTED: carbonyl reductase [NADPH] 3-like [Bombyx mori]
BGIBMGA010404	1.73708240077675e-05	2.40292043375719	up	[P]	Inorganic ion transport and metabolism	Biological Process: renal sodium ion transport (GO:0003096);; Cellular Component: brush border (GO:0005903);; Molecular Function: sodium:proton antiporter activity (GO:0015385);; Cellular Component: integral component of membrane (GO:0016021);; Biological Process: transmembrane transport (GO:0055085);;	--	--	PREDICTED: mitochondrial sodium/hydrogen exchanger 9B2-like [Bombyx mori]
BGIBMGA014246	2.79672883740645e-08	2.80365389318895	up	[GEPR]	--	Biological Process: ion transport (GO:0006811);; Molecular Function: secondary active transmembrane transporter activity (GO:0015291);; Cellular Component: integral component of membrane (GO:0016021);; Biological Process: transmembrane transport (GO:0055085);;	--	Putative inorganic phosphate cotransporter GN=Picot OS=Drosophila melanogaster (Fruit fly) PE=1 SV=1	PREDICTED: putative inorganic phosphate cotransporter-like [Bombyx mori]
BGIBMGA014619	1.64876112762613e-10	5.5552818658117	up	--	--	Molecular Function: sulfotransferase activity (GO:0008146);; Biological Process: carbohydrate transport (GO:0008643);; Cellular Component: integral component of membrane (GO:0016021);; Molecular Function: transmembrane transporter activity (GO:0022857);; Biological Process: cellular metabolic process (GO:0044237);; Biological Process: transmembrane transport (GO:0055085);;	--	--	sulfotransferase [Bombyx mori]
BGIBMGA014031	1.26809673872685e-11	-5.9320365985792	down	[IQR]	--	--	--	Alcohol dehydrogenase GN=ADH OS=Bactrocera oleae (Olive fruit fly) PE=2 SV=1	PREDICTED: 15-hydroxyprostaglandin dehydrogenase [NAD(+)]-like [Bombyx mori]
BGIBMGA001497	3.87896868239146e-05	2.19579097750002	up	[R]	General function prediction only	Biological Process: reproduction (GO:0000003);; Biological Process: larval development (GO:0002164);; Molecular Function: DNA binding (GO:0003677);; Molecular Function: binding (GO:0005488);; Cellular Component: nucleus (GO:0005634);; Cellular Component: chromosome (GO:0005694);; Biological Process: nitrogen compound metabolic process (GO:0006807);; Molecular Function: methyltransferase activity …	K06101|0.0|tca:660094|similar to CG8887-PA	Histone-lysine N-methyltransferase ash1 GN=ash1 OS=Drosophila melanogaster (Fruit fly) PE=1 SV=3	PREDICTED: uncharacterized protein LOC101737263 [Bombyx mori]
Silkworm_newGene_1498	0.000923539930725026	-2.01802699581529	down	--	--	--	--	--	PREDICTED: uncharacterized protein LOC101738540 [Bombyx mori]
BGIBMGA003159	3.65868290308491e-06	2.54938429810827	up	--	--	Molecular Function: binding (GO:0005488);;	K10630|3e-85|tca:663202|similar to ubiquitin conjugating enzyme 7 interacting protein 3 isoform 2	Uncharacterized protein DDB_G0292642 GN=DDB_G0292642 OS=Dictyostelium discoideum (Slime mold) PE=4 SV=2	PREDICTED: uncharacterized protein LOC101741592 [Bombyx mori]
BGIBMGA008933	8.27363785260715e-08	3.66427683542858	up	--	--	Molecular Function: signal transducer activity (GO:0004871);; Molecular Function: G-protein coupled receptor activity (GO:0004930);; Biological Process: neuropeptide signaling pathway (GO:0007218);; Biological Process: cellular process (GO:0009987);; Cellular Component: integral component of membrane (GO:0016021);; Biological Process: single-organism process (GO:0044699);; Biological Process: res…	--	Melanopsin GN=OPN4 OS=Branchiostoma belcheri (Amphioxus) PE=1 SV=1	neuropeptide receptor A34 [Bombyx mori]
BGIBMGA005742	9.18192433196907e-09	3.4345628468399	up	--	--	Molecular Function: GTPase activity (GO:0003924);; Cellular Component: mitochondrion (GO:0005739);; Cellular Component: Golgi apparatus (GO:0005794);; Biological Process: regulation of synaptic growth at neuromuscular junction (GO:0008582);; Biological Process: endoplasmic reticulum membrane fusion (GO:0016320);; Biological Process: regulation of microtubule depolymerization (GO:0031114);; Cellul…	--	Atlastin GN=atl OS=Drosophila melanogaster (Fruit fly) PE=1 SV=1	PREDICTED: uncharacterized protein LOC101744356, partial [Bombyx mori]
BGIBMGA006056	0.00523373618653444	-1.75910584222824	down	[J]	Translation, ribosomal structure and biogenesis	Cellular Component: extracellular region (GO:0005576);; Cellular Component: small nucleolar ribonucleoprotein complex (GO:0005732);; Cellular Component: Cajal body (GO:0015030);; Biological Process: antibacterial humoral response (GO:0019731);; Biological Process: antifungal humoral response (GO:0019732);; Biological Process: neurogenesis (GO:0022008);; Molecular Function: snoRNA binding (GO:0030…	K11128|2e-81|tca:100142234|similar to CG4038 CG4038-PA	Probable H/ACA ribonucleoprotein complex subunit 1 GN=CG4038 OS=Drosophila melanogaster (Fruit fly) PE=1 SV=1	PREDICTED: probable H/ACA ribonucleoprotein complex subunit 1-like [Bombyx mori]
BGIBMGA007273	6.77063638797604e-05	-2.73879332242998	down	--	--	Cellular Component: integral component of membrane (GO:0016021);;	--	--	PREDICTED: uncharacterized protein LOC101745225 [Bombyx mori]
BGIBMGA008146	0	-7.20107550097724	down	--	--	Molecular Function: binding (GO:0005488);; Cellular Component: extracellular region (GO:0005576);; Biological Process: cellular response to oxygen-containing compound (GO:1901701);;	--	Neural/ectodermal development factor IMP-L2 (Precursor) GN=ImpL2 OS=Drosophila melanogaster (Fruit fly) PE=2 SV=4	IBP2 [Bombyx mori]
BGIBMGA001964	0.00175444881899789	1.85509790458718	up	[I]	Lipid transport and metabolism	Cellular Component: intracellular membrane-bounded organelle (GO:0043231);; Cellular Component: cytoplasmic part (GO:0044444);; Molecular Function: carboxylic ester hydrolase activity (GO:0052689);;	--	Esterase FE4 (Precursor) OS=Myzus persicae (Green peach aphid) PE=1 SV=1	PREDICTED: esterase FE4-like [Bombyx mori]
BGIBMGA009834	0.006522258777797	-1.84523352548434	down	--	--	--	--	--	PREDICTED: uncharacterized protein LOC101740630 isoform X2 [Bombyx mori]
BGIBMGA012136	0.00177036951171838	2.1319266123246	up	[R]	General function prediction only	Molecular Function: GTP binding (GO:0005525);; Cellular Component: intracellular (GO:0005622);; Cellular Component: endoplasmic reticulum (GO:0005783);; Biological Process: protein ADP-ribosylation (GO:0006471);; Biological Process: transport (GO:0006810);; Biological Process: small GTPase mediated signal transduction (GO:0007264);; Biological Process: gamete generation (GO:0007276);; Biological …	K07945|6e-95|tca:659342|similar to CG2219-PA	ADP-ribosylation factor OS=Dugesia japonica (Planarian) PE=2 SV=3	PREDICTED: ADP-ribosylation factor-like protein 4A-like [Bombyx mori]
BGIBMGA002495	0.00185338997206574	1.81958278418865	up	--	--	Molecular Function: hormone activity (GO:0005179);; Cellular Component: extracellular region (GO:0005576);;	--	LIMR family protein R05D3.2 GN=R05D3.2 OS=Caenorhabditis elegans PE=3 SV=1	PREDICTED: protein LMBR1L-like [Bombyx mori]
Silkworm_newGene_8401	2.26846382893608e-05	2.2790315040832	up	--	--	--	--	--	PREDICTED: uncharacterized protein LOC101739396 [Bombyx mori]
BGIBMGA010777	0.00517799931391005	-1.76404354534462	down	--	--	Molecular Function: protein binding (GO:0005515);; Biological Process: male germ-line sex determination (GO:0019100);; Biological Process: male somatic sex determination (GO:0019102);; Biological Process: masculinization of hermaphroditic germ-line (GO:0042006);;	--	Protein fem-1 homolog CG6966 GN=CG6966 OS=Drosophila melanogaster (Fruit fly) PE=2 SV=2	PREDICTED: LOW QUALITY PROTEIN: protein fem-1 homolog A-like [Bombyx mori]
BGIBMGA006057	0.00762204836808955	-1.8247207057273	down	--	--	Biological Process: reproduction (GO:0000003);; Molecular Function: sodium:potassium-exchanging ATPase activity (GO:0005391);; Cellular Component: sodium:potassium-exchanging ATPase complex (GO:0005890);; Cellular Component: septate junction (GO:0005918);; Biological Process: transport (GO:0006810);; Biological Process: potassium ion transport (GO:0006813);; Biological Process: sodium ion transpo…	K01540|1e-92|dvi:Dvir_GJ15658|GJ15658 gene product from transcript GJ15658-RA	Sodium/potassium-transporting ATPase subunit beta-2 GN=nrv2 OS=Drosophila melanogaster (Fruit fly) PE=1 SV=2	PREDICTED: sodium/potassium-transporting ATPase subunit beta-2-like [Bombyx mori]
BGIBMGA012596	1.11022302462516e-16	-4.29652770047004	down	--	--	Molecular Function: structural constituent of chitin-based cuticle (GO:0005214);; Molecular Function: structural constituent of cuticle (GO:0042302);;	--	Cuticle protein 3 (Precursor) OS=Lonomia obliqua (Moth) PE=1 SV=2	cuticular protein RR-1 motif 17 precursor [Bombyx mori]
BGIBMGA003288	6.49769127392119e-12	3.41048823594387	up	--	--	--	--	--	PREDICTED: uncharacterized protein LOC101735371 [Bombyx mori]
BGIBMGA004454	0	-7.28486385427373	down	--	--	Cellular Component: extracellular region (GO:0005576);;	--	Low molecular mass 30 kDa lipoprotein 21G1 (Precursor) GN=21G1 OS=Bombyx mori (Silk moth) PE=2 SV=1	PREDICTED: low molecular mass 30 kDa lipoprotein 21G1-like isoform X1 [Bombyx mori]
BGIBMGA012351	0.000161824689557166	2.15044651705627	up	--	--	Molecular Function: transporter activity (GO:0005215);; Cellular Component: intracellular (GO:0005622);; Biological Process: transport (GO:0006810);;	--	--	PREDICTED: alpha-tocopherol transfer protein-like [Bombyx mori]
BGIBMGA012766	0.00386499267519425	-2.3308250545838	down	--	--	--	--	--	uncharacterized protein LOC100862793 precursor [Bombyx mori]
BGIBMGA000026	6.65833749941003e-05	2.55115677062271	up	--	--	--	--	--	PREDICTED: uncharacterized protein LOC101739399 [Bombyx mori]
BGIBMGA010961	0.00126731724218798	1.85815692475576	up	--	--	--	--	--	hypothetical protein KGM_00786 [Danaus plexippus]
BGIBMGA010029	2.42786378674698e-05	3.46860543111293	up	--	--	--	--	Chondroitin proteoglycan 1 (Precursor) GN=cpg-1 OS=Caenorhabditis briggsae PE=3 SV=1	PREDICTED: mucin-5AC-like [Bombyx mori]
BGIBMGA013114	3.58494123275932e-10	-3.3049465584183	down	[R]	General function prediction only	Biological Process: metabolic process (GO:0008152);; Molecular Function: hydrolase activity (GO:0016787);;	K13703|1e-78|nvi:100122014|NV11648	Probable protein phosphatase methylesterase 1 GN=B0464.9 OS=Caenorhabditis elegans PE=3 SV=1	abhydrolase domain containing 11 [Bombyx mori]
BGIBMGA012404	2.1896748908512e-06	2.46582201288413	up	[L]	Replication, recombination and repair	Molecular Function: Y-form DNA binding (GO:0000403);; Biological Process: DNA synthesis involved in DNA repair (GO:0000731);; Biological Process: strand displacement (GO:0000732);; Biological Process: DNA strand renaturation (GO:0000733);; Cellular Component: nucleus (GO:0005634);; Cellular Component: cytoplasm (GO:0005737);; Biological Process: reciprocal meiotic recombination (GO:0007131);; Bio…	K10901|1e-144|aag:AaeL_AAEL004039|blooms syndrome DNA helicase	Bloom syndrome protein homolog GN=mus309 OS=Drosophila melanogaster (Fruit fly) PE=1 SV=1	PREDICTED: Bloom syndrome protein homolog, partial [Bombyx mori]
BGIBMGA006874	0	5.01377016018963	up	[G]	Carbohydrate transport and metabolism	Molecular Function: chitinase activity (GO:0004568);; Molecular Function: binding (GO:0005488);; Cellular Component: extracellular region (GO:0005576);; Biological Process: carbohydrate metabolic process (GO:0005975);; Biological Process: chitin metabolic process (GO:0006030);; Biological Process: chitin catabolic process (GO:0006032);; Biological Process: multicellular organismal development (GO…	--	Probable chitinase 3 (Precursor) GN=Cht3 OS=Drosophila melanogaster (Fruit fly) PE=2 SV=2	chitinase-related protein 1 [Danaus plexippus]
Silkworm_newGene_2971	0.000503826126604379	2.10487081526381	up	--	--	--	--	--	PREDICTED: uncharacterized protein LOC101739910 [Bombyx mori]
BGIBMGA001829	0.000231805784254524	-4.20288300935556	down	[L]	Replication, recombination and repair	Molecular Function: nucleic acid binding (GO:0003676);; Molecular Function: exonuclease activity (GO:0004527);;	--	RNA exonuclease 4 GN=rexo4 OS=Dictyostelium discoideum (Slime mold) PE=3 SV=1	putative XPMC2 prevents mitotic catastrophe 2-like protein [Danaus plexippus]
Silkworm_newGene_1699	0	4.3477572148938	up	--	--	--	--	--	PREDICTED: uncharacterized protein LOC101746000 [Bombyx mori]
BGIBMGA007252	0.000260884055920174	4.08812927530404	up	--	--	--	--	--	PREDICTED: uncharacterized protein LOC101736073 [Bombyx mori]
BGIBMGA008120	6.06208362934346e-05	-4.37976905130685	down	[OC]	--	Biological Process: glycerol ether metabolic process (GO:0006662);; Molecular Function: electron carrier activity (GO:0009055);; Molecular Function: protein disulfide oxidoreductase activity (GO:0015035);; Biological Process: cell redox homeostasis (GO:0045454);;	K03671|7e-14|nvi:100118754|NV13156	Thioredoxin-2 GN=Trx-2 OS=Drosophila yakuba (Fruit fly) PE=3 SV=1	thioredoxin-like protein [Bombyx mori]
BGIBMGA011841	0.00637674645513442	-1.71431223695915	down	--	--	--	--	--	PREDICTED: ubiquitin domain-containing protein UBFD1-like [Bombyx mori]
BGIBMGA002678	0.00233033418691075	-1.91877405254192	down	--	--	Molecular Function: binding (GO:0005488);; Cellular Component: plasma membrane (GO:0005886);; Biological Process: dorsal closure (GO:0007391);; Biological Process: intracellular signal transduction (GO:0035556);; Biological Process: cell morphogenesis involved in neuron differentiation (GO:0048667);;	K06279|1e-116|nvi:100118291|NV15915	Cell death protein 6 GN=ced-6 OS=Caenorhabditis elegans PE=1 SV=1	PREDICTED: SHC-transforming protein 1-like [Bombyx mori]
BGIBMGA005345	8.40659461842641e-05	2.13846456763116	up	[TZDR]	--	Molecular Function: calcium ion binding (GO:0005509);; Cellular Component: nucleus (GO:0005634);; Cellular Component: cytoplasm (GO:0005737);; Cellular Component: plasma membrane (GO:0005886);; Biological Process: salivary gland cell autophagic cell death (GO:0035071);;	--	Calcium-binding protein E63-1 GN=Eip63F-1 OS=Drosophila melanogaster (Fruit fly) PE=2 SV=2	PREDICTED: calcium-binding protein E63-1-like isoform X1 [Bombyx mori]
Silkworm_newGene_1623	4.06746359903343e-05	-2.58561102754841	down	[R]	General function prediction only	Biological Process: negative regulation of transcription from RNA polymerase II promoter (GO:0000122);; Biological Process: nuclear-transcribed mRNA poly(A) tail shortening (GO:0000289);; Biological Process: cytokinesis (GO:0000910);; Biological Process: gastrulation with mouth forming first (GO:0001703);; Biological Process: cell fate specification (GO:0001708);; Molecular Function: nucleic acid…	K10752|0.0|tca:662277|similar to CG4236-PA	Probable histone-binding protein Caf1 GN=Caf1 OS=Drosophila melanogaster (Fruit fly) PE=1 SV=1	PREDICTED: probable histone-binding protein Caf1-like, partial [Bombyx mori]
BGIBMGA013273	6.37692121330247e-11	3.2525144750564	up	--	--	--	--	Retinal-binding protein OS=Todarodes pacificus (Japanese flying squid) PE=1 SV=2	PREDICTED: alpha-tocopherol transfer protein-like [Bombyx mori]
Silkworm_newGene_7612	2.672543297777e-10	-5.13687826782719	down	--	--	Molecular Function: RNA binding (GO:0003723);; Molecular Function: RNA-directed DNA polymerase activity (GO:0003964);; Molecular Function: cysteine-type endopeptidase activity (GO:0004197);; Molecular Function: endonuclease activity (GO:0004519);; Biological Process: RNA-dependent DNA replication (GO:0006278);; Biological Process: proteolysis (GO:0006508);;	--	--	endonuclease-reverse transcriptase [Bombyx mori]
BGIBMGA009207	0.0012771633609433	-1.90776696899195	down	[R]	General function prediction only	Biological Process: nematode larval development (GO:0002119);; Cellular Component: nucleus (GO:0005634);; Biological Process: gamete generation (GO:0007276);; Molecular Function: N-acetyltransferase activity (GO:0008080);; Biological Process: embryo development ending in birth or egg hatching (GO:0009792);; Biological Process: neurogenesis (GO:0022008);; Biological Process: positive regulation of…	K14521|0.0|dan:Dana_GF19127|GF19127 gene product from transcript GF19127-RA	Polycomb protein l(1)G0020 GN=l(1)G0020 OS=Drosophila melanogaster (Fruit fly) PE=1 SV=2	PREDICTED: polycomb protein l(1)G0020-like [Bombyx mori]
BGIBMGA008353	4.91686966697102e-08	5.04508074357851	up	--	--	--	--	--	PREDICTED: uncharacterized protein LOC101743939 [Bombyx mori]
BGIBMGA005482	0.00822768518794204	1.64842559963928	up	--	--	Molecular Function: G-protein coupled receptor activity (GO:0004930);; Biological Process: G-protein coupled receptor signaling pathway (GO:0007186);; Cellular Component: integral component of membrane (GO:0016021);;	--	Metabotropic glutamate receptor (Precursor) GN=mGluRA OS=Drosophila melanogaster (Fruit fly) PE=1 SV=2	PREDICTED: uncharacterized protein LOC101743138 isoform X1 [Bombyx mori]
BGIBMGA010111	6.93333209733638e-08	2.73974753887112	up	--	--	Biological Process: imaginal disc development (GO:0007444);; Biological Process: organ morphogenesis (GO:0009887);; Biological Process: neurogenesis (GO:0022008);; Biological Process: regulation of cellular process (GO:0050794);;	--	Integrator complex subunit 3 homolog GN=ints3 OS=Dictyostelium discoideum (Slime mold) PE=3 SV=1	PREDICTED: pollen-specific leucine-rich repeat extensin-like protein 1-like [Bombyx mori]
Silkworm_newGene_2566	0.00227406355068227	1.83957543628562	up	--	--	Molecular Function: binding (GO:0005488);;	--	--	PREDICTED: uncharacterized protein LOC101735513 [Bombyx mori]
BGIBMGA004683	0.000262145447737283	2.13560864870561	up	[I]	Lipid transport and metabolism	Molecular Function: carboxylic ester hydrolase activity (GO:0004091);; Molecular Function: retinyl-palmitate esterase activity (GO:0050253);; Molecular Function: carboxylic ester hydrolase activity (GO:0052689);; Molecular Function: methyl indole-3-acetate esterase activity (GO:0080030);; Molecular Function: methyl salicylate esterase activity (GO:0080031);; Molecular Function: methyl jasmonate e…	--	Esterase FE4 (Precursor) OS=Myzus persicae (Green peach aphid) PE=1 SV=1	PREDICTED: esterase FE4-like [Bombyx mori]
BGIBMGA012328	0.00028899746445632	2.00904027727168	up	--	--	Cellular Component: integral component of membrane (GO:0016021);;	--	Putative amino acid permease F59B2.2 GN=F59B2.2 OS=Caenorhabditis elegans PE=3 SV=2	PREDICTED: proton-coupled amino acid transporter 4-like [Bombyx mori]
BGIBMGA008291	0.00374328846757666	-1.86096173408159	down	[J]	Translation, ribosomal structure and biogenesis	Cellular Component: mitochondrion (GO:0005739);; Biological Process: translation (GO:0006412);;	K02838|3e-59|tca:655257|similar to CG4447-PA	Probable ribosome-recycling factor, mitochondrial (Precursor) GN=T20F5.3 OS=Caenorhabditis elegans PE=3 SV=2	PREDICTED: ribosome-recycling factor, mitochondrial-like [Bombyx mori]
Silkworm_newGene_4695	1.66533453693773e-15	4.43151646689614	up	--	--	Molecular Function: serine-type endopeptidase inhibitor activity (GO:0004867);;	K13963|9e-19|cqu:CpipJ_CPIJ014719|alaserpin	Alaserpin (Precursor) OS=Manduca sexta (Tobacco hawkmoth) PE=1 SV=1	serine protease inhibitor 28 [Bombyx mori]
BGIBMGA002682	0.000700354881832288	2.00999007794047	up	[G]	Carbohydrate transport and metabolism	--	--	--	PREDICTED: uncharacterized protein LOC101739478 [Bombyx mori]
BGIBMGA012310	0.000759665645751362	1.94799988741482	up	--	--	--	--	Peptidyl-prolyl cis-trans isomerase 1 GN=CYP-1 OS=Brugia malayi (Filarial nematode worm) PE=1 SV=1	hypothetical protein KGM_14043 [Danaus plexippus]
BGIBMGA008003	0	8.17561535606382	up	--	--	--	--	--	PREDICTED: alpha-tocopherol transfer protein-like isoform X1 [Bombyx mori]
BGIBMGA003458	0.000476345934079414	3.11926492245568	up	--	--	--	--	--	PREDICTED: uncharacterized protein LOC101738136 [Bombyx mori]
BGIBMGA010614	5.55111512312578e-15	6.35237484602705	up	--	--	Biological Process: lipid metabolic process (GO:0006629);; Biological Process: fatty acid metabolic process (GO:0006631);; Cellular Component: membrane (GO:0016020);; Molecular Function: acyl-CoA delta11-desaturase activity (GO:0017105);; Biological Process: pheromone biosynthetic process (GO:0042811);; Biological Process: oxidation-reduction process (GO:0055114);;	K00507|1e-105|dwi:Dwil_GK13143|GK13143 gene product from transcript GK13143-RA	Acyl-CoA Delta(11) desaturase OS=Spodoptera littoralis (Egyptian cotton leafworm) PE=1 SV=1	PREDICTED: acyl-CoA Delta(11) desaturase-like [Bombyx mori]
BGIBMGA007802	0.00908869038422333	2.21226864534149	up	--	--	Molecular Function: transcription regulatory region sequence-specific DNA binding (GO:0000976);; Biological Process: cell fate specification (GO:0001708);; Biological Process: neuron migration (GO:0001764);; Molecular Function: sequence-specific DNA binding transcription factor activity (GO:0003700);; Cellular Component: nucleus (GO:0005634);; Biological Process: regulation of transcription, DNA-…	--	Retinal homeobox protein Rx GN=Rx OS=Drosophila melanogaster (Fruit fly) PE=2 SV=2	PREDICTED: retinal homeobox protein Rx3-like [Bombyx mori]
BGIBMGA003728	0.000261252308776383	-2.06750870755554	down	--	--	--	--	--	PREDICTED: uncharacterized protein LOC101736330 [Bombyx mori]
BGIBMGA001730	0	-4.70668686678756	down	--	--	Molecular Function: actin binding (GO:0003779);; Cellular Component: cytoskeleton (GO:0005856);; Biological Process: single-multicellular organism process (GO:0044707);; Biological Process: single-organism developmental process (GO:0044767);; Molecular Function: metal ion binding (GO:0046872);; Biological Process: anatomical structure development (GO:0048856);; Biological Process: actin filament …	K05768|1e-153|cqu:CpipJ_CPIJ004629|Gelsolin	Gelsolin, cytoplasmic OS=Homarus americanus (American lobster) PE=1 SV=1	PREDICTED: gelsolin, cytoplasmic-like [Bombyx mori]
Silkworm_newGene_133	1.01794350726436e-10	5.59564001892866	up	--	--	--	--	--	NADPH oxidoreductase [Bombyx mori]
Silkworm_newGene_2711	5.05713249054907e-11	-5.81379563769937	down	--	--	--	--	--	hypothetical protein KGM_03541 [Danaus plexippus]
BGIBMGA006760	2.28734808871423e-11	3.32165270646231	up	--	--	--	--	Putative uncharacterized protein DDB_G0277003 GN=DDB_G0277003 OS=Dictyostelium discoideum (Slime mold) PE=4 SV=2	PREDICTED: protein FAM86A-like [Bombyx mori]
Silkworm_newGene_3018	7.75989799084442e-08	2.71791923441184	up	--	--	--	--	--	PREDICTED: protein FAM195A-like [Bombyx mori]
BGIBMGA008827	0	6.64031619004082	up	--	--	Molecular Function: serine-type endopeptidase inhibitor activity (GO:0004867);;	K13963|8e-14|der:Dere_GG23463|GG23463 gene product from transcript GG23463-RA	Alaserpin (Precursor) OS=Manduca sexta (Tobacco hawkmoth) PE=1 SV=1	serine protease inhibitor 20 precursor [Bombyx mori]
BGIBMGA008862	0.00156880991678199	3.40956188890821	up	--	--	--	--	Basic juvenile hormone-suppressible protein 2 (Precursor) GN=BJSP-2 OS=Trichoplusia ni (Cabbage looper) PE=1 SV=1	PREDICTED: hexamerin-1.1-like [Bombyx mori]
Silkworm_newGene_7602	0.000618542278400747	3.97028924096246	up	--	--	Molecular Function: nucleotide binding (GO:0000166);; Biological Process: phosphate-containing compound metabolic process (GO:0006796);; Molecular Function: transferase activity, transferring phosphorus-containing groups (GO:0016772);; Molecular Function: lyase activity (GO:0016829);; Biological Process: primary metabolic process (GO:0044238);; Biological Process: organic substance metabolic proc…	K01769|4e-41|aag:AaeL_AAEL005330|atrial natriuretic peptide receptor	Guanylate cyclase 32E (Precursor) GN=Gyc32E OS=Drosophila melanogaster (Fruit fly) PE=1 SV=4	PREDICTED: guanylate cyclase 32E-like [Bombyx mori]
BGIBMGA012785	5.07579204889197e-07	3.41985854851507	up	[S]	Function unknown	--	--	--	PREDICTED: selenoprotein O-like [Bombyx mori]
BGIBMGA002943	1.21349708059881e-10	3.30423069453343	up	[IQR]	--	--	K00069|2e-17|nvi:100120013|NV14579	--	PREDICTED: 15-hydroxyprostaglandin dehydrogenase [NAD(+)]-like [Bombyx mori]
Silkworm_newGene_7818	1.35585673799454e-08	2.93031043916725	up	--	--	Molecular Function: olfactory receptor activity (GO:0004984);; Molecular Function: odorant binding (GO:0005549);; Cellular Component: membrane (GO:0016020);; Biological Process: detection of chemical stimulus involved in sensory perception of smell (GO:0050911);;	--	--	olfactory receptor [Bombyx mori]
BGIBMGA008307	7.45543780156233e-06	-2.41217625939991	down	[S]	Function unknown	Biological Process: regulation of immune system process (GO:0002682);; Molecular Function: binding (GO:0005488);; Cellular Component: cytoplasm (GO:0005737);; Biological Process: defense response (GO:0006952);; Biological Process: homophilic cell adhesion via plasma membrane adhesion molecules (GO:0007156);; Biological Process: response to fungus (GO:0009620);; Biological Process: embryo developm…	--	Connectin (Precursor) GN=Con OS=Drosophila melanogaster (Fruit fly) PE=2 SV=2	PREDICTED: connectin-like [Bombyx mori]
BGIBMGA008704	6.27508809425414e-06	2.92584488447224	up	--	--	--	--	--	hypothetical protein TcasGA2_TC001688 [Tribolium castaneum]
BGIBMGA002429	0.000317069796924696	-2.12940667588821	down	[O]	Posttranslational modification, protein turnover, chaperones	Molecular Function: nucleotide binding (GO:0000166);; Biological Process: mRNA splicing, via spliceosome (GO:0000398);; Biological Process: protein peptidyl-prolyl isomerization (GO:0000413);; Molecular Function: mRNA binding (GO:0003729);; Molecular Function: peptidyl-prolyl cis-trans isomerase activity (GO:0003755);; Molecular Function: protein binding (GO:0005515);; Cellular Component: mitocho…	K09565|5e-79|aag:AaeL_AAEL011758|peptidyl-prolyl cis-trans isomerase f, ppif	Peptidyl-prolyl cis-trans isomerase GN=Cyp1 OS=Drosophila melanogaster (Fruit fly) PE=1 SV=2	cyclophilin-like protein [Bombyx mori]
BGIBMGA002525	5.55111512312578e-16	4.92571932313901	up	[GEPR]	--	Biological Process: disaccharide transport (GO:0015766);; Cellular Component: membrane (GO:0016020);; Molecular Function: substrate-specific transmembrane transporter activity (GO:0022891);;	--	Organic cation transporter protein GN=Orct OS=Drosophila melanogaster (Fruit fly) PE=1 SV=1	PREDICTED: solute carrier family 22 member 13-like [Bombyx mori]
Silkworm_newGene_6576	0	6.546015594159	up	--	--	Molecular Function: acid phosphatase activity (GO:0003993);;	--	Venom acid phosphatase Acph-1 (Precursor) OS=Apis mellifera (Honeybee) PE=1 SV=1	PREDICTED: venom acid phosphatase Acph-1-like [Bombyx mori]
BGIBMGA007251	0	7.66129478279945	up	--	--	--	--	--	PREDICTED: uncharacterized protein LOC101735511 [Bombyx mori]
BGIBMGA004682	0	5.26625032523934	up	--	--	--	--	Uncharacterized protein ZK1073.1 GN=ZK1073.1 OS=Caenorhabditis elegans PE=3 SV=1	PREDICTED: uncharacterized protein ZK1073.1-like isoform X1 [Bombyx mori]
BGIBMGA000129	6.27215117787738e-06	-2.49656167389358	down	--	--	Molecular Function: nucleotide binding (GO:0000166);; Biological Process: actomyosin contractile ring assembly (GO:0000915);; Biological Process: establishment of imaginal disc-derived wing hair orientation (GO:0001737);; Biological Process: nematode larval development (GO:0002119);; Molecular Function: single-stranded RNA binding (GO:0003727);; Molecular Function: mRNA binding (GO:0003729);; Mol…	K05765|2e-54|aag:AaeL_AAEL003957|hypothetical protein	Cofilin/actin-depolymerizing factor homolog GN=tsr OS=Drosophila melanogaster (Fruit fly) PE=2 SV=1	actin-depolymerizing factor 1 [Danaus plexippus]
BGIBMGA002617	6.03850303093623e-13	-3.95913717206252	down	[S]	Function unknown	Biological Process: single-multicellular organism process (GO:0044707);; Biological Process: single-organism cellular process (GO:0044763);; Biological Process: regulation of biological process (GO:0050789);;	--	Chaoptin (Fragment) GN=CHP OS=Tribolium castaneum (Red flour beetle) PE=2 SV=1	PREDICTED: insulin-like growth factor-binding protein complex acid labile subunit-like [Bombyx mori]
BGIBMGA001324	0.00351666152551133	3.29172185456663	up	--	--	Biological Process: response to stress (GO:0006950);; Biological Process: behavior (GO:0007610);; Biological Process: single-organism process (GO:0044699);;	--	Protein takeout (Precursor) GN=to OS=Drosophila melanogaster (Fruit fly) PE=2 SV=1	juvenile hormone binding protein e96h-0303 precursor [Bombyx mori]
BGIBMGA002911	0.000400066154209622	-3.64252018505147	down	--	--	--	--	--	PREDICTED: uncharacterized protein LOC101740438 [Bombyx mori]
BGIBMGA009827	1.11022302462516e-16	4.70378260190292	up	--	--	--	--	--	PREDICTED: uncharacterized protein LOC101741239 [Bombyx mori]
BGIBMGA010375	1.83537314235593e-07	3.80913478510558	up	--	--	--	--	--	hypothetical protein KGM_22005 [Danaus plexippus]
Silkworm_newGene_6308	7.86978910949365e-06	3.78529271025855	up	--	--	Molecular Function: 1-phosphatidylinositol binding (GO:0005545);; Cellular Component: clathrin coat (GO:0030118);; Molecular Function: clathrin binding (GO:0030276);; Biological Process: clathrin coat assembly (GO:0048268);;	--	Phosphatidylinositol-binding clathrin assembly protein LAP GN=lap OS=Drosophila melanogaster (Fruit fly) PE=1 SV=3	PREDICTED: LOW QUALITY PROTEIN: phosphatidylinositol-binding clathrin assembly protein LAP-like [Bombyx mori]
Silkworm_newGene_8355	2.35258631797741e-07	4.89145514413726	up	--	--	--	--	--	PREDICTED: uncharacterized protein LOC101745563 [Bombyx mori]
BGIBMGA010642	0.00524627913020081	-1.76455946522976	down	[F]	Nucleotide transport and metabolism	Molecular Function: uridine phosphorylase activity (GO:0004850);; Cellular Component: cytoplasm (GO:0005737);; Biological Process: nucleoside metabolic process (GO:0009116);; Biological Process: nucleotide catabolic process (GO:0009166);;	K00757|1e-162|ame:411599|similar to CG6330-PA, isoform A	--	PREDICTED: uridine phosphorylase 1-like isoform X2 [Bombyx mori]
BGIBMGA008112	0.000400066154209622	-3.64252018505147	down	--	--	--	--	--	PREDICTED: uncharacterized protein LOC101737439 [Bombyx mori]
Silkworm_newGene_1264	2.05812596631993e-07	3.00032032823511	up	--	--	--	--	Cell death-inducing p53-target protein 1 homolog GN=litaf OS=Dictyostelium discoideum (Slime mold) PE=3 SV=1	hypothetical protein AaeL_AAEL007344 [Aedes aegypti]
BGIBMGA007338	0.00152561037155441	2.16595450970843	up	--	--	Molecular Function: transporter activity (GO:0005215);; Biological Process: proteolysis (GO:0006508);; Biological Process: transport (GO:0006810);; Molecular Function: cysteine-type peptidase activity (GO:0008234);; Cellular Component: membrane (GO:0016020);;	K09884|1e-48|ame:724452|AQP	--	PREDICTED: aquaporin-12A-like [Bombyx mori]
BGIBMGA012815	2.18392736558437e-05	-3.35896243071763	down	--	--	--	--	Uncharacterized protein DDB_G0271670 (Precursor) GN=DDB_G0271670 OS=Dictyostelium discoideum (Slime mold) PE=4 SV=1	Protein H39E23.3 [Caenorhabditis elegans]
BGIBMGA008625	0.00957529415918035	-1.90624416038244	down	[L]	Replication, recombination and repair	Biological Process: mitotic cell cycle (GO:0000278);; Biological Process: developmental process involved in reproduction (GO:0003006);; Molecular Function: DNA binding (GO:0003677);; Molecular Function: chromatin binding (GO:0003682);; Molecular Function: ATP binding (GO:0005524);; Cellular Component: nuclear pre-replicative complex (GO:0005656);; Biological Process: pre-replicative complex assem…	K02540|0.0|ame:411640|similar to DNA replication licensing factor Mcm2 (Minichromosome maintenance 2 protein) (DmMCM2)	DNA replication licensing factor Mcm2 GN=Mcm2 OS=Drosophila melanogaster (Fruit fly) PE=1 SV=1	PREDICTED: DNA replication licensing factor Mcm2-like [Bombyx mori]
BGIBMGA000643	0.0033873392399455	1.88781074359482	up	[O]	Posttranslational modification, protein turnover, chaperones	Cellular Component: nucleus (GO:0005634);; Biological Process: protein glycosylation (GO:0006486);; Molecular Function: acetylglucosaminyltransferase activity (GO:0008375);; Biological Process: wing disc development (GO:0035220);; Biological Process: locomotor rhythm (GO:0045475);;	K09667|0.0|ame:551425|sxc	UDP-N-acetylglucosamine--peptide N-acetylglucosaminyltransferase GN=ogt-1 OS=Caenorhabditis elegans PE=1 SV=2	hypothetical protein KGM_15173 [Danaus plexippus]
BGIBMGA010556	0.00118912948646932	-1.90743052693795	down	[V]	Defense mechanisms	Biological Process: cellular process (GO:0009987);; Cellular Component: membrane (GO:0016020);; Molecular Function: nucleoside-triphosphatase activity (GO:0017111);; Biological Process: single-organism process (GO:0044699);; Biological Process: organic substance metabolic process (GO:0071704);;	--	ABC transporter G family member 1 GN=abcG1 OS=Dictyostelium discoideum (Slime mold) PE=3 SV=1	PREDICTED: ATP-binding cassette sub-family G member 4-like [Bombyx mori]
BGIBMGA006715	0.000282455705432505	2.24367869039503	up	[E]	Amino acid transport and metabolism	Molecular Function: metallocarboxypeptidase activity (GO:0004181);; Biological Process: proteolysis (GO:0006508);; Molecular Function: peptidase activity (GO:0008233);; Molecular Function: zinc ion binding (GO:0008270);; Biological Process: neurogenesis (GO:0022008);;	--	Zinc carboxypeptidase (Fragment) OS=Simulium vittatum (Striped black fly) PE=2 SV=1	carboxypeptidase [Bombyx mori]
BGIBMGA002473	6.45562581169656e-09	4.26037314307095	up	--	--	Molecular Function: olfactory receptor activity (GO:0004984);; Molecular Function: odorant binding (GO:0005549);; Cellular Component: membrane (GO:0016020);; Biological Process: detection of chemical stimulus involved in sensory perception of smell (GO:0050911);;	--	--	olfactory receptor 64 [Bombyx mori]
BGIBMGA006618	8.20635675427006e-05	3.18841427487087	up	[R]	General function prediction only	Molecular Function: aralkylamine N-acetyltransferase activity (GO:0004059);; Molecular Function: arylamine N-acetyltransferase activity (GO:0004060);; Molecular Function: osmosensor activity (GO:0005034);; Molecular Function: cation channel activity (GO:0005261);; Molecular Function: sodium:amino acid symporter activity (GO:0005283);; Molecular Function: neurotransmitter:sodium symporter activity…	K05036|2e-16|aml:100478402|SLC6A3	Sodium-dependent serotonin transporter GN=SerT OS=Drosophila melanogaster (Fruit fly) PE=2 SV=1	PREDICTED: sodium-dependent noradrenaline transporter-like [Bombyx mori]
BGIBMGA001162	0	5.02117935517906	up	[Q]	Secondary metabolites biosynthesis, transport and catabolism	Molecular Function: monooxygenase activity (GO:0004497);; Molecular Function: iron ion binding (GO:0005506);; Biological Process: steroid biosynthetic process (GO:0006694);; Molecular Function: electron carrier activity (GO:0009055);; Cellular Component: membrane (GO:0016020);; Molecular Function: oxidoreductase activity, acting on paired donors, with incorporation or reduction of molecular oxyge…	--	Cytochrome P450 4g15 GN=Cyp4g15 OS=Drosophila melanogaster (Fruit fly) PE=2 SV=1	cytochrome P450 [Bombyx mori]
BGIBMGA012567	7.07619336459686e-08	-2.89989075363892	down	--	--	--	--	Calponin homology domain-containing protein DDB_G0272472 GN=DDB_G0272472 OS=Dictyostelium discoideum (Slime mold) PE=4 SV=1	PREDICTED: RING finger protein B-like [Bombyx mori]
BGIBMGA006099	1.46178378734874e-07	2.80982113561646	up	--	--	Biological Process: reproduction (GO:0000003);; Cellular Component: sodium:potassium-exchanging ATPase complex (GO:0005890);; Biological Process: transport (GO:0006810);; Biological Process: potassium ion transport (GO:0006813);; Biological Process: sodium ion transport (GO:0006814);; Biological Process: multicellular organismal development (GO:0007275);; Biological Process: single-organism devel…	K01540|8e-93|ame:410905|nrv2	Sodium/potassium-transporting ATPase subunit beta-2 GN=nrv2 OS=Drosophila melanogaster (Fruit fly) PE=1 SV=2	putative Sodium/potassium-transporting ATPase subunit beta-2 [Danaus plexippus]
BGIBMGA009184	8.24895707296491e-14	-4.84673700601414	down	--	--	Biological Process: instar larval or pupal development (GO:0002165);; Molecular Function: endopeptidase activity (GO:0004175);; Molecular Function: structural constituent of chitin-based cuticle (GO:0005214);; Cellular Component: extracellular region (GO:0005576);; Biological Process: proteolysis (GO:0006508);; Molecular Function: cysteine-type peptidase activity (GO:0008234);; Biological Process…	--	Digestive cysteine proteinase 2 (Precursor) GN=LCP2 OS=Homarus americanus (American lobster) PE=2 SV=1	putative peptidase [Bombyx mori]
BGIBMGA004666	6.36611834928802e-05	-2.20631555384712	down	[R]	General function prediction only	Molecular Function: nucleotide binding (GO:0000166);; Molecular Function: GTPase activity (GO:0003924);; Molecular Function: GTP binding (GO:0005525);; Cellular Component: cytoplasm (GO:0005737);; Cellular Component: endoplasmic reticulum (GO:0005783);; Cellular Component: Golgi apparatus (GO:0005794);; Biological Process: GTP catabolic process (GO:0006184);; Biological Process: chemotaxis (GO:00…	K07976|6e-95|dwi:Dwil_GK25049|GK25049 gene product from transcript GK25049-RA	Ras-related protein Rab-8B GN=rab8B OS=Dictyostelium discoideum (Slime mold) PE=2 SV=1	small GTP-binding protein Rab10 [Bombyx mori]
BGIBMGA012738	9.76935823016056e-07	3.53368057696232	up	--	--	Biological Process: multicellular organismal development (GO:0007275);; Biological Process: anatomical structure morphogenesis (GO:0009653);; Biological Process: cellular component organization (GO:0016043);; Biological Process: cellular metabolic process (GO:0044237);; Biological Process: single-organism cellular process (GO:0044763);; Biological Process: single-organism developmental process (G…	--	Peroxidase (Precursor) GN=Pxd OS=Drosophila melanogaster (Fruit fly) PE=2 SV=2	PREDICTED: peroxidase-like [Bombyx mori]
BGIBMGA011823	1.89419892215881e-06	-2.65250587982568	down	--	--	--	--	Myosin ID heavy chain GN=myoD OS=Dictyostelium discoideum (Slime mold) PE=1 SV=2	PREDICTED: breast cancer anti-estrogen resistance protein 1-like [Bombyx mori]
BGIBMGA003820	5.70766014451607e-08	2.74134983052242	up	--	--	Biological Process: nematode larval development (GO:0002119);; Molecular Function: DNA binding (GO:0003677);; Molecular Function: DNA-directed RNA polymerase activity (GO:0003899);; Molecular Function: protein binding (GO:0005515);; Cellular Component: nucleus (GO:0005634);; Cellular Component: DNA-directed RNA polymerase II, core complex (GO:0005665);; Biological Process: transcription, DNA-temp…	K03016|2e-75|tca:658676|similar to CG11246-PA	Probable DNA-directed RNA polymerases I, II, and III subunit RPABC3 GN=rpb-8 OS=Caenorhabditis briggsae PE=3 SV=1	PREDICTED: DNA-directed RNA polymerases I, II, and III subunit RPABC3-like [Bombyx mori]
BGIBMGA013479	6.7434946515732e-13	3.98213906537817	up	--	--	--	--	DNA ligase 1 GN=lig1 OS=Dictyostelium discoideum (Slime mold) PE=3 SV=1	PREDICTED: DNA ligase 1-like [Bombyx mori]
BGIBMGA009813	0	6.78429808638528	up	--	--	--	--	--	PREDICTED: coiled-coil domain-containing protein 65-like [Bombyx mori]
BGIBMGA000169	0.000142266231159427	3.12498786839552	up	--	--	--	--	--	PREDICTED: uncharacterized protein LOC101737048 [Bombyx mori]
BGIBMGA010440	3.40483805216785e-05	-2.3110334440936	down	--	--	--	--	--	PREDICTED: PCTP-like protein-like [Bombyx mori]
Silkworm_newGene_4348	0.000103490077941748	3.30448330003387	up	[E]	Amino acid transport and metabolism	Biological Process: amino acid transmembrane transport (GO:0003333);; Molecular Function: amino acid transmembrane transporter activity (GO:0015171);; Cellular Component: integral component of membrane (GO:0016021);;	K13871|7e-91|phu:Phum_PHUM499080|Cationic amino acid transporter, putative	--	PREDICTED: probable cationic amino acid transporter-like [Bombyx mori]
BGIBMGA000439	9.36057332479034e-06	3.30955469970797	up	--	--	Biological Process: mechanosensory behavior (GO:0007638);; Cellular Component: integral component of membrane (GO:0016021);; Cellular Component: neuron projection membrane (GO:0032589);;	--	Mechanosensory protein 2 GN=mec-2 OS=Caenorhabditis elegans PE=1 SV=1	PREDICTED: mechanosensory protein 2-like [Bombyx mori]
BGIBMGA012215	0.00909940885467886	2.71079055590049	up	--	--	Molecular Function: catalytic activity (GO:0003824);; Molecular Function: receptor activity (GO:0004872);; Biological Process: endocytosis (GO:0006897);; Biological Process: anatomical structure morphogenesis (GO:0009653);; Cellular Component: membrane (GO:0016020);; Biological Process: growth (GO:0040007);; Biological Process: locomotion (GO:0040011);; Cellular Component: cell part (GO:0044464);…	--	Vitellogenin receptor (Precursor) GN=VgR OS=Solenopsis invicta (Red imported fire ant) PE=2 SV=1	hemolymph protein 14 [Bombyx mori]
BGIBMGA010598	0.00611537738817514	3.62514154225023	up	--	--	--	K04573|4e-06|mmu:18040|Nefm, NF-M, NF160, NF165, Nef3, Nfm	Uncharacterized protein DDB_G0271670 (Precursor) GN=DDB_G0271670 OS=Dictyostelium discoideum (Slime mold) PE=4 SV=1	PREDICTED: protein ycf2-like [Bombyx mori]
BGIBMGA013485	7.8912186155522e-06	2.34016956660248	up	--	--	Molecular Function: organic anion transmembrane transporter activity (GO:0008514);; Biological Process: organic anion transport (GO:0015711);; Cellular Component: membrane (GO:0016020);;	K14354|0.0|aag:AaeL_AAEL001812|organic anion transporter	Salivary glue protein Sgs-3 (Precursor) GN=Sgs3 OS=Drosophila simulans (Fruit fly) PE=2 SV=2	PREDICTED: solute carrier organic anion transporter family member 4A1-like [Bombyx mori]
BGIBMGA010490	4.78203921880915e-05	3.24916924763697	up	--	--	Biological Process: negative regulation of transcription from RNA polymerase II promoter (GO:0000122);; Molecular Function: transcription regulatory region sequence-specific DNA binding (GO:0000976);; Biological Process: endoderm formation (GO:0001706);; Molecular Function: double-stranded DNA binding (GO:0003690);; Molecular Function: sequence-specific DNA binding transcription factor activity (…	K09385|3e-69|tca:662438|Slp	Fork head domain transcription factor slp2 GN=slp2 OS=Drosophila melanogaster (Fruit fly) PE=2 SV=2	PREDICTED: fork head domain transcription factor slp2-like [Bombyx mori]
BGIBMGA005048	2.76134038212916e-06	3.69763429683918	up	--	--	Molecular Function: nucleotide binding (GO:0000166);; Biological Process: microtubule cytoskeleton organization (GO:0000226);; Molecular Function: motor activity (GO:0003774);; Molecular Function: microtubule motor activity (GO:0003777);; Molecular Function: ATP binding (GO:0005524);; Cellular Component: microtubule associated complex (GO:0005875);; Cellular Component: cilium (GO:0005929);; Biolo…	--	Dynein beta chain, ciliary OS=Heliocidaris crassispina (Sea urchin) PE=1 SV=1	PREDICTED: dynein beta chain, ciliary-like [Bombyx mori]
BGIBMGA004310	8.33479574136042e-07	2.56319325802366	up	[R]	General function prediction only	Cellular Component: nucleoplasm (GO:0005654);; Cellular Component: nucleolus (GO:0005730);; Biological Process: RNA processing (GO:0006396);; Biological Process: microtubule-based process (GO:0007017);; Molecular Function: hydrolase activity (GO:0016787);; Cellular Component: macromolecular complex (GO:0032991);; Molecular Function: metal ion binding (GO:0046872);; Biological Process: cellular co…	--	DNA ligase 1 GN=lig1 OS=Dictyostelium discoideum (Slime mold) PE=3 SV=1	PREDICTED: uncharacterized protein LOC101742729 [Bombyx mori]
BGIBMGA003786	2.11407525091412e-05	2.71466965021246	up	--	--	Molecular Function: voltage-gated calcium channel activity (GO:0005245);; Cellular Component: voltage-gated calcium channel complex (GO:0005891);; Biological Process: calcium ion transmembrane transport (GO:0070588);;	K05317|5e-88|tca:663831|similar to CG6320-PD, isoform D	--	PREDICTED: voltage-dependent L-type calcium channel subunit beta-2-like [Bombyx mori]
BGIBMGA000777	0.00611537738817514	3.62514154225023	up	[I]	Lipid transport and metabolism	Cellular Component: cell part (GO:0044464);; Molecular Function: carboxylic ester hydrolase activity (GO:0052689);;	--	Esterase FE4 (Precursor) OS=Myzus persicae (Green peach aphid) PE=1 SV=1	PREDICTED: esterase FE4-like [Bombyx mori]
BGIBMGA001756	0.00630882834542557	-1.81223702656745	down	--	--	--	--	--	PREDICTED: uncharacterized protein LOC101747157 [Bombyx mori]
BGIBMGA001325	0.00817720392378496	1.83189210307589	up	--	--	Biological Process: response to stress (GO:0006950);; Biological Process: behavior (GO:0007610);; Biological Process: multicellular organismal process (GO:0032501);; Biological Process: single-organism process (GO:0044699);; Biological Process: rhythmic process (GO:0048511);;	--	Protein takeout (Precursor) GN=to OS=Drosophila melanogaster (Fruit fly) PE=2 SV=1	juvenile hormone binding protein an-0128 precursor [Bombyx mori]
BGIBMGA010914	1.13900000542344e-11	-3.85502988884455	down	--	--	--	--	--	PREDICTED: uncharacterized protein LOC101739117 [Bombyx mori]
Silkworm_newGene_4429	1.50018222289106e-08	5.15719271377966	up	--	--	--	--	--	PREDICTED: androgen-induced gene 1 protein-like [Bombyx mori]
BGIBMGA000858	0.00735157720825697	1.66388098080854	up	--	--	Molecular Function: catalytic activity (GO:0003824);; Cellular Component: intracellular organelle (GO:0043229);; Biological Process: cellular metabolic process (GO:0044237);; Biological Process: primary metabolic process (GO:0044238);; Biological Process: organic substance metabolic process (GO:0071704);;	--	Nose resistant to fluoxetine protein 6 (Precursor) GN=nrf-6 OS=Caenorhabditis elegans PE=1 SV=3	hypothetical protein KGM_17167 [Danaus plexippus]
BGIBMGA002759	0.0027374261429195	-1.80723959805561	down	--	--	Biological Process: proteolysis (GO:0006508);; Molecular Function: peptidase activity (GO:0008233);;	K11843|1e-140|tca:657507|similar to ubiquitin specific peptidase 14	Ubiquitin carboxyl-terminal hydrolase 14 GN=usp-14 OS=Caenorhabditis elegans PE=2 SV=2	PREDICTED: ubiquitin carboxyl-terminal hydrolase 14-like [Bombyx mori]
Silkworm_newGene_6408	6.8525282941323e-06	2.35280218642945	up	--	--	Molecular Function: zinc ion binding (GO:0008270);; Cellular Component: nuclear body (GO:0016604);;	K11468|5e-50|tca:663605|similar to AGAP010288-PA	--	ring and YY1 binding protein [Bombyx mori]
BGIBMGA013781	0.00274810820515126	1.8910273381427	up	--	--	--	--	--	PREDICTED: uncharacterized protein LOC101746322 [Bombyx mori]
BGIBMGA003925	2.22044604925031e-16	6.0636010600437	up	--	--	--	--	--	PREDICTED: uncharacterized protein LOC101241491 [Hydra magnipapillata]
BGIBMGA000462	3.69993507498556e-07	2.64867304117935	up	--	--	Cellular Component: extracellular region (GO:0005576);;	--	27 kDa glycoprotein (Precursor) OS=Bombyx mori (Silk moth) PE=1 SV=1	27 kDa glycoprotein precursor [Bombyx mori]
Silkworm_newGene_3566	0.000856464499097598	1.89695890809399	up	[GC]	--	Biological Process: metabolic process (GO:0008152);; Molecular Function: transferase activity, transferring hexosyl groups (GO:0016758);;	K00699|5e-97|ame:408788|glucuronosyltransferase	Putative UDP-glucuronosyltransferase ugt-58 (Precursor) GN=ugt-58 OS=Caenorhabditis elegans PE=3 SV=2	UDP-glycosyltransferase UGT44A1 [Bombyx mori]
BGIBMGA010206	0.00074827530888455	-2.93364455642337	down	--	--	Biological Process: morphogenesis of an epithelium (GO:0002009);; Biological Process: regionalization (GO:0003002);; Molecular Function: DNA binding (GO:0003677);; Cellular Component: cytoplasm (GO:0005737);; Biological Process: regulation of transcription from RNA polymerase II promoter (GO:0006357);; Biological Process: cellular component movement (GO:0006928);; Biological Process: oocyte axis …	--	Circadian locomoter output cycles protein kaput GN=Clk OS=Drosophila melanogaster (Fruit fly) PE=2 SV=3	PREDICTED: uncharacterized protein LOC101741363 [Bombyx mori]
BGIBMGA012781	2.53248136810047e-05	2.2344369284901	up	--	--	Cellular Component: nucleus (GO:0005634);; Biological Process: germ cell development (GO:0007281);; Biological Process: gene expression (GO:0010467);; Biological Process: RNA metabolic process (GO:0016070);; Cellular Component: macromolecular complex (GO:0032991);; Biological Process: cellular macromolecule biosynthetic process (GO:0034645);; Biological Process: growth (GO:0040007);; Biological P…	--	Serine/threonine-protein kinase fray2 GN=fray2 OS=Dictyostelium discoideum (Slime mold) PE=3 SV=1	PREDICTED: arginine/serine-rich coiled-coil protein 2-like [Bombyx mori]
BGIBMGA006354	0	8.46150322743911	up	--	--	Biological Process: cell communication (GO:0007154);; Biological Process: axon guidance (GO:0007411);; Biological Process: neuron recognition (GO:0008038);; Biological Process: adult locomotory behavior (GO:0008344);; Cellular Component: membrane (GO:0016020);; Biological Process: single organism signaling (GO:0044700);; Biological Process: regulation of cellular process (GO:0050794);;	--	Lachesin (Precursor) GN=Lac OS=Drosophila melanogaster (Fruit fly) PE=2 SV=2	PREDICTED: lachesin-like [Bombyx mori]
Silkworm_newGene_6967	0	6.87926393233346	up	--	--	Molecular Function: olfactory receptor activity (GO:0004984);; Molecular Function: odorant binding (GO:0005549);; Cellular Component: membrane (GO:0016020);; Biological Process: detection of chemical stimulus involved in sensory perception of smell (GO:0050911);;	K08471|8e-11|dya:Dyak_GE12451|GE12451 gene product from transcript GE12451-RA	Odorant receptor 49a GN=Or49a OS=Drosophila melanogaster (Fruit fly) PE=1 SV=3	PREDICTED: uncharacterized protein LOC101736921 [Bombyx mori]
BGIBMGA013960	0	7.73819637018028	up	[G]	Carbohydrate transport and metabolism	Biological Process: defense response (GO:0006952);; Biological Process: immune response (GO:0006955);; Biological Process: single-organism cellular process (GO:0044763);; Biological Process: regulation of biological process (GO:0050789);; Biological Process: response to other organism (GO:0051707);;	--	Mesenchyme-specific cell surface glycoprotein (Precursor) OS=Strongylocentrotus purpuratus (Purple sea urchin) PE=2 SV=2	PREDICTED: probable ATP-dependent RNA helicase ddx17-like [Bombyx mori]
BGIBMGA004476	0.000486871448507786	3.57003094451685	up	--	--	Cellular Component: extracellular region (GO:0005576);;	--	Microvitellogenin (Precursor) GN=MVG OS=Manduca sexta (Tobacco hawkmoth) PE=2 SV=1	PREDICTED: microvitellogenin-like [Bombyx mori]
BGIBMGA008160	2.30123669101578e-05	4.39299178871723	up	--	--	--	--	--	PREDICTED: uncharacterized protein LOC101736223 [Bombyx mori]
BGIBMGA009951	0	5.71543084019096	up	[O]	Posttranslational modification, protein turnover, chaperones	Molecular Function: glutathione transferase activity (GO:0004364);; Molecular Function: glutathione peroxidase activity (GO:0004602);; Biological Process: glutathione metabolic process (GO:0006749);; Molecular Function: DDT-dehydrochlorinase activity (GO:0018833);;	K00799|3e-43|tca:655580|similar to glutathione S-transferase 6A	Glutathione S-transferase 1 GN=GST1 OS=Manduca sexta (Tobacco hawkmoth) PE=2 SV=1	glutathione S-transferase epsilon 3 [Bombyx mori]
BGIBMGA010855	0.00037706843008678	2.06137776848282	up	[T]	Signal transduction mechanisms	Biological Process: protein dephosphorylation (GO:0006470);; Molecular Function: protein tyrosine/serine/threonine phosphatase activity (GO:0008138);;	K04459|9e-39|dgr:Dgri_GH18398|GH18398 gene product from transcript GH18398-RA	MAP kinase phosphatase with leucine-rich repeats protein 3 GN=mpl3 OS=Dictyostelium discoideum (Slime mold) PE=3 SV=1	PREDICTED: dual specificity protein phosphatase 14-like [Bombyx mori]
BGIBMGA013931	7.05000598766325e-06	4.07700197289057	up	--	--	--	--	--	PREDICTED: uncharacterized protein LOC101740032 [Bombyx mori]
BGIBMGA002854	1.26569843372781e-06	-2.9923916646695	down	[GC]	--	Biological Process: metabolic process (GO:0008152);; Molecular Function: transferase activity, transferring hexosyl groups (GO:0016758);;	--	Putative UDP-glucuronosyltransferase ugt-58 (Precursor) GN=ugt-58 OS=Caenorhabditis elegans PE=3 SV=2	UDP-glycosyltransferase UGT48C1 precursor [Bombyx mori]
BGIBMGA013469	0.00530774608499796	3.2289840909211	up	--	--	--	--	UPF0396 protein GN=DDB_G0269284 OS=Dictyostelium discoideum (Slime mold) PE=3 SV=1	hypothetical protein KGM_04914 [Danaus plexippus]
BGIBMGA010591	1.90878279848761e-09	3.23813801025581	up	--	--	--	--	--	hypothetical protein KGM_16555 [Danaus plexippus]
BGIBMGA009107	0.000196748294686744	-2.14817868193974	down	--	--	Molecular Function: glutathione transferase activity (GO:0004364);; Biological Process: metabolic process (GO:0008152);; Biological Process: cellular process (GO:0009987);; Molecular Function: transferase activity (GO:0016740);; Biological Process: response to stimulus (GO:0050896);;	--	Glutathione S-transferase 2 GN=GST2 OS=Manduca sexta (Tobacco hawkmoth) PE=2 SV=1	glutathione S-transferase sigma 2 [Bombyx mori]
BGIBMGA008000	0	9.05327479361656	up	[D]	Cell cycle control, cell division, chromosome partitioning	--	--	Probable inactive protein kinase DDB_G0270444 GN=DDB_G0270444 OS=Dictyostelium discoideum (Slime mold) PE=1 SV=1	PREDICTED: IQ and AAA domain-containing protein 1-like [Bombyx mori]
BGIBMGA004525	0.00449301346032793	1.81489155403267	up	[GEPR]	--	Molecular Function: sulfotransferase activity (GO:0008146);; Biological Process: carbohydrate transport (GO:0008643);; Biological Process: disaccharide transport (GO:0015766);; Cellular Component: membrane (GO:0016020);; Cellular Component: integral component of membrane (GO:0016021);; Molecular Function: transmembrane transporter activity (GO:0022857);; Molecular Function: sugar transmembrane tr…	--	Facilitated trehalose transporter Tret1 GN=Tret1 OS=Aedes aegypti (Yellowfever mosquito) PE=3 SV=1	sugar transporter protein [Bombyx mori]
BGIBMGA005211	0.00527401911286418	-2.66233277833582	down	--	--	--	--	--	PREDICTED: uncharacterized protein LOC101742300 [Bombyx mori]
BGIBMGA000417	6.13667228144266e-10	3.86067277640249	up	--	--	--	--	Putative uncharacterized protein DDB_G0282499 GN=DDB_G0282499 OS=Dictyostelium discoideum (Slime mold) PE=4 SV=2	PREDICTED: probable serine/threonine-protein kinase clkA-like, partial [Bombyx mori]
BGIBMGA006732	1.36244837634081e-09	-3.41092752113745	down	--	--	Molecular Function: sulfotransferase activity (GO:0008146);;	--	--	PREDICTED: sulfotransferase 1C4-like [Bombyx mori]
BGIBMGA013958	0.000126508642690593	2.25521217839206	up	--	--	Molecular Function: serine-type endopeptidase inhibitor activity (GO:0004867);;	--	Serine protease inhibitor (Precursor) OS=Cyanea capillata (Lion&apos;s mane jellyfish) PE=1 SV=1	serine protease inhibitor 14 precursor [Bombyx mori]
BGIBMGA012690	0.000216271888230923	-2.07995359784319	down	[S]	Function unknown	Molecular Function: nucleic acid binding (GO:0003676);; Cellular Component: nucleus (GO:0005634);; Biological Process: embryo development ending in birth or egg hatching (GO:0009792);; Biological Process: neurogenesis (GO:0022008);; Biological Process: positive regulation of growth rate (GO:0040010);; Biological Process: locomotion (GO:0040011);; Biological Process: ribosome biogenesis (GO:004225…	--	Pre-rRNA-processing protein TSR1 homolog GN=CG7338 OS=Drosophila melanogaster (Fruit fly) PE=1 SV=1	PREDICTED: pre-rRNA-processing protein TSR1 homolog [Bombyx mori]
Silkworm_newGene_5845	1.11022302462516e-16	6.60061362016978	up	[IQ]	--	Molecular Function: catalytic activity (GO:0003824);; Molecular Function: binding (GO:0005488);;	--	Luciferin 4-monooxygenase OS=Photuris pennsylvanica (Pennsylvania firefly) PE=2 SV=2	PREDICTED: luciferin 4-monooxygenase-like [Bombyx mori]
BGIBMGA010938	5.88418203051333e-15	5.03313488119976	up	[GEPR]	--	--	K14613|1e-105|tca:658211|similar to CG15890-PA	--	PREDICTED: solute carrier family 46 member 3-like [Bombyx mori]
BGIBMGA009032	0.00635631492318756	-1.92663345171909	down	--	--	--	--	--	putative LSM16-like protein [Danaus plexippus]
BGIBMGA000123	4.52216042390319e-12	3.43338900377521	up	--	--	--	--	--	PREDICTED: desumoylating isopeptidase 2-like isoform X3 [Bombyx mori]
Silkworm_newGene_5855	0.00380717675807896	3.70109333905804	up	--	--	--	--	--	PREDICTED: nose resistant to fluoxetine protein 6-like [Bombyx mori]
Silkworm_newGene_8030	0.00239664411719964	1.81869222647766	up	--	--	--	--	--	PREDICTED: uncharacterized protein LOC101737437 [Bombyx mori]
BGIBMGA002890	0.00989801413635827	3.54496791357614	up	--	--	Cellular Component: extracellular space (GO:0005615);; Biological Process: determination of adult lifespan (GO:0008340);; Biological Process: cellular response to starvation (GO:0009267);; Molecular Function: pigment binding (GO:0031409);; Biological Process: cellular response to oxidative stress (GO:0034599);;	--	--	PREDICTED: apolipoprotein D-like [Bombyx mori]
Silkworm_newGene_3960	5.55111512312578e-15	6.35237484602705	up	--	--	Biological Process: imaginal disc morphogenesis (GO:0007560);; Biological Process: imaginal disc-derived appendage morphogenesis (GO:0035114);; Biological Process: post-embryonic appendage morphogenesis (GO:0035120);; Biological Process: wing disc development (GO:0035220);; Biological Process: single-organism cellular process (GO:0044763);; Biological Process: regulation of cellular process (GO:0…	--	Uncharacterized histidine-rich protein DDB_G0274557 (Precursor) GN=DDB_G0274557 OS=Dictyostelium discoideum (Slime mold) PE=3 SV=1	hypothetical protein KGM_10240 [Danaus plexippus]
BGIBMGA010698	0.00789311248934832	1.69501768636138	up	--	--	--	K14343|2e-13|phu:Phum_PHUM095630|Ileal sodium/bile acid cotransporter, putative	--	PREDICTED: uncharacterized protein LOC101736665 [Bombyx mori]
BGIBMGA009248	1.7664987689292e-06	-2.54270176360662	down	--	--	--	--	--	PREDICTED: T-complex protein 11-like protein 1-like [Bombyx mori]
BGIBMGA001328	0	-5.26699160346347	down	--	--	--	--	--	PREDICTED: uncharacterized protein LOC101740411 [Bombyx mori]
BGIBMGA007349	0.000679039771437795	-1.96803178058022	down	[O]	Posttranslational modification, protein turnover, chaperones	Molecular Function: ATP binding (GO:0005524);; Cellular Component: cytoplasm (GO:0005737);; Cellular Component: mitochondrial matrix (GO:0005759);; Biological Process: 'de novo' protein folding (GO:0006458);; Biological Process: protein targeting to mitochondrion (GO:0006626);; Biological Process: cation transport (GO:0006812);; Biological Process: response to stress (GO:0006950);; Biological Pro…	K04077|0.0|nvi:100114031|NV17377	60 kDa heat shock protein, mitochondrial (Precursor) GN=Hsp60 OS=Drosophila melanogaster (Fruit fly) PE=1 SV=3	PREDICTED: 60 kDa heat shock protein, mitochondrial-like [Bombyx mori]
BGIBMGA011073	0.00663561916914457	-2.25509570694775	down	[R]	General function prediction only	--	--	SET and MYND domain-containing protein DDB_G0292454 GN=DDB_G0292454 OS=Dictyostelium discoideum (Slime mold) PE=3 SV=1	PREDICTED: SET and MYND domain-containing protein 5-like isoform X1 [Bombyx mori]
BGIBMGA001887	0.000222030330977785	-2.13087046413346	down	--	--	Molecular Function: protein binding (GO:0005515);; Biological Process: mitotic spindle assembly checkpoint (GO:0007094);; Biological Process: developmental process (GO:0032502);; Cellular Component: protein complex (GO:0043234);; Cellular Component: cytoskeletal part (GO:0044430);; Cellular Component: cytoplasmic part (GO:0044444);; Biological Process: single-organism process (GO:0044699);;	K13181|2e-70|tca:656951|similar to Rs1 CG2173-PA	Myosin heavy chain, striated muscle OS=Argopecten irradians (Bay scallop) PE=1 SV=1	PREDICTED: mitotic spindle assembly checkpoint protein MAD1-like [Bombyx mori]
BGIBMGA001146	1.37931594035301e-07	4.47862532738383	up	[GEPR]	--	Cellular Component: integral component of membrane (GO:0016021);; Biological Process: transmembrane transport (GO:0055085);;	--	--	PREDICTED: monocarboxylate transporter 7-like [Bombyx mori]
BGIBMGA011386	0.00356812150693775	-1.77669431523857	down	--	--	Cellular Component: plasma membrane (GO:0005886);; Biological Process: cell adhesion (GO:0007155);; Cellular Component: anchored component of membrane (GO:0031225);;	--	Lachesin (Precursor) GN=LAC OS=Schistocerca americana (American grasshopper) PE=1 SV=1	hypothetical protein KGM_11902 [Danaus plexippus]
BGIBMGA013692	6.18581010669583e-06	-3.64851195745825	down	--	--	--	--	--	PREDICTED: uncharacterized protein LOC101740212 [Bombyx mori]
BGIBMGA004562	1.90640329325031e-05	-2.51499200887483	down	[GEPR]	--	Cellular Component: plasma membrane (GO:0005886);; Biological Process: carbohydrate transport (GO:0008643);; Biological Process: disaccharide transport (GO:0015766);; Cellular Component: integral component of membrane (GO:0016021);; Molecular Function: substrate-specific transmembrane transporter activity (GO:0022891);; Cellular Component: membrane part (GO:0044425);; Molecular Function: sugar tr…	--	Facilitated trehalose transporter Tret1 GN=Tret1 OS=Drosophila virilis (Fruit fly) PE=3 SV=2	sugar transporter protein 3 [Bombyx mori]
BGIBMGA004192	3.52336611517678e-05	-2.29888093807311	down	--	--	Molecular Function: endopeptidase inhibitor activity (GO:0004866);; Cellular Component: extracellular space (GO:0005615);; Biological Process: defense response (GO:0006952);; Biological Process: negative regulation of endopeptidase activity (GO:0010951);; Biological Process: multicellular organismal process (GO:0032501);; Biological Process: single-organism cellular process (GO:0044763);; Biologi…	--	Salivary glue protein Sgs-3 (Precursor) GN=Sgs3 OS=Drosophila yakuba (Fruit fly) PE=2 SV=3	hypothetical protein KGM_06367 [Danaus plexippus]
BGIBMGA008999	0.00524539157807358	1.72035280532497	up	--	--	--	--	MATH and LRR domain-containing protein PFE0570w GN=PFE0570w OS=Plasmodium falciparum (isolate 3D7) PE=2 SV=1	PREDICTED: MATH and LRR domain-containing protein PFE0570w-like [Bombyx mori]
BGIBMGA014462	0.000256195356317934	3.19622841556634	up	--	--	Molecular Function: binding (GO:0005488);;	--	--	retroelement polyprotein [Glyptapanteles flavicoxis]
BGIBMGA001469	6.33593374432806e-08	-2.92151202076972	down	--	--	Molecular Function: kinase activity (GO:0016301);; Biological Process: phosphorylation (GO:0016310);;	--	Ejaculatory bulb-specific protein 3 (Precursor) GN=PebIII OS=Drosophila melanogaster (Fruit fly) PE=1 SV=2	chemosensory protein 16 precursor [Bombyx mori]
Silkworm_newGene_4254	2.99760216648792e-15	6.39873075581339	up	--	--	Molecular Function: nucleic acid binding (GO:0003676);; Molecular Function: catalytic activity (GO:0003824);;	--	--	PREDICTED: uncharacterized protein LOC101737304 [Bombyx mori]
BGIBMGA000899	0.000197964483889979	-2.27171895734402	down	--	--	Molecular Function: protein binding (GO:0005515);; Cellular Component: chromosome (GO:0005694);; Cellular Component: microtubule cytoskeleton (GO:0015630);; Cellular Component: protein complex (GO:0043234);; Cellular Component: cytoskeletal part (GO:0044430);; Cellular Component: cytoplasmic part (GO:0044444);; Biological Process: single-organism process (GO:0044699);;	--	Putative leucine-rich repeat-containing protein DDB_G0290503 GN=DDB_G0290503 OS=Dictyostelium discoideum (Slime mold) PE=4 SV=1	PREDICTED: putative leucine-rich repeat-containing protein DDB_G0290503-like [Bombyx mori]
BGIBMGA010319	2.83451806470936e-08	3.49599266256068	up	[GEPR]	--	Molecular Function: trehalose transmembrane transporter activity (GO:0015574);; Biological Process: lactose transport (GO:0015767);; Biological Process: maltose transport (GO:0015768);; Biological Process: sucrose transport (GO:0015770);; Biological Process: trehalose transport (GO:0015771);; Cellular Component: integral component of membrane (GO:0016021);; Cellular Component: plasma membrane par…	--	Facilitated trehalose transporter Tret1 GN=Tret1 OS=Anopheles gambiae (African malaria mosquito) PE=1 SV=3	PREDICTED: facilitated trehalose transporter Tret1-like [Bombyx mori]
BGIBMGA001052	2.2179702519054e-11	-4.64359806811329	down	--	--	Cellular Component: extracellular region (GO:0005576);; Biological Process: chitin metabolic process (GO:0006030);; Molecular Function: chitin binding (GO:0008061);;	--	--	PREDICTED: uncharacterized protein LOC101737637 isoform X1 [Bombyx mori]
BGIBMGA013429	0.000195012487751223	2.04432255481711	up	[GEPR]	--	Cellular Component: integral component of membrane (GO:0016021);; Biological Process: transmembrane transport (GO:0055085);;	--	Putative transporter ZK637.1 GN=ZK637.1 OS=Caenorhabditis elegans PE=3 SV=5	PREDICTED: uncharacterized protein LOC101744652 [Bombyx mori]
BGIBMGA002022	0.00989801413635827	3.54496791357614	up	--	--	Biological Process: macromolecule metabolic process (GO:0043170);; Biological Process: primary metabolic process (GO:0044238);;	--	--	PREDICTED: uncharacterized protein LOC101744863 [Bombyx mori]
BGIBMGA011878	1.73365855067331e-05	2.4830536650116	up	--	--	--	--	--	PREDICTED: uncharacterized protein LOC101744336 [Bombyx mori]
BGIBMGA005019	0	7.77987700762536	up	--	--	--	--	Nose resistant to fluoxetine protein 6 (Precursor) GN=nrf-6 OS=Caenorhabditis elegans PE=1 SV=3	PREDICTED: nose resistant to fluoxetine protein 6-like [Bombyx mori]
BGIBMGA002527	5.74424969368437e-07	-3.22348537075898	down	--	--	Cellular Component: extracellular space (GO:0005615);; Biological Process: proteolysis (GO:0006508);; Biological Process: heart development (GO:0007507);; Molecular Function: metallopeptidase activity (GO:0008237);; Molecular Function: peptidyl-dipeptidase activity (GO:0008241);; Cellular Component: membrane (GO:0016020);; Biological Process: positive regulation of circadian sleep/wake cycle, sle…	--	Angiotensin-converting enzyme (Precursor) GN=Ance OS=Drosophila melanogaster (Fruit fly) PE=1 SV=3	PREDICTED: angiotensin-converting enzyme-like isoform X1 [Bombyx mori]
BGIBMGA011649	0	4.22263287062984	up	[S]	Function unknown	Biological Process: neurogenesis (GO:0022008);;	--	--	PREDICTED: uncharacterized protein LOC101740472 [Bombyx mori]
BGIBMGA008773	0.00012127591154576	2.14204284861769	up	--	--	Molecular Function: nucleic acid binding (GO:0003676);; Cellular Component: chromosome (GO:0005694);; Biological Process: regulation of transcription, DNA-templated (GO:0006355);; Biological Process: organelle organization (GO:0006996);; Biological Process: meiotic nuclear division (GO:0007126);; Biological Process: germ cell development (GO:0007281);; Biological Process: nervous system developme…	--	Protein suppressor of hairy wing GN=su(Hw) OS=Drosophila melanogaster (Fruit fly) PE=1 SV=2	PREDICTED: zinc finger protein 26-like [Bombyx mori]
BGIBMGA009707	0.000794419406222047	1.9158241256229	up	--	--	--	--	--	PREDICTED: uncharacterized protein LOC101742371 isoform X1 [Bombyx mori]
BGIBMGA003327	0	-8.64832884722328	down	--	--	--	--	--	PREDICTED: uncharacterized protein LOC101747020 isoform X1 [Bombyx mori]
Silkworm_newGene_3279	9.2680682183488e-05	-2.20406161144671	down	--	--	Cellular Component: extracellular region (GO:0005576);; Molecular Function: metalloendopeptidase inhibitor activity (GO:0008191);; Biological Process: anatomical structure morphogenesis (GO:0009653);; Biological Process: single-organism cellular process (GO:0044763);; Biological Process: single-organism developmental process (GO:0044767);; Biological Process: system development (GO:0048731);;	--	Tissue inhibitor of metalloproteases (Precursor) GN=Timp OS=Drosophila melanogaster (Fruit fly) PE=2 SV=1	PREDICTED: tissue inhibitor of metalloproteases-like [Bombyx mori]
Silkworm_newGene_5843	1.21507504058371e-09	-3.14650902566902	down	[L]	Replication, recombination and repair	Molecular Function: nucleic acid binding (GO:0003676);; Biological Process: DNA integration (GO:0015074);;	--	Endonuclease GN=pol OS=Drosophila melanogaster (Fruit fly) PE=3 SV=1	pol polyprotein [Bombyx mori]
BGIBMGA013829	0	-8.06417162310369	down	[GC]	--	Biological Process: metabolic process (GO:0008152);; Molecular Function: transferase activity, transferring hexosyl groups (GO:0016758);;	--	Putative UDP-glucuronosyltransferase ugt-47 (Precursor) GN=ugt-47 OS=Caenorhabditis elegans PE=1 SV=2	UDP-glycosyltransferase UGT33D8 [Bombyx mori]
BGIBMGA004065	2.03237426887881e-12	-3.61594696064837	down	--	--	Cellular Component: extracellular region (GO:0005576);; Biological Process: defense response to bacterium (GO:0042742);;	--	Ejaculatory bulb-specific protein 3 (Precursor) GN=PebIII OS=Drosophila melanogaster (Fruit fly) PE=1 SV=2	chemosensory protein 5 precursor [Bombyx mori]
BGIBMGA003655	3.69859847161313e-05	-2.29546699915054	down	[MR]	--	Molecular Function: catalytic activity (GO:0003824);; Biological Process: cellular amino acid catabolic process (GO:0009063);;	--	--	PREDICTED: mitochondrial enolase superfamily member 1-like [Bombyx mori]
Silkworm_newGene_7362	3.91779830799521e-10	-5.63356250173975	down	--	--	--	--	--	predicted protein [Culex quinquefasciatus]
BGIBMGA000237	1.38104420122076e-08	2.85146457432815	up	--	--	--	--	--	PREDICTED: folliculin-interacting protein 2-like isoform X2 [Bombyx mori]
BGIBMGA013778	0.00389374653711505	-1.77885714191627	down	--	--	--	--	--	PREDICTED: uncharacterized protein LOC101745123 isoform X1 [Bombyx mori]
BGIBMGA005320	7.71309038485324e-05	2.30510883435256	up	[E]	Amino acid transport and metabolism	Molecular Function: metallocarboxypeptidase activity (GO:0004181);; Molecular Function: serine-type carboxypeptidase activity (GO:0004185);; Biological Process: protein folding (GO:0006457);; Biological Process: proteolysis (GO:0006508);; Molecular Function: sulfotransferase activity (GO:0008146);; Molecular Function: zinc ion binding (GO:0008270);; Cellular Component: integral component of membr…	--	Carboxypeptidase D (Precursor) GN=svr OS=Drosophila melanogaster (Fruit fly) PE=1 SV=2	PREDICTED: carboxypeptidase M-like [Bombyx mori]
BGIBMGA001207	0.00331023201414271	2.8601719780205	up	--	--	--	--	--	PREDICTED: uncharacterized protein LOC101740706, partial [Bombyx mori]
Silkworm_newGene_8427	0.00904341054033064	1.78040925383989	up	--	--	--	--	Putative phospholipase B-like 2 (Precursor) GN=F09B12.3 OS=Caenorhabditis elegans PE=1 SV=2	PREDICTED: putative phospholipase B-like 2-like [Bombyx mori]
BGIBMGA004052	0.000324087700777187	1.995653623588	up	[O]	Posttranslational modification, protein turnover, chaperones	Biological Process: negative regulation of transcription from RNA polymerase II promoter (GO:0000122);; Molecular Function: RNA polymerase II transcription factor binding (GO:0001085);; Biological Process: morphogenesis of an epithelium (GO:0002009);; Molecular Function: ubiquitin-protein transferase activity (GO:0004842);; Cellular Component: microtubule associated complex (GO:0005875);; Biologi…	K02207|7e-44|nvi:100115859|NV17981	Probable ubiquitin-conjugating enzyme E2 7 GN=ubc-7 OS=Caenorhabditis elegans PE=1 SV=1	PREDICTED: ubiquitin-conjugating enzyme E2 R2-like [Bombyx mori]
BGIBMGA010297	0.00331023201414271	2.8601719780205	up	--	--	Biological Process: negative regulation of transcription from RNA polymerase II promoter (GO:0000122);; Molecular Function: transcription regulatory region sequence-specific DNA binding (GO:0000976);; Biological Process: endoderm formation (GO:0001706);; Molecular Function: double-stranded DNA binding (GO:0003690);; Molecular Function: sequence-specific DNA binding transcription factor activity (…	K09385|3e-73|tca:662438|Slp	Fork head domain transcription factor slp2 GN=slp2 OS=Drosophila melanogaster (Fruit fly) PE=2 SV=2	forkfead transcription factor G1 [Bombyx mori]
BGIBMGA003405	0.00660129710068114	-2.17442973318526	down	--	--	Biological Process: response to stress (GO:0006950);; Biological Process: behavior (GO:0007610);; Biological Process: multicellular organismal process (GO:0032501);; Biological Process: single-organism process (GO:0044699);; Biological Process: rhythmic process (GO:0048511);;	--	Circadian clock-controlled protein (Precursor) GN=anon-3B1.2 OS=Drosophila melanogaster (Fruit fly) PE=2 SV=2	PREDICTED: protein takeout-like [Bombyx mori]
BGIBMGA009350	9.97656357526466e-09	3.94612476376012	up	--	--	--	--	--	PREDICTED: hypothetical protein LOC100568603 [Acyrthosiphon pisum]
BGIBMGA007688	4.91686966697102e-08	5.04508074357851	up	--	--	Molecular Function: DNA binding (GO:0003677);; Molecular Function: chromatin binding (GO:0003682);;	--	--	PREDICTED: ZZ-type zinc finger-containing protein 3-like [Bombyx mori]
Silkworm_newGene_5317	0.00710701020165516	-1.7495005873885	down	--	--	Molecular Function: RNA binding (GO:0003723);;	--	Fragile X mental retardation syndrome-related protein 1 OS=Drosophila melanogaster (Fruit fly) PE=1 SV=1	PREDICTED: fragile X mental retardation syndrome-related protein 1 homolog [Bombyx mori]
BGIBMGA010016	4.21010856177517e-08	-3.14678320671949	down	[O]	Posttranslational modification, protein turnover, chaperones	Biological Process: protein peptidyl-prolyl isomerization (GO:0000413);; Molecular Function: peptidyl-prolyl cis-trans isomerase activity (GO:0003755);; Cellular Component: nucleus (GO:0005634);; Biological Process: protein folding (GO:0006457);; Biological Process: epidermal growth factor receptor signaling pathway (GO:0007173);;	K09578|6e-53|phu:Phum_PHUM581480|peptidyl-prolyl cis-trans isomerase NIMA-interacting, putative (EC:5.2.1.8)	Putative peptidyl-prolyl cis-trans isomerase dodo GN=dod OS=Drosophila melanogaster (Fruit fly) PE=2 SV=3	rotamase Pin1 [Danaus plexippus]
BGIBMGA006684	4.63442280107529e-08	-3.294284692633	down	--	--	--	--	--	hypothetical protein KGM_09895 [Danaus plexippus]
BGIBMGA013036	5.80832817520527e-06	2.37922641091554	up	--	--	--	--	Homeotic protein empty spiracles GN=ems OS=Drosophila melanogaster (Fruit fly) PE=2 SV=2	PREDICTED: eukaryotic translation initiation factor 4E transporter-like [Bombyx mori]
BGIBMGA001150	5.87167803267619e-09	-3.02687786180346	down	--	--	Cellular Component: integral component of membrane (GO:0016021);;	--	Putative amino acid permease F59B2.2 GN=F59B2.2 OS=Caenorhabditis elegans PE=3 SV=2	PREDICTED: proton-coupled amino acid transporter 1-like [Bombyx mori]
BGIBMGA000273	7.62017313382657e-06	2.70843162540281	up	--	--	Molecular Function: structural constituent of cuticle (GO:0042302);;	--	Cuticle protein 19 OS=Locusta migratoria (Migratory locust) PE=1 SV=1	cuticular protein RR-2 motif 91 precursor [Bombyx mori]
BGIBMGA006646	0.00092847403243923	1.90958122134108	up	--	--	--	--	Histone H3.v1 GN=H3v1 OS=Dictyostelium discoideum (Slime mold) PE=3 SV=1	PREDICTED: FCH domain only protein 2-like [Bombyx mori]
BGIBMGA000470	4.45490092009226e-05	2.18312721665426	up	[E]	Amino acid transport and metabolism	Biological Process: metabolic process (GO:0008152);; Molecular Function: hydrolase activity (GO:0016787);;	K14677|1e-106|tca:657672|similar to CG6465-PA	Aminoacylase-1 GN=acy1 OS=Dictyostelium discoideum (Slime mold) PE=2 SV=1	PREDICTED: aminoacylase-1-like [Bombyx mori]
Silkworm_newGene_7126	6.14876635496309e-07	3.18207568350731	up	--	--	Molecular Function: RNA binding (GO:0003723);; Molecular Function: RNA-directed DNA polymerase activity (GO:0003964);; Molecular Function: endonuclease activity (GO:0004519);; Biological Process: RNA-dependent DNA replication (GO:0006278);;	--	--	PREDICTED: spindle pole body component 110-like [Bombyx mori]
BGIBMGA010212	5.85559718431217e-05	2.19866987241769	up	--	--	Molecular Function: serine-type endopeptidase inhibitor activity (GO:0004867);; Biological Process: proteolysis (GO:0006508);; Molecular Function: peptidase activity (GO:0008233);; Molecular Function: peptidase inhibitor activity (GO:0030414);;	--	Antichymotrypsin-2 OS=Bombyx mori (Silk moth) PE=1 SV=1	serine protease inhibitor 3 precursor [Bombyx mori]
BGIBMGA013411	1.08579945801157e-06	-3.46016202985332	down	--	--	--	--	--	hypothetical protein KGM_03090 [Danaus plexippus]
BGIBMGA007897	1.56425197239685e-08	-3.5505998061476	down	--	--	Biological Process: regulation of heart rate (GO:0002027);; Molecular Function: calcium ion binding (GO:0005509);; Cellular Component: cytoplasm (GO:0005737);; Cellular Component: voltage-gated calcium channel complex (GO:0005891);; Biological Process: calcium ion transport (GO:0006816);; Biological Process: exocytosis (GO:0006887);; Biological Process: phagocytosis (GO:0006909);; Biological Proc…	--	Voltage-dependent calcium channel type A subunit alpha-1 GN=cac OS=Drosophila melanogaster (Fruit fly) PE=2 SV=3	cacophony, partial [Bombyx mori]
BGIBMGA014186	3.42591788271562e-09	-4.21801726349702	down	[R]	General function prediction only	Molecular Function: ion channel activity (GO:0005216);; Biological Process: ion transport (GO:0006811);; Biological Process: multicellular organismal development (GO:0007275);; Biological Process: sex determination (GO:0007530);; Biological Process: response to temperature stimulus (GO:0009266);; Biological Process: response to external stimulus (GO:0009605);; Cellular Component: membrane (GO:001…	--	Transient receptor potential channel pyrexia GN=pyx OS=Drosophila melanogaster (Fruit fly) PE=2 SV=2	hypothetical protein KGM_08401 [Danaus plexippus]
BGIBMGA011680	4.38660219259646e-12	5.85036152706438	up	--	--	--	--	--	hypothetical protein KGM_06042 [Danaus plexippus]
Silkworm_newGene_7350	1.07150291972502e-08	-3.89215580981053	down	--	--	--	--	Probable RNA-directed DNA polymerase from transposon BS OS=Drosophila melanogaster (Fruit fly) PE=2 SV=1	hypothetical protein TcasGA2_TC012513 [Tribolium castaneum]
BGIBMGA007765	0.00177679238649531	1.82874276277901	up	--	--	Biological Process: reproduction (GO:0000003);; Biological Process: multicellular organismal development (GO:0007275);; Molecular Function: galactosyltransferase activity (GO:0008378);; Biological Process: macromolecule biosynthetic process (GO:0009059);; Cellular Component: membrane (GO:0016020);; Biological Process: single-organism developmental process (GO:0044767);; Biological Process: anatom…	K00734|9e-69|tca:656431|similar to UDP-Gal:betaGal beta 1,3-galactosyltransferase polypeptide 6	Beta-1,3-galactosyltransferase sqv-2 GN=sqv-2 OS=Caenorhabditis elegans PE=2 SV=1	PREDICTED: beta-1,3-galactosyltransferase 6-like isoform X2 [Bombyx mori]
BGIBMGA013094	6.80293054963199e-05	3.54428036750968	up	--	--	--	--	--	PREDICTED: uncharacterized protein LOC101742506 isoform X1 [Bombyx mori]
BGIBMGA006009	0.0089009772828702	1.63966108243391	up	[S]	Function unknown	Molecular Function: phospholipid binding (GO:0005543);;	K04575|0.0|nvi:100117052|NV17592	Probable E3 ubiquitin-protein ligase HERC2 GN=HERC2 OS=Drosophila melanogaster (Fruit fly) PE=1 SV=3	PREDICTED: alsin-like [Bombyx mori]
BGIBMGA013002	1.19078703009201e-07	3.32779349973587	up	[E]	Amino acid transport and metabolism	Molecular Function: glucose dehydrogenase activity (GO:0004344);; Biological Process: alcohol metabolic process (GO:0006066);; Molecular Function: choline dehydrogenase activity (GO:0008812);; Molecular Function: oxidoreductase activity (GO:0016491);; Biological Process: ecdysteroid metabolic process (GO:0045455);; Molecular Function: flavin adenine dinucleotide binding (GO:0050660);; Biological …	--	Glucose dehydrogenase [acceptor] short protein (Precursor) GN=Gld OS=Drosophila melanogaster (Fruit fly) PE=3 SV=3	hypothetical protein KGM_15608 [Danaus plexippus]
BGIBMGA000826	0.000516519863725806	-1.99951474613121	down	--	--	Cellular Component: extracellular region (GO:0005576);; Biological Process: iron ion transport (GO:0006826);; Biological Process: cellular iron ion homeostasis (GO:0006879);; Molecular Function: ferric iron binding (GO:0008199);;	--	Transferrin (Precursor) OS=Blaberus discoidalis (Tropical cockroach) PE=1 SV=1	PREDICTED: melanotransferrin-like [Bombyx mori]
BGIBMGA010338	0.000622241288772085	2.01097168996333	up	[E]	Amino acid transport and metabolism	Molecular Function: oxidoreductase activity (GO:0016491);; Biological Process: oxidation-reduction process (GO:0055114);;	K14157|0.0|dsi:Dsim_GD22468|GD22468 gene product from transcript GD22468-RA	Probable saccharopine dehydrogenase [NADP(+), L-glutamate-forming] GN=sdh OS=Dictyostelium discoideum (Slime mold) PE=2 SV=1	PREDICTED: alpha-aminoadipic semialdehyde synthase, mitochondrial-like [Bombyx mori]
BGIBMGA004435	3.0519157578901e-07	3.20550091307407	up	--	--	--	--	--	PREDICTED: facilitated trehalose transporter Tret1-like isoform X2 [Bombyx mori]
BGIBMGA001959	1.00320396536624e-05	3.41744314059712	up	--	--	Molecular Function: nucleotide binding (GO:0000166);; Cellular Component: chromosome, telomeric region (GO:0000781);; Biological Process: morphogenesis of an epithelium (GO:0002009);; Biological Process: nematode larval development (GO:0002119);; Molecular Function: RNA binding (GO:0003723);; Molecular Function: helicase activity (GO:0004386);; Cellular Component: extracellular region (GO:0005576…	--	rRNA 2&apos;-O-methyltransferase fibrillarin GN=Fib OS=Drosophila erecta (Fruit fly) PE=3 SV=1	cuticular protein glycine-rich 18 precursor [Bombyx mori]
Silkworm_newGene_3470	3.95767629779442e-09	3.08570082884915	up	--	--	Biological Process: single-organism process (GO:0044699);; Biological Process: regulation of biological process (GO:0050789);;	--	Protease inhibitor SGPI-2 (Precursor) OS=Schistocerca gregaria (Desert locust) PE=1 SV=1	PREDICTED: SCO-spondin-like, partial [Bombyx mori]
BGIBMGA004468	1.81398706833313e-07	3.6908654866608	up	--	--	Cellular Component: extracellular region (GO:0005576);;	--	Low molecular mass 30 kDa lipoprotein 21G1 (Precursor) GN=21G1 OS=Bombyx mori (Silk moth) PE=2 SV=1	PREDICTED: microvitellogenin-like isoform X1 [Bombyx mori]
BGIBMGA013740	0.00611537738817514	3.62514154225023	up	--	--	--	--	Nose resistant to fluoxetine protein 6 (Precursor) GN=nrf-6 OS=Caenorhabditis elegans PE=1 SV=3	PREDICTED: nose resistant to fluoxetine protein 6-like [Bombyx mori]
BGIBMGA008659	1.51318141505818e-06	3.49155464858951	up	[GEPR]	--	Cellular Component: membrane (GO:0016020);; Molecular Function: substrate-specific transmembrane transporter activity (GO:0022891);; Biological Process: single-organism transport (GO:0044765);; Biological Process: organic substance transport (GO:0071702);;	--	Organic cation transporter protein GN=Orct OS=Drosophila melanogaster (Fruit fly) PE=1 SV=1	PREDICTED: organic cation transporter protein-like [Bombyx mori]
Silkworm_newGene_8071	1.12084983034944e-05	-3.02115481956613	down	--	--	--	--	--	hypothetical protein KGM_18642 [Danaus plexippus]
BGIBMGA001110	5.55111512312578e-16	5.49551789045388	up	--	--	Cellular Component: membrane (GO:0016020);;	--	Titin GN=sls OS=Drosophila melanogaster (Fruit fly) PE=1 SV=3	hypothetical protein KGM_11539 [Danaus plexippus]
BGIBMGA003572	1.82905158796487e-06	2.76764752192119	up	--	--	--	--	--	PREDICTED: monocarboxylate transporter 9-like [Bombyx mori]
BGIBMGA006017	0	6.49910497164751	up	--	--	--	--	--	PREDICTED: uncharacterized protein LOC101738894 [Bombyx mori]
BGIBMGA008110	5.58175727860544e-12	3.498696984416	up	--	--	--	--	--	PREDICTED: uncharacterized protein LOC101735869 [Bombyx mori]
BGIBMGA008533	0.00466764944718734	-2.48613408968197	down	[R]	General function prediction only	Molecular Function: binding (GO:0005488);; Cellular Component: chromosome (GO:0005694);; Biological Process: regulation of transcription, DNA-templated (GO:0006355);; Biological Process: positive regulation of macromolecule metabolic process (GO:0010604);; Biological Process: gene silencing (GO:0016458);; Biological Process: histone methylation (GO:0016571);; Molecular Function: histone-lysine N-…	--	Transcription initiation factor TFIID subunit 5 GN=Taf5 OS=Drosophila melanogaster (Fruit fly) PE=1 SV=1	PREDICTED: telomerase Cajal body protein 1-like [Bombyx mori]
BGIBMGA005632	0.00989801413635827	3.54496791357614	up	--	--	Molecular Function: protein binding (GO:0005515);; Cellular Component: chromosome (GO:0005694);; Cellular Component: microtubule cytoskeleton (GO:0015630);; Cellular Component: protein complex (GO:0043234);; Cellular Component: cytoskeletal part (GO:0044430);; Cellular Component: cytoplasmic part (GO:0044444);; Biological Process: single-organism process (GO:0044699);;	--	Myosin heavy chain, non-muscle GN=zip OS=Drosophila melanogaster (Fruit fly) PE=1 SV=2	PREDICTED: coiled-coil domain-containing protein 40-like [Bombyx mori]
BGIBMGA010216	2.3858981457181e-10	3.79258348248144	up	--	--	Molecular Function: serine-type endopeptidase inhibitor activity (GO:0004867);; Molecular Function: peptidase inhibitor activity (GO:0030414);;	K13963|5e-49|aag:AaeL_AAEL007765|serine protease inhibitor 4, serpin-4	Antichymotrypsin-2 OS=Bombyx mori (Silk moth) PE=1 SV=1	serine protease inhibitor 12 [Bombyx mori]
BGIBMGA009757	6.37577424189573e-09	5.23590574366937	up	--	--	--	--	Copia protease GN=GIP OS=Drosophila melanogaster (Fruit fly) PE=1 SV=3	pol polyprotein [Anopheles gambiae]
BGIBMGA008562	0.000618542278400747	3.97028924096246	up	--	--	--	--	Muscle M-line assembly protein unc-89 GN=unc-89 OS=Caenorhabditis elegans PE=1 SV=3	PREDICTED: serine/arginine repetitive matrix protein 1-like [Bombyx mori]
BGIBMGA000827	0.000192141360320308	2.21227146802084	up	[G]	Carbohydrate transport and metabolism	Molecular Function: catalytic activity (GO:0003824);; Biological Process: metabolic process (GO:0008152);;	K00865|1e-94|tca:662704|similar to RIKEN cDNA 6230410P16	Glycerate kinase GN=Glyctk OS=Drosophila melanogaster (Fruit fly) PE=2 SV=1	PREDICTED: glycerate kinase-like [Bombyx mori]
BGIBMGA006580	0	5.27545681600239	up	[K]	Transcription	Molecular Function: DNA binding (GO:0003677);; Molecular Function: RNA binding (GO:0003723);; Biological Process: DNA repair (GO:0006281);; Biological Process: regulation of transcription, DNA-templated (GO:0006355);; Molecular Function: hydrolase activity, acting on ester bonds (GO:0016788);; Cellular Component: nuclear lumen (GO:0031981);;	--	Transcription elongation factor SPT6 GN=Spt6 OS=Drosophila melanogaster (Fruit fly) PE=1 SV=1	PREDICTED: S1 RNA-binding domain-containing protein 1-like isoform X1 [Bombyx mori]
Silkworm_newGene_8741	8.65973959207622e-15	-6.51858218482825	down	[GEPR]	--	Molecular Function: sulfotransferase activity (GO:0008146);; Biological Process: carbohydrate transport (GO:0008643);; Biological Process: disaccharide transport (GO:0015766);; Cellular Component: membrane (GO:0016020);; Cellular Component: integral component of membrane (GO:0016021);; Molecular Function: transmembrane transporter activity (GO:0022857);; Molecular Function: sugar transmembrane tr…	--	Facilitated trehalose transporter Tret1 {ECO:0000250|UniProtKB:Q7PIR5} OS=Culex quinquefasciatus (Southern house mosquito) PE=3 SV=1	PREDICTED: facilitated trehalose transporter Tret1-like [Bombyx mori]
Silkworm_newGene_3163	8.83126737531992e-05	2.13539081881088	up	--	--	--	--	--	PREDICTED: sialin-like [Bombyx mori]
Silkworm_newGene_3535	0.00144166778209631	1.84745596827927	up	[IQ]	--	Molecular Function: catalytic activity (GO:0003824);; Molecular Function: binding (GO:0005488);; Biological Process: metabolic process (GO:0008152);;	--	Probable 4-coumarate--CoA ligase 1 GN=4cl1 OS=Dictyostelium discoideum (Slime mold) PE=3 SV=1	AMP dependent coa ligase [Danaus plexippus]
BGIBMGA006226	9.53729449859608e-08	2.70968372573989	up	--	--	Cellular Component: cytoplasm (GO:0005737);;	K12074|0.0|tca:657878|Tim	Protein timeless GN=tim OS=Drosophila virilis (Fruit fly) PE=2 SV=1	timeless [Antheraea pernyi]
Silkworm_newGene_3360	0.00986449376336607	1.68642975064842	up	[S]	Function unknown	Cellular Component: integral component of membrane (GO:0016021);;	--	--	PREDICTED: transmembrane protein 165-like, partial [Bombyx mori]
BGIBMGA007837	0.000229158240700689	3.66788071112435	up	--	--	Molecular Function: G-protein coupled GABA receptor activity (GO:0004965);; Biological Process: G-protein coupled receptor signaling pathway (GO:0007186);; Cellular Component: integral component of membrane (GO:0016021);;	K04615|0.0|nvi:100121673|NV11628	Metabotropic glutamate receptor-like protein E (Precursor) GN=grlE OS=Dictyostelium discoideum (Slime mold) PE=2 SV=2	PREDICTED: gamma-aminobutyric acid type B receptor subunit 1-like [Bombyx mori]
BGIBMGA004870	0	5.43061919292425	up	[I]	Lipid transport and metabolism	Cellular Component: cell part (GO:0044464);; Molecular Function: carboxylic ester hydrolase activity (GO:0052689);;	--	Venom carboxylesterase-6 (Precursor) OS=Apis mellifera (Honeybee) PE=2 SV=1	PREDICTED: venom carboxylesterase-6-like [Bombyx mori]
BGIBMGA007194	0.00770526153372497	-1.69224180885333	down	[O]	Posttranslational modification, protein turnover, chaperones	Biological Process: response to hypoxia (GO:0001666);; Molecular Function: single-stranded DNA binding (GO:0003697);; Molecular Function: single-stranded RNA binding (GO:0003727);; Molecular Function: ATP-dependent peptidase activity (GO:0004176);; Molecular Function: serine-type endopeptidase activity (GO:0004252);; Molecular Function: ATP binding (GO:0005524);; Cellular Component: mitochondrial…	K08675|0.0|tca:661788|similar to Lon protease homolog, mitochondrial precursor (Lon protease-like protein) (LONP) (LONHs)	Lon protease homolog, mitochondrial (Precursor) GN=CG8798 OS=Drosophila melanogaster (Fruit fly) PE=2 SV=1	PREDICTED: lon protease homolog, mitochondrial-like [Bombyx mori]
BGIBMGA001993	0.00345257720072778	1.76225581030067	up	--	--	Biological Process: negative regulation of transcription from RNA polymerase II promoter (GO:0000122);; Cellular Component: heterochromatin (GO:0000792);; Molecular Function: nucleic acid binding (GO:0003676);; Molecular Function: chromatin binding (GO:0003682);; Cellular Component: nucleus (GO:0005634);; Biological Process: segment specification (GO:0007379);; Biological Process: neuroblast fate…	--	PHD finger protein rhinoceros GN=rno OS=Drosophila melanogaster (Fruit fly) PE=1 SV=1	PREDICTED: LOW QUALITY PROTEIN: PHD finger protein rhinoceros-like [Bombyx mori]
BGIBMGA012877	0.00511629781157086	1.85286149462135	up	[R]	General function prediction only	Molecular Function: protein kinase activity (GO:0004672);; Molecular Function: transporter activity (GO:0005215);; Molecular Function: protein binding (GO:0005515);; Cellular Component: plasma membrane (GO:0005886);; Biological Process: intracellular protein transport (GO:0006886);; Biological Process: phagocytosis (GO:0006909);; Biological Process: cellular component movement (GO:0006928);; Biol…	--	Rabphilin-1 GN=rbf-1 OS=Caenorhabditis elegans PE=1 SV=2	PREDICTED: rabphilin-3A-like [Bombyx mori]
BGIBMGA011661	0.0010905852734937	-2.0049895017018	down	--	--	--	--	--	hypothetical protein KGM_03245 [Danaus plexippus]
BGIBMGA006655	0.00843583049473962	-1.71864828717891	down	--	--	Molecular Function: receptor activity (GO:0004872);; Molecular Function: protein binding (GO:0005515);; Biological Process: endocytosis (GO:0006897);; Biological Process: cell adhesion (GO:0007155);; Biological Process: body morphogenesis (GO:0010171);; Cellular Component: membrane (GO:0016020);; Cellular Component: integral component of membrane (GO:0016021);; Biological Process: cellular compon…	--	Integrin alpha-PS2 light chain (Precursor) GN=if OS=Drosophila melanogaster (Fruit fly) PE=1 SV=2	PREDICTED: integrin alpha-PS2-like [Bombyx mori]
BGIBMGA002414	1.11632925126059e-12	3.78000946513872	up	[R]	General function prediction only	--	--	Small glutamine-rich tetratricopeptide repeat-containing protein GN=sgt OS=Dictyostelium discoideum (Slime mold) PE=1 SV=1	PREDICTED: tetratricopeptide repeat protein 12-like [Bombyx mori]
Silkworm_newGene_4434	2.66311399378383e-05	2.47495049362775	up	--	--	Molecular Function: serine-type endopeptidase inhibitor activity (GO:0004867);; Molecular Function: potassium channel inhibitor activity (GO:0019870);; Molecular Function: peptidase inhibitor activity (GO:0030414);;	--	Chymotrypsin inhibitor SCI-III OS=Bombyx mori (Silk moth) PE=1 SV=1	PREDICTED: chymotrypsin inhibitor SCI-III-like [Bombyx mori]
BGIBMGA003014	0.00283747082185448	1.79996660813601	up	[CI]	--	Biological Process: instar larval development (GO:0002168);; Molecular Function: binding (GO:0005488);; Cellular Component: mitochondrion (GO:0005739);; Cellular Component: lipid particle (GO:0005811);; Cellular Component: membrane (GO:0016020);; Molecular Function: heme binding (GO:0020037);; Biological Process: regulation of hemocyte proliferation (GO:0035206);; Biological Process: single-organ…	--	Cytochrome b5 GN=Cyt-b5 OS=Drosophila melanogaster (Fruit fly) PE=2 SV=1	PREDICTED: cytochrome b5-like [Bombyx mori]
BGIBMGA012856	4.7291007776451e-08	2.81191204802896	up	--	--	Molecular Function: nucleotide binding (GO:0000166);; Biological Process: cell morphogenesis (GO:0000902);; Biological Process: morphogenesis of an epithelium (GO:0002009);; Biological Process: nematode larval development (GO:0002119);; Molecular Function: protein kinase activity (GO:0004672);; Molecular Function: cAMP-dependent protein kinase activity (GO:0004691);; Molecular Function: protein b…	--	Rho-associated protein kinase let-502 GN=let-502 OS=Caenorhabditis briggsae PE=3 SV=2	PREDICTED: myosin-10-like [Bombyx mori]
BGIBMGA002422	3.69972352753933e-09	-5.42755495515869	down	--	--	Biological Process: positive regulation of DNA repair (GO:0045739);; Cellular Component: BRCA1-A complex (GO:0070531);; Cellular Component: BRISC complex (GO:0070552);;	--	--	PREDICTED: BRISC and BRCA1-A complex member 1-like isoform X1 [Bombyx mori]
BGIBMGA005944	0.000936561770111921	1.96587813749538	up	[R]	General function prediction only	Molecular Function: binding (GO:0005488);; Cellular Component: nucleus (GO:0005634);; Biological Process: transcription, DNA-templated (GO:0006351);; Biological Process: regulation of gene expression (GO:0010468);; Cellular Component: intracellular organelle part (GO:0044446);; Biological Process: single-organism cellular process (GO:0044763);; Biological Process: regulation of cellular process (…	--	DNA ligase 1 GN=lig1 OS=Dictyostelium discoideum (Slime mold) PE=3 SV=1	PREDICTED: uncharacterized protein DDB_G0284459-like, partial [Bombyx mori]
BGIBMGA009323	0.000714044616358711	-2.07101542310114	down	--	--	Molecular Function: phosphogluconate dehydrogenase (decarboxylating) activity (GO:0004616);; Biological Process: pentose-phosphate shunt (GO:0006098);; Molecular Function: oxidoreductase activity (GO:0016491);;	--	Putative oxidoreductase GLYR1 homolog GN=AAEL006684 OS=Aedes aegypti (Yellowfever mosquito) PE=3 SV=1	PREDICTED: putative oxidoreductase GLYR1 homolog [Bombyx mori]
BGIBMGA002395	2.30123669101578e-05	4.39299178871723	up	--	--	--	--	--	PREDICTED: uncharacterized protein LOC101739086 [Bombyx mori]
BGIBMGA005898	0.00682331254514112	1.67171722267936	up	--	--	Biological Process: nuclear division (GO:0000280);; Cellular Component: euchromatin (GO:0000791);; Molecular Function: chromatin binding (GO:0003682);; Molecular Function: sequence-specific DNA binding transcription factor activity (GO:0003700);; Cellular Component: polytene chromosome (GO:0005700);; Cellular Component: pericentric heterochromatin (GO:0005721);; Biological Process: axonogenesis (…	--	Protein tramtrack, beta isoform GN=ttk OS=Drosophila melanogaster (Fruit fly) PE=1 SV=2	PREDICTED: protein abrupt-like [Bombyx mori]
Silkworm_newGene_2930	0.0011880314251036	1.86274944837446	up	--	--	--	--	--	PREDICTED: uncharacterized protein LOC101742687 [Bombyx mori]
Silkworm_newGene_1508	0.00041424846265703	2.24442932262984	up	--	--	Molecular Function: G-protein coupled receptor activity (GO:0004930);; Biological Process: G-protein coupled receptor signaling pathway (GO:0007186);; Cellular Component: membrane (GO:0016020);; Cellular Component: integral component of membrane (GO:0016021);; Molecular Function: signaling receptor activity (GO:0038023);; Biological Process: single-organism process (GO:0044699);; Biological Proce…	--	Probable G-protein coupled receptor B0563.6 GN=B0563.6 OS=Caenorhabditis elegans PE=3 SV=2	myosuppressin receptor [Bombyx mori]
BGIBMGA013702	0	6.95877170190147	up	--	--	Biological Process: ion transport (GO:0006811);;	--	--	hypothetical protein KGM_11626 [Danaus plexippus]
Silkworm_newGene_3733	2.11245465564502e-11	-3.44213289731195	down	--	--	--	--	--	PREDICTED: uncharacterized protein LOC101741178 isoform X2 [Bombyx mori]
BGIBMGA000023	2.33146835171283e-15	5.09774419928796	up	--	--	Cellular Component: extracellular region (GO:0005576);; Biological Process: killing of cells of other organism (GO:0031640);; Biological Process: defense response to bacterium (GO:0042742);; Biological Process: innate immune response (GO:0045087);; Biological Process: defense response to fungus (GO:0050832);;	--	Cecropin-B (Precursor) GN=CECB2 OS=Bombyx mori (Silk moth) PE=1 SV=2	cecropin-B precursor [Bombyx mori]
BGIBMGA003552	0.00285006850878045	1.78263072102802	up	--	--	--	--	Protein rolling stone GN=rost OS=Drosophila melanogaster (Fruit fly) PE=2 SV=2	PREDICTED: protein rolling stone-like [Bombyx mori]
BGIBMGA013737	0	-6.44397202366351	down	--	--	Molecular Function: catalytic activity (GO:0003824);; Molecular Function: binding (GO:0005488);; Cellular Component: extracellular region (GO:0005576);; Biological Process: proteolysis (GO:0006508);; Biological Process: positive regulation of antifungal peptide biosynthetic process (GO:0006967);; Biological Process: sensory organ development (GO:0007423);; Biological Process: wing disc morphogene…	--	Venom serine protease 34 (Precursor) OS=Apis mellifera (Honeybee) PE=2 SV=1	PREDICTED: transmembrane protease serine 11A-like [Bombyx mori]
BGIBMGA003969	0.00231458574961751	1.79349411791828	up	[I]	Lipid transport and metabolism	Molecular Function: catalytic activity (GO:0003824);; Biological Process: positive regulation of growth rate (GO:0040010);;	K01080|2e-34|nvi:100121847|NV16393	Putative phosphatidate phosphatase GN=wun OS=Drosophila melanogaster (Fruit fly) PE=1 SV=2	PREDICTED: putative phosphatidate phosphatase-like [Bombyx mori]
BGIBMGA005365	1.90958360235527e-14	4.43441440411661	up	--	--	--	--	--	PREDICTED: uncharacterized protein LOC101744340 [Bombyx mori]
BGIBMGA003012	4.88336208135376e-05	2.54380437984145	up	--	--	Molecular Function: calcium channel regulator activity (GO:0005246);; Molecular Function: acetylcholine transmembrane transporter activity (GO:0005277);; Molecular Function: protein binding (GO:0005515);; Biological Process: neuromuscular junction development (GO:0007528);; Biological Process: acetylcholine transport (GO:0015870);; Cellular Component: dystrophin-associated glycoprotein complex (G…	--	Syntrophin-1 GN=stn-1 OS=Caenorhabditis elegans PE=1 SV=1	PREDICTED: whirlin-like [Bombyx mori]
BGIBMGA002821	5.95021698579501e-10	-3.47791215214944	down	[O]	Posttranslational modification, protein turnover, chaperones	Biological Process: nematode larval development (GO:0002119);; Cellular Component: mitochondrion (GO:0005739);; Biological Process: protein folding (GO:0006457);; Biological Process: spermatogenesis (GO:0007283);; Biological Process: embryo development ending in birth or egg hatching (GO:0009792);; Cellular Component: membrane (GO:0016020);; Biological Process: growth (GO:0040007);; Biological Pr…	K09536|1e-161|nvi:100119451|NV15555	DnaJ protein homolog 1 GN=DnaJ-1 OS=Drosophila melanogaster (Fruit fly) PE=1 SV=3	PREDICTED: dnaJ homolog subfamily C member 16-like [Bombyx mori]
BGIBMGA009544	8.65973959207622e-15	4.42130023554774	up	[I]	Lipid transport and metabolism	Molecular Function: hydrolase activity (GO:0016787);; Molecular Function: carboxylic ester hydrolase activity (GO:0052689);;	--	Esterase FE4 (Precursor) OS=Myzus persicae (Green peach aphid) PE=1 SV=1	integument esterase 2 precursor [Bombyx mori]
BGIBMGA005576	0.00932204202450027	-1.83100289646873	down	[Z]	Cytoskeleton	Biological Process: cytokinesis (GO:0000910);; Biological Process: inter-male aggressive behavior (GO:0002121);; Molecular Function: structural constituent of cytoskeleton (GO:0005200);; Molecular Function: ATP binding (GO:0005524);; Cellular Component: cytoplasm (GO:0005737);; Cellular Component: lipid particle (GO:0005811);; Cellular Component: cytoskeleton (GO:0005856);; Cellular Component: mi…	K05692|0.0|api:100145822|actin	Actin, cytoplasmic A3a (Precursor) GN=actA3a OS=Helicoverpa armigera (Cotton bollworm) PE=2 SV=1	PREDICTED: LOW QUALITY PROTEIN: actin, cytoplasmic A3a-like [Bombyx mori]
Silkworm_newGene_2975	0.000526915089460567	1.99406778674999	up	--	--	Molecular Function: nucleic acid binding (GO:0003676);; Molecular Function: catalytic activity (GO:0003824);;	--	--	hypothetical protein CAPTEDRAFT_27962, partial [Capitella teleta]
BGIBMGA005972	0.00578585856930602	2.27569505181685	up	[RTKL]	--	Molecular Function: transmembrane receptor protein tyrosine kinase activity (GO:0004714);; Molecular Function: protein binding (GO:0005515);; Molecular Function: ATP binding (GO:0005524);; Biological Process: protein phosphorylation (GO:0006468);; Biological Process: transmembrane receptor protein tyrosine kinase signaling pathway (GO:0007169);; Biological Process: central nervous system developm…	--	Tyrosine-protein kinase transmembrane receptor Ror (Precursor) GN=Ror OS=Drosophila melanogaster (Fruit fly) PE=1 SV=1	PREDICTED: tyrosine-protein kinase transmembrane receptor Ror-like, partial [Bombyx mori]
BGIBMGA010027	2.4075297311299e-11	3.38313470639431	up	[R]	General function prediction only	Molecular Function: calcium channel activity (GO:0005262);; Biological Process: calcium ion transport (GO:0006816);; Biological Process: sensory perception of sound (GO:0007605);; Biological Process: response to temperature stimulus (GO:0009266);; Biological Process: response to humidity (GO:0009270);; Biological Process: response to external stimulus (GO:0009605);; Cellular Component: integral c…	--	Transient receptor potential channel pyrexia GN=pyx OS=Drosophila melanogaster (Fruit fly) PE=2 SV=2	PREDICTED: transient receptor potential channel pyrexia-like [Bombyx mori]
BGIBMGA003860	5.43649737450025e-08	2.74593974791192	up	--	--	Biological Process: dendrite morphogenesis (GO:0048813);;	--	--	PREDICTED: nitrogen permease regulator 2-like protein-like isoform X1 [Bombyx mori]
BGIBMGA001863	2.45093437231114e-05	2.29759067043274	up	--	--	Molecular Function: binding (GO:0005488);; Biological Process: nitrogen compound metabolic process (GO:0006807);; Molecular Function: hydrolase activity (GO:0016787);; Cellular Component: intracellular organelle (GO:0043229);; Biological Process: primary metabolic process (GO:0044238);; Biological Process: cellular biosynthetic process (GO:0044249);; Biological Process: single-organism metabolic …	--	Muscle M-line assembly protein unc-89 GN=unc-89 OS=Caenorhabditis elegans PE=1 SV=3	PREDICTED: transcriptional regulator ATRX homolog isoform X1 [Bombyx mori]
BGIBMGA010071	1.32865811686145e-08	-2.95484043002442	down	--	--	Cellular Component: ruffle (GO:0001726);; Cellular Component: cytoskeleton (GO:0005856);; Biological Process: border follicle cell migration (GO:0007298);; Biological Process: female germline ring canal formation (GO:0007301);; Biological Process: regulation of cell shape (GO:0008360);; Cellular Component: lamellipodium (GO:0030027);; Cellular Component: protein complex (GO:0043234);; Biological …	K06106|2e-18|api:100168801|similar to cortactin	--	PREDICTED: src substrate protein p85-like isoform X2 [Bombyx mori]
BGIBMGA007353	9.10382880192628e-15	6.31660349739242	up	--	--	--	--	--	PREDICTED: uncharacterized protein LOC101739966 [Bombyx mori]
BGIBMGA009583	2.63452037962963e-09	4.18064828047437	up	--	--	--	--	--	PREDICTED: protein slit-like [Bombyx mori]
BGIBMGA014060	0.00140285348953373	1.90188503433185	up	--	--	Molecular Function: nucleic acid binding (GO:0003676);; Molecular Function: protein dimerization activity (GO:0046983);;	--	--	PREDICTED: zinc finger BED domain-containing protein 1-like [Bombyx mori]
Silkworm_newGene_2900	0.00835026868940136	2.40287332582836	up	--	--	--	--	--	PREDICTED: THAP domain-containing protein 1 B-like [Bombyx mori]
BGIBMGA008381	0.00111572565379481	-2.54717727651635	down	--	--	Biological Process: metabolic process (GO:0008152);; Molecular Function: transferase activity, transferring hexosyl groups (GO:0016758);;	--	Putative UDP-glucuronosyltransferase ugt-58 (Precursor) GN=ugt-58 OS=Caenorhabditis elegans PE=3 SV=2	UDP-glycosyltransferase UGT50A1 precursor [Bombyx mori]
BGIBMGA007738	3.70801053813929e-05	2.87609536701593	up	[V]	Defense mechanisms	Molecular Function: ATP binding (GO:0005524);; Biological Process: ATP catabolic process (GO:0006200);; Molecular Function: xenobiotic-transporting ATPase activity (GO:0008559);; Cellular Component: integral component of membrane (GO:0016021);; Molecular Function: hydrolase activity (GO:0016787);; Cellular Component: ATP-binding cassette (ABC) transporter complex (GO:0043190);; Biological Process…	--	Probable multidrug resistance-associated protein lethal(2)03659 GN=l(2)03659 OS=Drosophila melanogaster (Fruit fly) PE=2 SV=3	PREDICTED: multidrug resistance-associated protein 4-like [Bombyx mori]
BGIBMGA008143	6.34547898605842e-05	-2.40792268724962	down	--	--	Molecular Function: catalytic activity (GO:0003824);; Biological Process: metabolic process (GO:0008152);;	--	--	PREDICTED: uncharacterized protein LOC101744639 [Bombyx mori]
BGIBMGA000748	5.54667423102728e-13	-5.1023740241526	down	[E]	Amino acid transport and metabolism	Molecular Function: transporter activity (GO:0005215);; Biological Process: oligopeptide transport (GO:0006857);; Molecular Function: hydrogen ion channel activity (GO:0015252);; Biological Process: proton transport (GO:0015992);; Cellular Component: integral component of membrane (GO:0016021);; Molecular Function: dipeptide transporter activity (GO:0042936);; Biological Process: dipeptide transp…	K14206|1e-123|tca:661143|similar to CG2930-PA, isoform A	Peptide transporter family 1 GN=yin OS=Drosophila melanogaster (Fruit fly) PE=1 SV=2	PREDICTED: uncharacterized protein LOC101737920 [Bombyx mori]
BGIBMGA010716	0.000119967977470381	-3.8000680287954	down	--	--	--	--	--	osiris 19 precursor [Bombyx mori]
BGIBMGA003258	8.44757686024877e-09	2.91816934823039	up	[T]	Signal transduction mechanisms	Molecular Function: nucleotide binding (GO:0000166);; Molecular Function: protein kinase activity (GO:0004672);; Molecular Function: ATP binding (GO:0005524);; Cellular Component: mitochondrion (GO:0005739);; Biological Process: carbohydrate metabolic process (GO:0005975);; Biological Process: determination of adult lifespan (GO:0008340);; Molecular Function: kinase activity (GO:0016301);; Biolog…	--	[Pyruvate dehydrogenase [lipoamide]] kinase, mitochondrial (Precursor) GN=Pdk OS=Drosophila melanogaster (Fruit fly) PE=2 SV=2	pyruvate dehydrogenase kinase [Bombyx mori]
BGIBMGA014465	3.8746783559418e-14	3.85161352180303	up	--	--	--	--	--	PREDICTED: neuroligin-2-like, partial [Bombyx mori]
BGIBMGA000319	0.000384394924420328	2.2410463226781	up	[R]	General function prediction only	Biological Process: negative regulation of transcription from RNA polymerase II promoter (GO:0000122);; Molecular Function: RNA polymerase II core promoter proximal region sequence-specific DNA binding transcription factor activity involved in positive regulation of transcription (GO:0001077);; Molecular Function: nucleic acid binding (GO:0003676);; Molecular Function: RNA polymerase II distal en…	--	Protein krueppel GN=Kr OS=Drosophila melanogaster (Fruit fly) PE=1 SV=2	PREDICTED: PR domain zinc finger protein 1-like [Bombyx mori]
Silkworm_newGene_3957	0.000158423067097235	3.7144244023214	up	--	--	Molecular Function: ionotropic glutamate receptor activity (GO:0004970);; Biological Process: transport (GO:0006810);; Biological Process: cell communication (GO:0007154);; Cellular Component: membrane (GO:0016020);; Biological Process: single organism signaling (GO:0044700);; Cellular Component: synapse (GO:0045202);; Biological Process: regulation of cellular process (GO:0050794);;	--	--	hypothetical protein KGM_16053 [Danaus plexippus]
Silkworm_newGene_5160	5.13754879627459e-06	4.5654627830739	up	--	--	Cellular Component: nucleus (GO:0005634);; Molecular Function: zinc ion binding (GO:0008270);; Cellular Component: integral component of membrane (GO:0016021);;	--	--	PREDICTED: SLIT and NTRK-like protein 6-like [Bombyx mori]
BGIBMGA002199	8.76927137501982e-05	2.12253590016221	up	--	--	Molecular Function: nucleotide binding (GO:0000166);; Molecular Function: magnesium ion binding (GO:0000287);; Cellular Component: peroxisome (GO:0005777);; Biological Process: mesoderm development (GO:0007498);; Biological Process: metabolic process (GO:0008152);; Biological Process: bioluminescence (GO:0008218);; Molecular Function: ligase activity (GO:0016874);; Molecular Function: Photinus-lu…	--	Probable 4-coumarate--CoA ligase 2 GN=4cl2 OS=Dictyostelium discoideum (Slime mold) PE=3 SV=1	PREDICTED: 4-coumarate--CoA ligase-like 4-like [Bombyx mori]
BGIBMGA002634	0.000901670698349899	2.0461544224857	up	[GEPR]	--	Molecular Function: trehalose transmembrane transporter activity (GO:0015574);; Biological Process: lactose transport (GO:0015767);; Biological Process: maltose transport (GO:0015768);; Biological Process: sucrose transport (GO:0015770);; Biological Process: trehalose transport (GO:0015771);; Cellular Component: integral component of membrane (GO:0016021);; Molecular Function: substrate-specific …	--	Facilitated trehalose transporter Tret1 GN=Tret1 OS=Anopheles gambiae (African malaria mosquito) PE=1 SV=3	PREDICTED: facilitated trehalose transporter Tret1-like [Bombyx mori]
BGIBMGA005695	3.44169137633799e-15	4.07917118409665	up	[R]	General function prediction only	Biological Process: lipid metabolic process (GO:0006629);;	--	Lipase 1 (Precursor) GN=Lip1 OS=Drosophila melanogaster (Fruit fly) PE=2 SV=2	acid lipase-1 [Bombyx mori]
Silkworm_newGene_2513	0.0029705234013595	-3.82904694813785	down	--	--	--	K11433|8e-79|pon:100447656|SETMAR	Mariner Mos1 transposase GN=mariner\T OS=Drosophila mauritiana (Fruit fly) PE=1 SV=1	transposase [Attacus atlas]
BGIBMGA002483	1.70743754590585e-06	2.46846911349591	up	--	--	Biological Process: compound eye morphogenesis (GO:0001745);; Molecular Function: hydrolase activity (GO:0016787);; Biological Process: cellular protein metabolic process (GO:0044267);; Biological Process: retinal cell programmed cell death (GO:0046666);;	--	GATA zinc finger domain-containing protein 14 GN=gtaN OS=Dictyostelium discoideum (Slime mold) PE=4 SV=1	PREDICTED: uncharacterized protein LOC101744043 [Bombyx mori]
BGIBMGA010554	4.2977512769049e-05	3.40517902463758	up	--	--	Molecular Function: protein binding (GO:0005515);; Biological Process: cell-cell signaling (GO:0007267);; Biological Process: learning or memory (GO:0007611);; Biological Process: neuron recognition (GO:0008038);; Cellular Component: membrane (GO:0016020);; Molecular Function: transferase activity, transferring phosphorus-containing groups (GO:0016772);; Biological Process: regulation of tube arc…	--	Fasciclin-2 (Precursor) GN=Fas2 OS=Drosophila melanogaster (Fruit fly) PE=1 SV=1	PREDICTED: neural cell adhesion molecule 1-like [Bombyx mori]
Silkworm_newGene_2003	0.00530774608499796	3.2289840909211	up	--	--	--	--	--	conserved hypothetical protein [Culex quinquefasciatus]
BGIBMGA004244	0.00228360385838244	-1.83851810824744	down	--	--	Biological Process: regulation of antimicrobial peptide biosynthetic process (GO:0002805);; Biological Process: nervous system development (GO:0007399);;	--	Mediator of RNA polymerase II transcription subunit 25 GN=MED25 OS=Drosophila melanogaster (Fruit fly) PE=2 SV=1	PREDICTED: mediator of RNA polymerase II transcription subunit 25-like isoform X3 [Bombyx mori]
BGIBMGA006253	0.00026817173239202	-2.72315904583876	down	--	--	Biological Process: fatty acid metabolic process (GO:0006631);; Biological Process: fatty acid biosynthetic process (GO:0006633);; Cellular Component: integral component of membrane (GO:0016021);; Molecular Function: oxidoreductase activity, acting on paired donors, with oxidation of a pair of donors resulting in the reduction of molecular oxygen to two molecules of water (GO:0016717);; Molecular…	--	Acyl-CoA Delta(11) desaturase OS=Spodoptera littoralis (Egyptian cotton leafworm) PE=1 SV=1	PREDICTED: acyl-CoA Delta(11) desaturase-like [Bombyx mori]
Silkworm_newGene_7360	0	4.82752476171238	up	--	--	Molecular Function: RNA binding (GO:0003723);; Molecular Function: RNA-directed DNA polymerase activity (GO:0003964);; Biological Process: RNA-dependent DNA replication (GO:0006278);;	--	--	PREDICTED: uncharacterized protein LOC101743871 [Bombyx mori]
Silkworm_newGene_3109	0.000467218033645023	-4.10558080154625	down	--	--	--	--	--	hypothetical protein KGM_16595 [Danaus plexippus]
Silkworm_newGene_4243	0.00364538687910476	1.78206437094378	up	[F]	Nucleotide transport and metabolism	Molecular Function: nucleotide binding (GO:0000166);; Molecular Function: hydrolase activity (GO:0016787);; Molecular Function: hydrolase activity, acting on ester bonds (GO:0016788);; Molecular Function: ion binding (GO:0043167);;	--	Apyrase {ECO:0000303|PubMed:21848516} (Precursor) OS=Tabanus yao (Horsefly) PE=1 SV=1	PREDICTED: apyrase-like [Bombyx mori]
BGIBMGA001522	0.00300742118992625	-1.81712752100141	down	[J]	Translation, ribosomal structure and biogenesis	Molecular Function: translation elongation factor activity (GO:0003746);; Molecular Function: GTPase activity (GO:0003924);; Molecular Function: GTP binding (GO:0005525);; Cellular Component: mitochondrion (GO:0005739);; Biological Process: GTP catabolic process (GO:0006184);; Biological Process: translational elongation (GO:0006414);; Molecular Function: hydrolase activity (GO:0016787);; Molecul…	K14536|0.0|phu:Phum_PHUM417590|translation elongation factor, putative	Elongation factor 2 GN=efbA OS=Dictyostelium discoideum (Slime mold) PE=1 SV=2	PREDICTED: elongation factor Tu GTP-binding domain-containing protein 1-like [Bombyx mori]
BGIBMGA002739	0.000229158240700689	3.66788071112435	up	--	--	Cellular Component: extracellular region (GO:0005576);; Biological Process: defense response to bacterium (GO:0042742);; Biological Process: innate immune response (GO:0045087);;	--	Attacin (Precursor) OS=Bombyx mori (Silk moth) PE=2 SV=1	PREDICTED: attacin-like [Bombyx mori]
BGIBMGA007164	0.000557038650636055	1.9546417955533	up	--	--	--	--	--	PREDICTED: putative nuclease HARBI1-like [Bombyx mori]
BGIBMGA011035	0.000231805784254524	-4.20288300935556	down	--	--	Molecular Function: binding (GO:0005488);;	--	Copia protease GN=GIP OS=Drosophila melanogaster (Fruit fly) PE=1 SV=3	hypothetical protein TcasGA2_TC009115 [Tribolium castaneum]
BGIBMGA007423	1.96242181393913e-08	-2.91643470286647	down	--	--	Molecular Function: adenosylmethionine decarboxylase activity (GO:0004014);; Biological Process: polyamine biosynthetic process (GO:0006596);; Biological Process: spermine biosynthetic process (GO:0006597);; Biological Process: axonal fasciculation (GO:0007413);; Biological Process: spermidine biosynthetic process (GO:0008295);; Biological Process: dendrite development (GO:0016358);; Molecular Fu…	K01611|1e-79|aga:AgaP_AGAP009619|AGAP009619-PA	S-adenosylmethionine decarboxylase beta chain (Precursor) GN=SamDC OS=Drosophila melanogaster (Fruit fly) PE=2 SV=1	PREDICTED: S-adenosylmethionine decarboxylase proenzyme-like [Bombyx mori]
BGIBMGA010863	3.96095084298498e-06	2.39976134553378	up	[J]	Translation, ribosomal structure and biogenesis	Biological Process: reproduction (GO:0000003);; Molecular Function: nucleotide binding (GO:0000166);; Biological Process: nematode larval development (GO:0002119);; Molecular Function: aminoacyl-tRNA ligase activity (GO:0004812);; Biological Process: tRNA aminoacylation for protein translation (GO:0006418);; Biological Process: embryo development ending in birth or egg hatching (GO:0009792);; Bio…	--	Aspartate--tRNA ligase, mitochondrial (Precursor) GN=maspS OS=Dictyostelium discoideum (Slime mold) PE=3 SV=1	PREDICTED: aspartate--tRNA ligase, mitochondrial-like [Bombyx mori]
BGIBMGA007039	9.37651335114476e-05	2.1146522336037	up	--	--	Molecular Function: cysteine-type peptidase activity (GO:0008234);;	K01373|3e-07|cqu:CpipJ_CPIJ002772|hypothetical protein	Cysteine proteinase (Precursor) OS=Trypanosoma brucei brucei PE=1 SV=1	BCP inhibitor precursor [Bombyx mori]
BGIBMGA013848	2.46144993276687e-10	3.26704261959	up	[O]	Posttranslational modification, protein turnover, chaperones	Molecular Function: serine-type endopeptidase inhibitor activity (GO:0004867);; Biological Process: proteolysis (GO:0006508);; Molecular Function: peptidase activity (GO:0008233);; Molecular Function: peptidase inhibitor activity (GO:0030414);;	--	Serine protease inhibitor (Precursor) OS=Cyanea capillata (Lion&apos;s mane jellyfish) PE=1 SV=1	serine protease inhibitor 32 precursor [Bombyx mori]
BGIBMGA012972	5.97500212307089e-07	2.55449933112904	up	--	--	Molecular Function: actin binding (GO:0003779);; Biological Process: cellular component assembly (GO:0022607);; Biological Process: regulation of actin cytoskeleton organization (GO:0032956);; Biological Process: regulation of cellular component biogenesis (GO:0044087);;	--	Calponin homology domain-containing protein DDB_G0272472 GN=DDB_G0272472 OS=Dictyostelium discoideum (Slime mold) PE=4 SV=1	hypothetical protein KGM_15578 [Danaus plexippus]
BGIBMGA005266	1.73827618965561e-12	4.30260751115779	up	--	--	Molecular Function: binding (GO:0005488);; Molecular Function: oxidoreductase activity (GO:0016491);;	--	--	cytochrome P450 333B11 [Danaus plexippus]
BGIBMGA012098	0.00196716238369121	-3.41780319916299	down	[R]	General function prediction only	Molecular Function: GTPase activity (GO:0003924);; Molecular Function: sphingomyelin phosphodiesterase activity (GO:0004767);; Molecular Function: GTP binding (GO:0005525);; Biological Process: GTP catabolic process (GO:0006184);; Biological Process: small GTPase mediated signal transduction (GO:0007264);; Cellular Component: membrane (GO:0016020);;	--	Ras-like protein 3 (Precursor) GN=R OS=Drosophila melanogaster (Fruit fly) PE=2 SV=2	PREDICTED: uncharacterized protein LOC101739096 [Bombyx mori]
BGIBMGA006529	1.11022302462516e-16	4.4684310746407	up	[GEPR]	--	Molecular Function: transporter activity (GO:0005215);; Biological Process: transport (GO:0006810);; Biological Process: disaccharide transport (GO:0015766);; Cellular Component: membrane (GO:0016020);; Molecular Function: substrate-specific transmembrane transporter activity (GO:0022891);;	--	Facilitated trehalose transporter Tret1 GN=Tret1 OS=Drosophila willistoni (Fruit fly) PE=3 SV=1	PREDICTED: facilitated trehalose transporter Tret1-1-like [Bombyx mori]
Silkworm_newGene_3284	1.58960077767389e-06	3.138628355453	up	--	--	Cellular Component: membrane (GO:0016020);;	--	--	PREDICTED: popeye domain-containing protein 2-like [Bombyx mori]
BGIBMGA006205	0.00326129648311835	1.75469356997947	up	--	--	--	--	--	hypothetical protein KGM_09850 [Danaus plexippus]
BGIBMGA010225	1.25422894292626e-10	-5.7346504281699	down	--	--	Cellular Component: integral component of peroxisomal membrane (GO:0005779);; Biological Process: peroxisome organization (GO:0007031);;	K13336|1e-71|tca:658569|similar to CG6859-PA	Peroxisome biogenesis factor 3 GN=pex3 OS=Dictyostelium discoideum (Slime mold) PE=3 SV=1	peroxisomal biogenesis factor 3 [Bombyx mori]
BGIBMGA000714	0.00134920133541061	1.87408181464472	up	--	--	Biological Process: amino acid transmembrane transport (GO:0003333);; Molecular Function: amino acid transmembrane transporter activity (GO:0015171);; Cellular Component: integral component of membrane (GO:0016021);; Biological Process: regulation of growth (GO:0040008);;	--	Putative amino acid permease F59B2.2 GN=F59B2.2 OS=Caenorhabditis elegans PE=3 SV=2	PREDICTED: proton-coupled amino acid transporter 1-like [Bombyx mori]
BGIBMGA008197	6.34072794269969e-11	5.63489984256782	up	--	--	--	--	--	PREDICTED: putative nuclease HARBI1-like [Bombyx mori]
BGIBMGA011181	0.000193071952071189	-2.09110211889408	down	--	--	--	--	--	putative serine/threonine specific phosphatase [Danaus plexippus]
BGIBMGA005845	1.12908887905938e-07	-2.78079117984002	down	[H]	Coenzyme transport and metabolism	Biological Process: reproduction (GO:0000003);; Biological Process: nematode larval development (GO:0002119);; Biological Process: metabolic process (GO:0008152);; Molecular Function: transferase activity (GO:0016740);; Biological Process: lipid storage (GO:0019915);; Biological Process: growth (GO:0040007);; Biological Process: single-organism developmental process (GO:0044767);; Biological Proc…	K00654|4e-92|cqu:CpipJ_CPIJ004780|serine palmitoyltransferase	Serine palmitoyltransferase 2 GN=sptl-2 OS=Caenorhabditis elegans PE=2 SV=1	PREDICTED: LOW QUALITY PROTEIN: serine palmitoyltransferase 2-like [Bombyx mori]
BGIBMGA004750	4.7621211751725e-08	3.71291201296345	up	--	--	Biological Process: motor neuron axon guidance (GO:0008045);; Cellular Component: membrane (GO:0016020);;	--	Irregular chiasm C-roughest protein (Precursor) GN=rst OS=Drosophila melanogaster (Fruit fly) PE=2 SV=2	PREDICTED: irregular chiasm C-roughest protein-like [Bombyx mori]
BGIBMGA011004	2.91963293835851e-05	2.27959448226143	up	--	--	--	--	DDRGK domain-containing protein 1 (Precursor) OS=Bombyx mori (Silk moth) PE=2 SV=1	DDRGK domain-containing protein 1 precursor [Bombyx mori]
BGIBMGA003249	1.08357767203415e-13	4.35337214906801	up	--	--	--	--	Chorion class CA protein ERA.2 (Precursor) GN=ERA.2 OS=Bombyx mori (Silk moth) PE=3 SV=1	PREDICTED: chorion class CA protein ERA.2-like isoform X1 [Bombyx mori]
BGIBMGA005703	0.00537166054580529	-3.26398951803212	down	[E]	Amino acid transport and metabolism	Biological Process: alcohol metabolic process (GO:0006066);; Molecular Function: choline dehydrogenase activity (GO:0008812);; Biological Process: lateral inhibition (GO:0046331);; Molecular Function: flavin adenine dinucleotide binding (GO:0050660);; Biological Process: oxidation-reduction process (GO:0055114);;	--	Glucose dehydrogenase [acceptor] short protein (Precursor) GN=Gld OS=Drosophila melanogaster (Fruit fly) PE=3 SV=3	PREDICTED: glucose dehydrogenase [acceptor]-like [Bombyx mori]
BGIBMGA013534	1.23345252408535e-05	-2.49528890195433	down	--	--	Molecular Function: carboxypeptidase activity (GO:0004180);; Biological Process: proteolysis (GO:0006508);; Molecular Function: serine-type peptidase activity (GO:0008236);; Biological Process: embryo development ending in birth or egg hatching (GO:0009792);;	K01285|1e-94|ame:551273|similar to Lysosomal Pro-X carboxypeptidase precursor (Prolylcarboxypeptidase) (PRCP) (Proline carboxypeptidase) (Angiotensinase C) (Lysosomal carboxypeptidase C)	Prolyl carboxy peptidase like protein 5 (Precursor) GN=pcp-5 OS=Caenorhabditis elegans PE=1 SV=1	PREDICTED: lysosomal Pro-X carboxypeptidase-like isoform X2 [Bombyx mori]
BGIBMGA000032	0.000981626885051989	1.89218662644259	up	--	--	Molecular Function: inositol-polyphosphate 5-phosphatase activity (GO:0004445);; Biological Process: inositol phosphate dephosphorylation (GO:0046855);;	K01106|1e-104|ame:406096|type I inositol 1,4,5-trisphosphate 5-phosphatase	Probable type I inositol 1,4,5-trisphosphate 5-phosphatase GN=ipp-5 OS=Caenorhabditis elegans PE=2 SV=2	PREDICTED: uncharacterized protein LOC101743221 [Bombyx mori]
BGIBMGA004329	3.51074606497193e-06	2.79906302212046	up	--	--	Molecular Function: structural molecule activity (GO:0005198);; Cellular Component: proteinaceous extracellular matrix (GO:0005578);; Biological Process: multicellular organismal process (GO:0032501);; Cellular Component: extracellular matrix part (GO:0044420);; Biological Process: single-organism developmental process (GO:0044767);; Biological Process: anatomical structure development (GO:004885…	K08131|8e-67|ame:409448|similar to Collagen alpha-1(IX) chain precursor	Collagen alpha-2(IV) chain (Precursor) OS=Ascaris suum (Pig roundworm) PE=2 SV=1	PREDICTED: collagen alpha-1(IX) chain-like [Bombyx mori]
BGIBMGA008727	1.22756101150756e-06	2.49591244847193	up	[Q]	Secondary metabolites biosynthesis, transport and catabolism	Cellular Component: exosome (RNase complex) (GO:0000178);; Molecular Function: RNA binding (GO:0003723);; Molecular Function: calcium ion binding (GO:0005509);; Biological Process: response to oxidative stress (GO:0006979);; Biological Process: metabolic process (GO:0008152);; Biological Process: determination of adult lifespan (GO:0008340);; Molecular Function: nicotinamidase activity (GO:000893…	--	Uncharacterized protein F26C11.3 (Precursor) GN=F26C11.3 OS=Caenorhabditis elegans PE=2 SV=4	PREDICTED: nicotinamidase-like isoform X1 [Bombyx mori]
Silkworm_newGene_5156	9.79061419037475e-06	4.04093205440878	up	[G]	Carbohydrate transport and metabolism	Molecular Function: nucleotide binding (GO:0000166);; Biological Process: carbohydrate metabolic process (GO:0005975);; Molecular Function: kinase activity (GO:0016301);; Biological Process: phosphorylation (GO:0016310);; Molecular Function: phosphotransferase activity, alcohol group as acceptor (GO:0016773);;	K00849|3e-34|api:100165228|similar to galactokinase 1	Galactokinase GN=galK OS=Dictyostelium discoideum (Slime mold) PE=3 SV=1	PREDICTED: galactokinase-like [Bombyx mori]
Silkworm_newGene_3571	0	5.0281015524607	up	[M]	Cell wall/membrane/envelope biogenesis	Biological Process: microtubule bundle formation (GO:0001578);; Cellular Component: nucleus (GO:0005634);; Cellular Component: transcription factor complex (GO:0005667);; Cellular Component: endosome (GO:0005768);; Cellular Component: filamentous actin (GO:0031941);; Biological Process: Arp2/3 complex-mediated actin nucleation (GO:0034314);; Biological Process: prepupal development (GO:0035210);;…	--	Uncharacterized proline-rich protein (Fragment) OS=Owenia fusiformis PE=4 SV=1	PREDICTED: SET-binding protein-like [Bombyx mori]
BGIBMGA014265	3.6972502445165e-06	2.47778663657299	up	[E]	Amino acid transport and metabolism	Biological Process: amino acid transmembrane transport (GO:0003333);; Biological Process: lipid metabolic process (GO:0006629);; Molecular Function: basic amino acid transmembrane transporter activity (GO:0015326);; Cellular Component: integral component of membrane (GO:0016021);; Biological Process: growth (GO:0040007);;	--	--	PREDICTED: cationic amino acid transporter 3-like [Bombyx mori]
BGIBMGA009113	8.61422044806659e-13	3.70757255686593	up	[LR]	--	--	--	Nudix hydrolase 3 GN=ndx-3 OS=Caenorhabditis elegans PE=3 SV=2	hypothetical protein KGM_19985 [Danaus plexippus]
BGIBMGA006249	9.42245517165929e-08	3.06647294236183	up	--	--	--	--	Suppressor of lurcher protein 1 (Precursor) GN=sol-1 OS=Caenorhabditis elegans PE=1 SV=3	PREDICTED: suppressor of lurcher protein 1-like [Bombyx mori]
BGIBMGA001143	2.37466613040027e-09	3.01249198508613	up	--	--	--	--	Location of vulva defective 1 (Precursor) GN=lov-1 OS=Caenorhabditis elegans PE=1 SV=4	PREDICTED: uncharacterized protein LOC101743981 [Bombyx mori]
BGIBMGA003901	1.27387214384767e-05	-4.07137980688296	down	[C]	Energy production and conversion	Molecular Function: protein binding (GO:0005515);; Molecular Function: ATP binding (GO:0005524);; Cellular Component: mitochondrial inner membrane (GO:0005743);; Cellular Component: cilium (GO:0005929);; Biological Process: ATP synthesis coupled proton transport (GO:0015986);; Biological Process: ATP hydrolysis coupled proton transport (GO:0015991);; Cellular Component: proton-transporting ATP sy…	K02133|0.0|tca:661213|ATPsyn-beta, GLEAN_15322	ATP synthase subunit beta, mitochondrial (Precursor) GN=ATPsyn-beta OS=Drosophila melanogaster (Fruit fly) PE=2 SV=3	PREDICTED: ATP synthase subunit beta, mitochondrial-like [Bombyx mori]
BGIBMGA003703	0.00028325334338597	2.05948157007678	up	--	--	Cellular Component: cytoplasm (GO:0005737);; Cellular Component: protein complex (GO:0043234);; Cellular Component: cytoskeletal part (GO:0044430);;	--	Myosin heavy chain, striated muscle OS=Argopecten irradians (Bay scallop) PE=1 SV=1	hypothetical protein KGM_01870 [Danaus plexippus]
BGIBMGA011077	1.24339477047819e-07	4.95488155061262	up	--	--	--	--	Circadian clock-controlled protein (Precursor) GN=anon-3B1.2 OS=Drosophila yakuba (Fruit fly) PE=3 SV=1	PREDICTED: protein takeout-like [Bombyx mori]
BGIBMGA011056	0	4.7793947638358	up	--	--	Cellular Component: proteinaceous extracellular matrix (GO:0005578);;	--	--	PREDICTED: spondin-2-like [Bombyx mori]
BGIBMGA007842	0.00488096613714473	-1.74244269390173	down	--	--	Biological Process: protein methylation (GO:0006479);; Molecular Function: methyltransferase activity (GO:0008168);;	K02516|1e-137|phu:Phum_PHUM336830|protein arginine N-methyltransferase, putative (EC:2.1.1.125)	Protein arginine N-methyltransferase 5 GN=prmt5 OS=Dictyostelium discoideum (Slime mold) PE=3 SV=1	PREDICTED: protein arginine N-methyltransferase 5-like isoform X2 [Bombyx mori]
Silkworm_newGene_3522	0.00065269364564402	3.07918666357422	up	--	--	--	--	--	PREDICTED: uncharacterized protein LOC101744945 [Bombyx mori]
BGIBMGA007123	0.00552272471952775	-2.79433446133251	down	--	--	--	--	--	PREDICTED: uncharacterized protein LOC101738317 [Bombyx mori]
BGIBMGA003052	3.24133867390941e-05	2.46525745504824	up	--	--	Molecular Function: catalytic activity (GO:0003824);; Biological Process: carbohydrate metabolic process (GO:0005975);;	--	Acid trehalase-like protein 1 (Precursor) GN=athl1 OS=Dictyostelium discoideum (Slime mold) PE=3 SV=2	PREDICTED: acid trehalase-like protein 1-like [Bombyx mori]
BGIBMGA014259	1.44309815208743e-08	3.91458893663446	up	[GEPR]	--	Cellular Component: integral component of membrane (GO:0016021);; Biological Process: single-organism transport (GO:0044765);; Biological Process: transmembrane transport (GO:0055085);;	--	Putative inorganic phosphate cotransporter GN=Picot OS=Drosophila melanogaster (Fruit fly) PE=1 SV=1	inorganic phosphate transporter 1 [Bombyx mori]
BGIBMGA002586	1.07913677993565e-13	3.74790366298076	up	[GEPR]	--	--	--	--	PREDICTED: uncharacterized protein LOC101742662 [Bombyx mori]
BGIBMGA003508	6.85042006676184e-07	2.63234224798553	up	--	--	--	K12567|2e-06|bfo:BRAFLDRAFT_79792|hypothetical protein	--	PREDICTED: proline-rich extensin-like protein EPR1-like [Bombyx mori]
BGIBMGA010933	8.83580986155152e-11	3.71374576133166	up	[GEPR]	--	Cellular Component: integral component of membrane (GO:0016021);; Biological Process: transmembrane transport (GO:0055085);;	K14613|3e-92|tca:658211|similar to CG15890-PA	--	PREDICTED: proton-coupled folate transporter-like [Bombyx mori]
Silkworm_newGene_5743	9.11826170124641e-13	3.53494636740933	up	[GEPR]	--	Biological Process: disaccharide transport (GO:0015766);; Cellular Component: membrane (GO:0016020);; Molecular Function: substrate-specific transmembrane transporter activity (GO:0022891);;	--	Facilitated trehalose transporter Tret1-2 homolog {ECO:0000250|UniProtKB:Q8MKK4} OS=Drosophila sechellia (Fruit fly) PE=3 SV=1	PREDICTED: facilitated trehalose transporter Tret1-2 homolog [Bombyx mori]
BGIBMGA007199	8.49074323405752e-07	3.4514685340879	up	[G]	Carbohydrate transport and metabolism	Molecular Function: hydrolase activity, hydrolyzing O-glycosyl compounds (GO:0004553);; Biological Process: carbohydrate metabolic process (GO:0005975);;	--	Neutral alpha-glucosidase AB (Precursor) GN=modA OS=Dictyostelium discoideum (Slime mold) PE=3 SV=1	PREDICTED: uncharacterized family 31 glucosidase KIAA1161-like [Bombyx mori]
BGIBMGA003373	0	4.94970840133794	up	--	--	Molecular Function: calcium ion binding (GO:0005509);;	K11583|3e-13|nvi:100120575|NV13412	--	hypothetical protein KGM_03548 [Danaus plexippus]
BGIBMGA003130	0.00227664621326562	2.0267183272569	up	--	--	--	--	--	PREDICTED: alpha-tocopherol transfer protein-like [Bombyx mori]
BGIBMGA014001	4.08158467812836e-06	2.65164829825861	up	--	--	Molecular Function: lysozyme activity (GO:0003796);; Molecular Function: hydrolase activity, hydrolyzing O-glycosyl compounds (GO:0004553);; Biological Process: antimicrobial humoral response (GO:0019730);; Biological Process: salivary gland cell autophagic cell death (GO:0035071);;	--	Lysozyme (Precursor) OS=Hyphantria cunea (Fall webworm moth) PE=2 SV=1	lysozyme-like protein 1 [Antheraea mylitta]
BGIBMGA006774	0.00130609330552034	2.65599694433461	up	--	--	Cellular Component: integral component of membrane (GO:0016021);;	K08360|1e-78|tca:663461|similar to CG8776-PE, isoform E	Putative cytochrome b561 GN=F55H2.5 OS=Caenorhabditis elegans PE=3 SV=1	PREDICTED: cytochrome b reductase 1-like [Bombyx mori]
BGIBMGA013438	0	5.40761180719329	up	--	--	--	--	Sensory neuron membrane protein 1 GN=SNMP-1 OS=Mamestra brassicae (Cabbage moth) PE=2 SV=1	PREDICTED: scavenger receptor class B member 1-like [Bombyx mori]
BGIBMGA013098	2.88764190337076e-09	-3.06572435629348	down	--	--	--	K13172|1e-07|rno:302969|Srrm2	--	PREDICTED: uncharacterized protein LOC101743840 isoform X1 [Bombyx mori]
BGIBMGA013864	9.36057332479034e-06	3.30955469970797	up	--	--	Cellular Component: extracellular region (GO:0005576);; Biological Process: defense response to bacterium (GO:0042742);; Biological Process: innate immune response (GO:0045087);;	--	Gloverin OS=Hyalophora cecropia (Cecropia moth) PE=1 SV=2	gloverin 4 precursor [Bombyx mori]
BGIBMGA000410	0.0095484365993902	-2.20230681938068	down	--	--	--	--	Uncharacterized protein DDB_G0271670 (Precursor) GN=DDB_G0271670 OS=Dictyostelium discoideum (Slime mold) PE=4 SV=1	PREDICTED: uncharacterized protein LOC101739091 isoform X2 [Bombyx mori]
BGIBMGA010451	0.0045420642667896	1.93220581287394	up	--	--	Molecular Function: binding (GO:0005488);; Molecular Function: calcium ion binding (GO:0005509);; Cellular Component: plasma membrane (GO:0005886);; Biological Process: homophilic cell adhesion via plasma membrane adhesion molecules (GO:0007156);; Biological Process: anatomical structure morphogenesis (GO:0009653);; Biological Process: embryo development (GO:0009790);; Cellular Component: membran…	--	Protein dachsous (Precursor) GN=ds OS=Drosophila melanogaster (Fruit fly) PE=1 SV=3	PREDICTED: protein dachsous-like [Bombyx mori]
BGIBMGA009363	0.00647791828333466	2.76232221141299	up	--	--	--	--	Ommochrome-binding protein (Precursor) OS=Manduca sexta (Tobacco hawkmoth) PE=1 SV=1	PREDICTED: ommochrome-binding protein-like [Bombyx mori]
BGIBMGA004625	0.000183812396686411	2.70232637135387	up	[P]	Inorganic ion transport and metabolism	Molecular Function: chloride channel activity (GO:0005254);; Biological Process: single-organism transport (GO:0044765);;	K05011|0.0|dme:Dmel_CG31116|CG31116 gene product from transcript CG31116-RH	Chloride channel protein 2 GN=ClC-a OS=Drosophila melanogaster (Fruit fly) PE=2 SV=3	PREDICTED: chloride channel protein 2-like [Bombyx mori]
Silkworm_newGene_8472	0.00688162838725959	1.99335790013027	up	--	--	Molecular Function: transcription regulatory region sequence-specific DNA binding (GO:0000976);; Molecular Function: sequence-specific DNA binding transcription factor activity (GO:0003700);; Cellular Component: nucleus (GO:0005634);; Biological Process: regulation of transcription, DNA-templated (GO:0006355);;	K09331|3e-15|tca:655465|similar to Short stature homeobox protein 2 (Paired family homeodomain protein Prx3)	--	PREDICTED: short stature homeobox protein 2-like [Bombyx mori]
Silkworm_newGene_2422	0.000467218033645023	-4.10558080154625	down	--	--	--	--	--	conserved hypothetical protein [Pediculus humanus corporis]
BGIBMGA010237	0.00335041061925045	1.77053807753275	up	[R]	General function prediction only	Biological Process: metabolic process (GO:0008152);; Molecular Function: hydrolase activity (GO:0016787);; Molecular Function: metal ion binding (GO:0046872);;	--	Probable pseudouridine-5&apos;-monophosphatase GN=Gs1l OS=Drosophila melanogaster (Fruit fly) PE=2 SV=2	PREDICTED: probable pseudouridine-5&apos;-monophosphatase-like isoform X1 [Bombyx mori]
BGIBMGA008900	0.00883354350222987	-1.66934236525919	down	--	--	Molecular Function: hydrolase activity, hydrolyzing O-glycosyl compounds (GO:0004553);; Biological Process: carbohydrate metabolic process (GO:0005975);;	--	Chitinase domain-containing protein 1 (Precursor) GN=chid1 OS=Dictyostelium discoideum (Slime mold) PE=3 SV=1	PREDICTED: chitinase domain-containing protein 1-like [Bombyx mori]
BGIBMGA009650	0.000843697233259166	2.07708868067238	up	--	--	Biological Process: negative regulation of transcription from RNA polymerase II promoter (GO:0000122);; Molecular Function: RNA polymerase II distal enhancer sequence-specific DNA binding (GO:0000980);; Molecular Function: RNA polymerase II activating transcription factor binding (GO:0001102);; Molecular Function: RNA polymerase II transcription coactivator activity (GO:0001105);; Biological Proc…	K04500|0.0|nvi:100114895|Smox, NV10880	Protein mothers against dpp GN=Mad OS=Drosophila melanogaster (Fruit fly) PE=1 SV=1	PREDICTED: mothers against decapentaplegic homolog 3-like [Bombyx mori]
Silkworm_newGene_8794	0.00611537738817514	3.62514154225023	up	--	--	--	--	--	PREDICTED: uncharacterized protein LOC103309431 [Acyrthosiphon pisum]
BGIBMGA009812	0.000270512343343854	2.06673122539939	up	--	--	Molecular Function: binding (GO:0005488);; Molecular Function: phospholipid binding (GO:0005543);; Cellular Component: cytoplasm (GO:0005737);; Biological Process: translation (GO:0006412);; Cellular Component: macromolecular complex (GO:0032991);; Cellular Component: intracellular membrane-bounded organelle (GO:0043231);; Biological Process: single-organism cellular process (GO:0044763);; Biolog…	--	Reticulocyte-binding protein 2 homolog a GN=PF13_0198 OS=Plasmodium falciparum (isolate 3D7) PE=3 SV=1	PREDICTED: differentially expressed in FDCP 6-like [Bombyx mori]
BGIBMGA006031	7.76726560847152e-09	-3.42492870303009	down	[F]	Nucleotide transport and metabolism	Biological Process: ribonucleoside metabolic process (GO:0009119);; Biological Process: ribonucleotide metabolic process (GO:0009259);; Molecular Function: phosphotransferase activity, phosphate group as acceptor (GO:0016776);; Molecular Function: nucleotide kinase activity (GO:0019201);; Molecular Function: nucleobase-containing compound kinase activity (GO:0019205);; Biological Process: cellula…	--	Adenylate kinase isoenzyme 1 GN=F38B2.4 OS=Caenorhabditis elegans PE=2 SV=1	PREDICTED: adenylate kinase isoenzyme 5-like [Bombyx mori]
BGIBMGA007818	0.00440150163621	2.23004612403564	up	--	--	--	--	--	hypothetical protein KGM_12883 [Danaus plexippus]
BGIBMGA012124	1.80860457885679e-05	2.90186559651199	up	--	--	Molecular Function: protein binding transcription factor activity (GO:0000988);; Biological Process: startle response (GO:0001964);; Biological Process: inter-male aggressive behavior (GO:0002121);; Cellular Component: nucleus (GO:0005634);; Cellular Component: cytoplasm (GO:0005737);; Biological Process: spermatid development (GO:0007286);; Biological Process: dorsal closure (GO:0007391);; Biolo…	K04680|9e-44|cqu:CpipJ_CPIJ007015|hypothetical protein	Protein extra-macrochaetae GN=emc OS=Drosophila melanogaster (Fruit fly) PE=2 SV=2	extramacrochaetae protein [Bombyx mori]
BGIBMGA008986	5.76477865443792e-10	-3.4092370137748	down	--	--	Biological Process: reproduction (GO:0000003);; Molecular Function: binding (GO:0005488);; Biological Process: phagocytosis (GO:0006909);; Biological Process: cell adhesion (GO:0007155);; Biological Process: integrin-mediated signaling pathway (GO:0007229);; Biological Process: embryo development (GO:0009790);; Biological Process: programmed cell death (GO:0012501);; Cellular Component: integral …	--	Integrin beta-nu (Precursor) GN=betaInt-nu OS=Drosophila melanogaster (Fruit fly) PE=1 SV=2	PREDICTED: integrin beta-nu-like [Bombyx mori]
BGIBMGA009072	1.86953532654854e-08	4.16786013071523	up	--	--	--	--	Fungal protease inhibitor F (Precursor) OS=Bombyx mori (Silk moth) PE=1 SV=2	PREDICTED: fungal protease inhibitor F-like [Bombyx mori]
BGIBMGA010881	0.0038126211757864	-1.78739336025649	down	[GEPR]	--	Biological Process: disaccharide transport (GO:0015766);; Cellular Component: membrane (GO:0016020);; Molecular Function: transmembrane transporter activity (GO:0022857);;	--	Facilitated trehalose transporter Tret1 GN=Tret1 OS=Drosophila willistoni (Fruit fly) PE=3 SV=1	sugar transporter [Danaus plexippus]
BGIBMGA002433	0.000298713383874327	2.00638986530047	up	--	--	--	--	Uncharacterized protein DDB_G0271670 (Precursor) GN=DDB_G0271670 OS=Dictyostelium discoideum (Slime mold) PE=4 SV=1	PREDICTED: dentin sialophosphoprotein-like [Bombyx mori]
BGIBMGA007729	1.12462816836967e-10	4.59479491127934	up	--	--	Molecular Function: serine-type endopeptidase inhibitor activity (GO:0004867);; Biological Process: proteolysis (GO:0006508);; Molecular Function: peptidase activity (GO:0008233);; Molecular Function: peptidase inhibitor activity (GO:0030414);;	--	Antichymotrypsin-2 OS=Bombyx mori (Silk moth) PE=1 SV=1	serine protease inhibitor 6 precursor [Bombyx mori]
BGIBMGA009035	1.4693928696019e-07	-2.84187396890974	down	--	--	--	--	Cuticle collagen bli-1 (Precursor) GN=bli-1 OS=Caenorhabditis elegans PE=3 SV=2	PREDICTED: uncharacterized protein LOC101743559 [Bombyx mori]
BGIBMGA007900	7.94153964811528e-10	-3.17033718777396	down	--	--	Cellular Component: extracellular region (GO:0005576);; Biological Process: chitin metabolic process (GO:0006030);; Molecular Function: chitin binding (GO:0008061);; Biological Process: single-organism process (GO:0044699);;	--	Chondroitin proteoglycan 2 (Precursor) GN=cpg-2 OS=Caenorhabditis briggsae PE=3 SV=2	PREDICTED: peritrophin-1-like [Bombyx mori]
Silkworm_newGene_2738	0.000280835696342741	2.00877865421635	up	--	--	Molecular Function: binding (GO:0005488);;	--	Copia protease GN=GIP OS=Drosophila melanogaster (Fruit fly) PE=1 SV=3	retrovirus-related Pol polyprotein from transposon TNT 1-94 [Trichinella spiralis]
Silkworm_newGene_2967	2.31805574735233e-10	3.41318386077535	up	--	--	Cellular Component: condensed nuclear chromosome (GO:0000794);; Molecular Function: actin binding (GO:0003779);; Cellular Component: microtubule associated complex (GO:0005875);; Biological Process: nitrogen compound metabolic process (GO:0006807);; Biological Process: sister chromatid cohesion (GO:0007062);; Biological Process: mitotic chromosome condensation (GO:0007076);; Biological Process: m…	--	Titin GN=CG1915 OS=Drosophila melanogaster (Fruit fly) PE=1 SV=3	titin2 [Bombyx mori]
BGIBMGA012618	0.000999975807768116	3.20822392996383	up	[E]	Amino acid transport and metabolism	--	--	Glucose dehydrogenase [acceptor] short protein (Precursor) GN=Gld OS=Drosophila pseudoobscura pseudoobscura (Fruit fly) PE=3 SV=4	PREDICTED: glucose dehydrogenase [acceptor]-like [Bombyx mori]
BGIBMGA007761	0.00967291878613008	-3.63348264114415	down	--	--	--	--	--	PREDICTED: uncharacterized protein LOC101741253 [Bombyx mori]
BGIBMGA001674	0.00161126151239865	-2.63298004140528	down	--	--	--	--	--	PREDICTED: uncharacterized protein LOC101739668 [Bombyx mori]
BGIBMGA000799	3.19651195512805e-08	2.95805283141475	up	--	--	--	--	Transcriptional regulator ATRX homolog GN=xnp-1 OS=Caenorhabditis elegans PE=1 SV=1	PREDICTED: uncharacterized protein LOC101738390 [Bombyx mori]
BGIBMGA004042	0.00164290873158379	-1.97253835560119	down	--	--	--	--	Ejaculatory bulb-specific protein 3 (Precursor) GN=PebIII OS=Drosophila melanogaster (Fruit fly) PE=1 SV=2	chemosensory protein 6 precursor [Bombyx mori]
Silkworm_newGene_1056	1.07544943352966e-05	4.48180306823592	up	--	--	Biological Process: morphogenesis of an epithelium (GO:0002009);; Biological Process: nematode larval development (GO:0002119);; Molecular Function: calcium ion binding (GO:0005509);; Molecular Function: protein binding (GO:0005515);; Cellular Component: Golgi-associated vesicle (GO:0005798);; Biological Process: body morphogenesis (GO:0010171);; Molecular Function: sterol transporter activity (G…	K04550|2e-10|xtr:100485788|low-density lipoprotein receptor-related protein 1-like	Low-density lipoprotein receptor-related protein (Precursor) GN=lrp-1 OS=Caenorhabditis elegans PE=1 SV=1	vitellogenin receptor precursor [Bombyx mori]
BGIBMGA012193	0.000727690522103863	1.91372093926434	up	[I]	Lipid transport and metabolism	Molecular Function: transferase activity (GO:0016740);;	K13506|1e-146|nvi:100121836|NV12243	--	hypothetical protein KGM_07300 [Danaus plexippus]
BGIBMGA011276	0.00088432084982315	2.3117828783601	up	--	--	--	--	--	PREDICTED: uncharacterized protein LOC101744811 [Bombyx mori]
BGIBMGA008055	0.00123749103878679	2.99552694873624	up	--	--	Molecular Function: nucleotide binding (GO:0000166);;	--	--	aaa atpase [Danaus plexippus]
BGIBMGA010675	0	5.69433616438488	up	--	--	--	--	--	PREDICTED: probable glutamate receptor-like [Bombyx mori]
BGIBMGA002747	1.83207127246732e-09	3.98785522139185	up	--	--	Cellular Component: extracellular region (GO:0005576);; Biological Process: defense response to bacterium (GO:0042742);; Biological Process: innate immune response (GO:0045087);;	--	Attacin (Precursor) OS=Bombyx mori (Silk moth) PE=2 SV=1	attacin precursor [Bombyx mori]
BGIBMGA004728	7.8915278756142e-08	2.79674224632241	up	--	--	Biological Process: endocytosis (GO:0006897);; Cellular Component: membrane (GO:0016020);; Biological Process: locomotion (GO:0040011);; Cellular Component: cell part (GO:0044464);; Biological Process: single-multicellular organism process (GO:0044707);; Biological Process: single-organism cellular process (GO:0044763);; Biological Process: single-organism developmental process (GO:0044767);; Bio…	--	Cell death abnormality protein 1 (Precursor) GN=ced-1 OS=Caenorhabditis briggsae PE=3 SV=2	PREDICTED: zonadhesin-like [Bombyx mori]
BGIBMGA001342	0.00093291335257184	1.91466612734912	up	--	--	Molecular Function: transcription coactivator activity (GO:0003713);; Molecular Function: transcription factor binding (GO:0008134);; Cellular Component: core-binding factor complex (GO:0016513);; Biological Process: regulation of hemocyte proliferation (GO:0035206);; Biological Process: positive regulation of transcription from RNA polymerase II promoter (GO:0045944);; Molecular Function: protei…	--	Protein big brother GN=Bgb OS=Drosophila melanogaster (Fruit fly) PE=2 SV=3	PREDICTED: protein big brother-like [Bombyx mori]
BGIBMGA006252	2.87968057760546e-05	-3.47762298255886	down	--	--	--	--	Suppressor of lurcher protein 1 (Precursor) GN=sol-1 OS=Caenorhabditis elegans PE=1 SV=3	PREDICTED: suppressor of lurcher protein 1-like [Bombyx mori]
BGIBMGA007486	0.0021631258519037	1.82018368760089	up	--	--	--	--	Putative uncharacterized protein DDB_G0290521 (Precursor) GN=DDB_G0290521 OS=Dictyostelium discoideum (Slime mold) PE=4 SV=2	PREDICTED: histone acetyltransferase KAT2A-like [Bombyx mori]
BGIBMGA006236	0	4.33724882807837	up	--	--	--	--	Venom peptide BmKAPI (Precursor) OS=Mesobuthus martensii (Manchurian scorpion) PE=2 SV=1	PREDICTED: uncharacterized protein LOC101739819 [Bombyx mori]
Silkworm_newGene_4441	3.76407127689049e-10	3.48988036073022	up	--	--	Molecular Function: serine-type endopeptidase inhibitor activity (GO:0004867);; Cellular Component: extracellular region (GO:0005576);; Biological Process: negative regulation of peptidase activity (GO:0010466);;	--	Chymotrypsin inhibitor SCI-II OS=Bombyx mori (Silk moth) PE=1 SV=1	chymotrypsin inhibitor CI-b1 [Bombyx mori]
BGIBMGA003149	2.69736428748502e-08	5.10222548376544	up	--	--	--	--	--	PREDICTED: uncharacterized protein LOC101746777 [Bombyx mori]
BGIBMGA000610	0.00292092500841057	2.47908605812411	up	--	--	--	--	--	PREDICTED: uncharacterized protein LOC101741822 [Bombyx mori]
BGIBMGA014573	1.35675842449778e-07	-3.45261429050087	down	--	--	--	--	--	PREDICTED: ankyrin repeat domain-containing protein 13D-like, partial [Bombyx mori]
BGIBMGA014238	5.62379952606662e-08	-3.36282823211959	down	[E]	Amino acid transport and metabolism	Biological Process: amino acid transmembrane transport (GO:0003333);; Molecular Function: amino acid transmembrane transporter activity (GO:0015171);; Cellular Component: integral component of membrane (GO:0016021);;	--	--	PREDICTED: low affinity cationic amino acid transporter 2-like [Bombyx mori]
Silkworm_newGene_6275	7.52839536176664e-05	4.24859833091268	up	--	--	Biological Process: proteolysis (GO:0006508);; Molecular Function: serine-type peptidase activity (GO:0008236);; Cellular Component: membrane (GO:0016020);;	--	--	PREDICTED: dipeptidyl peptidase 8-like, partial [Bombyx mori]
BGIBMGA009232	0.00197323574371322	-2.00814667431626	down	[G]	Carbohydrate transport and metabolism	Molecular Function: catalytic activity (GO:0003824);;	K01785|1e-110|aag:AaeL_AAEL010590|aldose-1-epimerase	--	PREDICTED: aldose 1-epimerase-like isoform X1 [Bombyx mori]
BGIBMGA012679	0.000113167708063799	4.19706667540017	up	--	--	Biological Process: defense response to fungus (GO:0050832);;	--	--	hypothetical protein KGM_13737 [Danaus plexippus]
BGIBMGA006239	7.04317829894885e-05	2.15575861167074	up	--	--	--	--	--	hypothetical protein KGM_06638 [Danaus plexippus]
BGIBMGA002711	4.46160439225851e-05	-2.28083021322065	down	[R]	General function prediction only	Molecular Function: GTP binding (GO:0005525);; Cellular Component: microtubule (GO:0005874);; Biological Process: transport (GO:0006810);; Biological Process: chemotaxis (GO:0006935);; Biological Process: small GTPase mediated signal transduction (GO:0007264);; Biological Process: synaptic transmission, cholinergic (GO:0007271);; Biological Process: mating behavior (GO:0007617);; Cellular Compone…	K07918|7e-95|aga:AgaP_AGAP007654|AGAP007654-PA	Ras-related protein Rab-32A GN=rab32A OS=Dictyostelium discoideum (Slime mold) PE=1 SV=1	Rab-related protein [Bombyx mori]
BGIBMGA013552	0.00497738482231103	-1.74323278751443	down	--	--	Molecular Function: diacylglycerol O-acyltransferase activity (GO:0004144);; Molecular Function: sterol O-acyltransferase activity (GO:0004772);; Cellular Component: endoplasmic reticulum membrane (GO:0005789);; Biological Process: negative regulation of lipid storage (GO:0010888);; Cellular Component: integral component of membrane (GO:0016021);; Biological Process: triglyceride biosynthetic pro…	K11155|5e-39|aag:AaeL_AAEL001204|sterol o-acyltransferase	--	PREDICTED: diacylglycerol O-acyltransferase 1-like isoform X1 [Bombyx mori]
BGIBMGA008015	1.11077736453247e-07	2.78097852012363	up	[E]	Amino acid transport and metabolism	Molecular Function: aminopeptidase activity (GO:0004177);; Biological Process: proteolysis (GO:0006508);; Molecular Function: metallopeptidase activity (GO:0008237);; Molecular Function: zinc ion binding (GO:0008270);;	--	Aminopeptidase N (Precursor) GN=APN2 OS=Manduca sexta (Tobacco hawkmoth) PE=1 SV=2	PREDICTED: aminopeptidase N-like [Bombyx mori]
Silkworm_newGene_19	5.90917302090155e-07	-2.8701542286278	down	[Q]	Secondary metabolites biosynthesis, transport and catabolism	Cellular Component: cytoplasm (GO:0005737);; Biological Process: lipid metabolic process (GO:0006629);; Molecular Function: oxidoreductase activity (GO:0016491);; Cellular Component: membrane-bounded organelle (GO:0043227);; Molecular Function: metal ion binding (GO:0046872);; Biological Process: response to stimulus (GO:0050896);; Biological Process: multi-organism process (GO:0051704);;	K07427|1e-36|tca:655001|similar to Cytochrome P450 4c3 (CYPIVC3)	Cytochrome P450 4C1 GN=CYP4C1 OS=Blaberus discoidalis (Tropical cockroach) PE=2 SV=1	PREDICTED: cytochrome P450 4C1-like, partial [Bombyx mori]
BGIBMGA011022	0.000776152669047958	-2.59322576502043	down	--	--	Molecular Function: DNA binding (GO:0003677);; Molecular Function: neuropeptide hormone activity (GO:0005184);; Biological Process: terminal branching, open tracheal system (GO:0007430);; Biological Process: imaginal disc-derived wing vein specification (GO:0007474);; Molecular Function: methyltransferase activity (GO:0008168);; Biological Process: regulation of Notch signaling pathway (GO:000859…	K11450|1e-148|ame:726469|Su(var)3-3	Possible lysine-specific histone demethylase 1 GN=Su(var)3-3 OS=Drosophila melanogaster (Fruit fly) PE=1 SV=1	PREDICTED: lysine-specific histone demethylase 1A-like [Bombyx mori]
BGIBMGA014192	5.21804821573824e-15	3.87639350723976	up	[G]	Carbohydrate transport and metabolism	Molecular Function: hydrolase activity (GO:0016787);;	K01229|1e-105|aag:AaeL_AAEL009246|glycoside hydrolases	Myrosinase 1 OS=Brevicoryne brassicae (Cabbage aphid) PE=1 SV=1	PREDICTED: myrosinase 1-like [Bombyx mori]
Silkworm_newGene_5754	0	4.86213382410522	up	[GEPR]	--	Biological Process: disaccharide transport (GO:0015766);; Cellular Component: membrane (GO:0016020);; Molecular Function: substrate-specific transmembrane transporter activity (GO:0022891);;	--	Facilitated trehalose transporter Tret1 {ECO:0000303|PubMed:20035867} OS=Bombyx mori (Silk moth) PE=1 SV=1	PREDICTED: facilitated trehalose transporter Tret1-like [Bombyx mori]
BGIBMGA005329	1.2559964858383e-05	-4.5741550979809	down	--	--	Molecular Function: lipid transporter activity (GO:0005319);; Biological Process: lipid transport (GO:0006869);; Cellular Component: integral component of membrane (GO:0016021);; Biological Process: single-organism process (GO:0044699);; Biological Process: regulation of biological process (GO:0050789);;	K06316|1e-172|tca:664007|similar to CG3149-PA	Protein RFT1 homolog GN=CG3149 OS=Drosophila melanogaster (Fruit fly) PE=2 SV=1	PREDICTED: ragulator complex protein LAMTOR4 homolog isoform X1 [Bombyx mori]
BGIBMGA010966	0.00086270839981073	1.9847521130296	up	--	--	--	--	--	PREDICTED: uncharacterized protein LOC101745469 [Bombyx mori]
BGIBMGA006165	0.00967291878613008	-3.63348264114415	down	--	--	--	--	--	PREDICTED: uncharacterized protein LOC101744184 [Bombyx mori]
BGIBMGA010963	0.00815502411348878	1.85704787681751	up	--	--	Biological Process: cellular process (GO:0009987);;	--	--	PREDICTED: uncharacterized protein LOC101745759 [Bombyx mori]
BGIBMGA014115	0	-7.24020126857225	down	[G]	Carbohydrate transport and metabolism	Molecular Function: beta-N-acetylhexosaminidase activity (GO:0004563);; Biological Process: carbohydrate metabolic process (GO:0005975);; Biological Process: macromolecule catabolic process (GO:0009057);; Cellular Component: intracellular membrane-bounded organelle (GO:0043231);; Cellular Component: cytoplasmic part (GO:0044444);; Biological Process: carbohydrate derivative metabolic process (GO:…	K12373|1e-114|aag:AaeL_AAEL004931|beta-hexosaminidase b	Beta-hexosaminidase A (Precursor) GN=hex-1 OS=Caenorhabditis briggsae PE=3 SV=2	beta-N-acetylglucosaminidase 3 precursor [Bombyx mori]
BGIBMGA004515	4.66293670342566e-15	-4.53301626164512	down	--	--	Biological Process: reproduction (GO:0000003);; Cellular Component: cytoplasm (GO:0005737);; Biological Process: protein lipidation (GO:0006497);; Biological Process: response to stress (GO:0006950);; Biological Process: determination of adult lifespan (GO:0008340);; Biological Process: regulation of autophagy (GO:0010506);; Biological Process: regulation of translational initiation by eIF2 alpha…	--	Protein lethal(2)essential for life GN=l(2)efl OS=Drosophila melanogaster (Fruit fly) PE=1 SV=1	heat shock protein hsp23.7 precursor [Bombyx mori]
BGIBMGA012179	0.000146925116717433	2.25161600357102	up	--	--	--	--	--	PREDICTED: uncharacterized protein LOC101746612 [Bombyx mori]
BGIBMGA004110	0.00351666152551133	3.29172185456663	up	--	--	Biological Process: cyclic nucleotide biosynthetic process (GO:0009190);; Molecular Function: phosphorus-oxygen lyase activity (GO:0016849);; Biological Process: intracellular signal transduction (GO:0035556);;	--	--	PREDICTED: adenylate cyclase type 10-like [Bombyx mori]
Silkworm_newGene_2976	8.41616022777547e-05	-4.33753893040741	down	--	--	--	--	--	PREDICTED: uncharacterized protein LOC103307870 [Acyrthosiphon pisum]
BGIBMGA000896	1.71052247255332e-07	2.8527894363583	up	[P]	Inorganic ion transport and metabolism	Biological Process: single-organism transport (GO:0044765);;	--	Probable zinc transporter protein DDB_G0282067 GN=DDB_G0282067 OS=Dictyostelium discoideum (Slime mold) PE=2 SV=1	PREDICTED: zinc transporter 8-like [Bombyx mori]
BGIBMGA005150	8.17105451651479e-05	2.79182554413869	up	[R]	General function prediction only	Biological Process: multicellular organismal development (GO:0007275);; Biological Process: sex determination (GO:0007530);; Biological Process: response to temperature stimulus (GO:0009266);; Biological Process: single-organism behavior (GO:0044708);; Biological Process: single-organism cellular process (GO:0044763);;	--	Ankyrin repeat, PH and SEC7 domain containing protein secG GN=secG OS=Dictyostelium discoideum (Slime mold) PE=2 SV=1	PREDICTED: LOW QUALITY PROTEIN: inversin-A-like [Bombyx mori]
BGIBMGA005603	0.00849139563416057	1.66538433722374	up	[GEPR]	--	Molecular Function: transporter activity (GO:0005215);; Cellular Component: plasma membrane (GO:0005886);; Biological Process: transport (GO:0006810);; Biological Process: disaccharide transport (GO:0015766);; Cellular Component: membrane part (GO:0044425);; Molecular Function: sugar transmembrane transporter activity (GO:0051119);;	--	Facilitated trehalose transporter Tret1 GN=Tret1 OS=Bombyx mori (Silk moth) PE=1 SV=1	PREDICTED: facilitated trehalose transporter Tret1-like [Bombyx mori]
Silkworm_newGene_1695	2.12586470649256e-09	5.33459126111398	up	[L]	Replication, recombination and repair	Molecular Function: nucleic acid binding (GO:0003676);;	--	Endonuclease GN=POL OS=Drosophila melanogaster (Fruit fly) PE=3 SV=1	hypothetical protein KGM_22104 [Danaus plexippus]
BGIBMGA013877	6.42811866513604e-07	2.57672140827908	up	--	--	Molecular Function: protein binding (GO:0005515);; Cellular Component: cytoplasm (GO:0005737);; Biological Process: cellular process (GO:0009987);; Cellular Component: intracellular non-membrane-bounded organelle (GO:0043232);; Cellular Component: protein complex (GO:0043234);; Cellular Component: intracellular organelle part (GO:0044446);; Biological Process: single-organism process (GO:0044699)…	--	Myosin-2 heavy chain GN=mhcA OS=Dictyostelium discoideum (Slime mold) PE=1 SV=3	PREDICTED: titin-like [Bombyx mori]
BGIBMGA009975	0.000864344722500188	1.93062156205609	up	--	--	Molecular Function: calcium ion binding (GO:0005509);; Cellular Component: membrane (GO:0016020);;	--	Calcium uptake protein 1 homolog, mitochondrial (Precursor) GN=CG4495 OS=Drosophila melanogaster (Fruit fly) PE=2 SV=1	PREDICTED: calcium uptake protein 1 homolog, mitochondrial-like [Bombyx mori]
BGIBMGA008336	4.53016377464088e-05	2.72767690664642	up	[RTKL]	--	Molecular Function: nucleotide binding (GO:0000166);; Biological Process: nematode larval development (GO:0002119);; Molecular Function: protein serine/threonine kinase activity (GO:0004674);; Molecular Function: protein binding (GO:0005515);; Molecular Function: ATP binding (GO:0005524);; Cellular Component: cytoplasm (GO:0005737);; Biological Process: protein phosphorylation (GO:0006468);; Biol…	K03083|6e-29|cqu:CpipJ_CPIJ006114|mck1	Protein kinase shaggy GN=sgg OS=Drosophila melanogaster (Fruit fly) PE=1 SV=3	PREDICTED: glycogen synthase kinase-3 beta isoform X4 [Bombyx mori]
BGIBMGA013574	0.00611537738817514	3.62514154225023	up	--	--	--	--	Putative transporter ZK637.1 GN=ZK637.1 OS=Caenorhabditis elegans PE=3 SV=5	PREDICTED: synaptic vesicle glycoprotein 2B-like [Bombyx mori]
BGIBMGA000788	0.00239410283672969	1.82169291693629	up	--	--	Biological Process: regulation of heart rate (GO:0002027);; Cellular Component: plasma membrane (GO:0005886);; Biological Process: cellular copper ion homeostasis (GO:0006878);; Molecular Function: copper uptake transmembrane transporter activity (GO:0015088);; Cellular Component: integral component of membrane (GO:0016021);; Biological Process: copper ion transmembrane transport (GO:0035434);;	K14686|7e-38|tca:660576|similar to CG3977-PA	Protein P80 (Precursor) GN=p80 OS=Dictyostelium discoideum (Slime mold) PE=2 SV=1	copper transporter [Bombyx mori]
BGIBMGA007179	1.85882998993137e-08	2.82791937818856	up	--	--	Biological Process: imaginal disc-derived wing morphogenesis (GO:0007476);;	--	--	PREDICTED: uncharacterized protein LOC101736656 [Bombyx mori]
Silkworm_newGene_1787	8.33777491493493e-12	5.79943715085257	up	--	--	--	--	--	PREDICTED: uncharacterized protein LOC101742736 [Bombyx mori]
BGIBMGA005119	9.65198073443752e-05	-2.1929851249402	down	--	--	Molecular Function: enzyme inhibitor activity (GO:0004857);; Molecular Function: serine-type endopeptidase inhibitor activity (GO:0004867);; Cellular Component: extracellular region (GO:0005576);; Biological Process: multicellular organismal development (GO:0007275);; Biological Process: negative regulation of peptidase activity (GO:0010466);; Cellular Component: cell part (GO:0044464);; Biologic…	--	Papilin (Precursor) GN=Ppn OS=Drosophila melanogaster (Fruit fly) PE=1 SV=2	PREDICTED: neurogenic locus notch homolog protein 3-like [Bombyx mori]
BGIBMGA007720	0.00124453906675126	-1.95525034001287	down	--	--	Molecular Function: serine-type endopeptidase inhibitor activity (GO:0004867);; Biological Process: proteolysis (GO:0006508);; Molecular Function: peptidase activity (GO:0008233);; Molecular Function: peptidase inhibitor activity (GO:0030414);;	K13963|6e-64|tca:662139|similar to CG9453-PB, isoform B	Serine protease inhibitor 3/4 (Precursor; Fragment) OS=Lonomia obliqua (Moth) PE=1 SV=1	serine protease inhibitor 2 [Bombyx mori]
BGIBMGA002899	2.65297711534718e-05	3.10787777603696	up	[I]	Lipid transport and metabolism	Molecular Function: acetylcholinesterase activity (GO:0003990);; Cellular Component: extracellular region (GO:0005576);; Cellular Component: cell (GO:0005623);; Biological Process: acetylcholine catabolic process (GO:0006581);; Biological Process: synaptic transmission, cholinergic (GO:0007271);; Cellular Component: membrane (GO:0016020);; Biological Process: regulation of locomotion (GO:0040012)…	--	Esterase FE4 (Precursor) OS=Myzus persicae (Green peach aphid) PE=1 SV=1	PREDICTED: esterase FE4-like [Bombyx mori]
BGIBMGA011196	0.000290791737100782	-2.42902462183101	down	--	--	--	--	--	uncharacterized protein LOC692883 [Bombyx mori]
BGIBMGA014161	2.30123669101578e-05	4.39299178871723	up	--	--	Molecular Function: calcium ion binding (GO:0005509);; Biological Process: transport (GO:0006810);; Biological Process: gamete generation (GO:0007276);; Cellular Component: membrane (GO:0016020);; Cellular Component: integral component of membrane (GO:0016021);; Biological Process: growth (GO:0040007);; Biological Process: locomotion (GO:0040011);; Cellular Component: cell part (GO:0044464);; Bio…	--	Putative vitellogenin receptor (Precursor) GN=yl OS=Drosophila melanogaster (Fruit fly) PE=1 SV=2	vitellogenin receptor [Actias selene]
BGIBMGA013783	1.88737914186277e-14	3.79246461585616	up	--	--	Biological Process: instar larval development (GO:0002168);; Biological Process: negative regulation of heart induction by canonical Wnt signaling pathway (GO:0003136);; Molecular Function: receptor binding (GO:0005102);; Molecular Function: frizzled-2 binding (GO:0005110);; Molecular Function: Notch binding (GO:0005112);; Molecular Function: glycosaminoglycan binding (GO:0005539);; Cellular Comp…	K00444|1e-108|aga:AgaP_AGAP010290|AGAP010290-PA	Protein Wnt-5 (Precursor) GN=Wnt5 OS=Drosophila melanogaster (Fruit fly) PE=1 SV=2	hypothetical protein KGM_10835 [Danaus plexippus]
BGIBMGA010976	0	9.64582570413799	up	[I]	Lipid transport and metabolism	Biological Process: nitrogen compound metabolic process (GO:0006807);; Cellular Component: membrane (GO:0016020);; Biological Process: neurotransmitter catabolic process (GO:0042135);; Biological Process: single-organism metabolic process (GO:0044710);; Molecular Function: carboxylic ester hydrolase activity (GO:0052689);; Biological Process: organic substance metabolic process (GO:0071704);;	--	Juvenile hormone esterase (Precursor) OS=Heliothis virescens (Tobacco budworm moth) PE=1 SV=2	carboxyl/cholinesterase 1 precursor [Bombyx mori]
BGIBMGA003139	0.00599125512296417	2.32151851081951	up	--	--	--	--	Protein msta, isoform A GN=msta OS=Drosophila melanogaster (Fruit fly) PE=2 SV=3	hypothetical protein KGM_20152 [Danaus plexippus]
Silkworm_newGene_2957	0.00348073094432899	2.19591687390762	up	--	--	Molecular Function: protein serine/threonine kinase activity (GO:0004674);; Molecular Function: ATP binding (GO:0005524);; Biological Process: protein phosphorylation (GO:0006468);;	--	--	olfactory receptor [Bombyx mori]
BGIBMGA009474	0	11.297634746101	up	--	--	--	--	Venom acid phosphatase Acph-1 (Precursor) OS=Apis mellifera (Honeybee) PE=1 SV=1	PREDICTED: prostatic acid phosphatase-like [Bombyx mori]
BGIBMGA008298	0.00243854950823719	1.86566777452227	up	--	--	--	--	--	PREDICTED: uncharacterized protein LOC101736143 [Bombyx mori]
BGIBMGA011122	0.000249625297054523	-2.14197898052824	down	--	--	--	--	--	PREDICTED: uncharacterized protein LOC101743259 [Bombyx mori]
BGIBMGA001444	6.71333095649818e-05	-3.87282717016743	down	--	--	Molecular Function: structural constituent of cuticle (GO:0042302);;	--	Endocuticle structural glycoprotein SgAbd-8 OS=Schistocerca gregaria (Desert locust) PE=1 SV=1	TPA: putative cuticle protein [Bombyx mori]
Silkworm_newGene_5642	0.00870233372680784	2.48081227577993	up	--	--	--	--	--	PREDICTED: piggyBac transposable element-derived protein 4-like [Bombyx mori]
BGIBMGA012966	0.000698976891043812	-1.95888648914249	down	--	--	Biological Process: cytokinesis (GO:0000910);; Molecular Function: GTPase activity (GO:0003924);; Molecular Function: GTP binding (GO:0005525);; Cellular Component: microtubule associated complex (GO:0005875);; Cellular Component: septin ring (GO:0005940);; Biological Process: GTP catabolic process (GO:0006184);; Biological Process: cellularization (GO:0007349);; Cellular Component: septin comple…	--	Septin-1 GN=Sep1 OS=Drosophila melanogaster (Fruit fly) PE=1 SV=1	septin [Bombyx mori]
BGIBMGA000418	2.85452661508145e-10	3.34188113171254	up	--	--	Molecular Function: protein binding (GO:0005515);; Cellular Component: extracellular region (GO:0005576);; Cellular Component: microtubule associated complex (GO:0005875);; Biological Process: defense response (GO:0006952);; Biological Process: mitotic spindle organization (GO:0007052);; Biological Process: terminal branching, open tracheal system (GO:0007430);; Biological Process: sex differenti…	--	Protein yellow (Precursor) GN=y OS=Drosophila yakuba (Fruit fly) PE=3 SV=1	yellow-c [Bombyx mori]
BGIBMGA008354	0	5.78858798019237	up	--	--	Molecular Function: odorant binding (GO:0005549);;	--	--	odorant binding protein [Bombyx mori]
BGIBMGA010407	0.0026586232755702	-1.82193036628002	down	--	--	Molecular Function: histidine decarboxylase activity (GO:0004398);; Cellular Component: cytoplasm (GO:0005737);; Biological Process: cellular amino acid metabolic process (GO:0006520);; Biological Process: terminal branching, open tracheal system (GO:0007430);; Biological Process: imaginal disc-derived wing morphogenesis (GO:0007476);; Biological Process: RNA interference (GO:0016246);; Molecular…	--	Headcase short protein GN=hdc OS=Drosophila melanogaster (Fruit fly) PE=1 SV=2	PREDICTED: headcase protein-like [Bombyx mori]
BGIBMGA007240	0	5.61865757644021	up	--	--	Molecular Function: extracellular ligand-gated ion channel activity (GO:0005230);; Cellular Component: plasma membrane (GO:0005886);; Biological Process: transport (GO:0006810);; Biological Process: ion transport (GO:0006811);; Biological Process: phagocytosis (GO:0006909);; Molecular Function: ligand-gated ion channel activity (GO:0015276);; Cellular Component: integral component of membrane (GO…	--	Gamma-aminobutyric acid receptor subunit beta (Precursor) GN=gab-1 OS=Caenorhabditis elegans PE=2 SV=3	PREDICTED: glycine receptor subunit alpha-1-like [Bombyx mori]
BGIBMGA001513	0.00161966624683407	1.83066553378341	up	[O]	Posttranslational modification, protein turnover, chaperones	Molecular Function: serine-type endopeptidase activity (GO:0004252);; Cellular Component: Golgi stack (GO:0005795);; Cellular Component: plasma membrane (GO:0005886);; Biological Process: proteolysis (GO:0006508);; Biological Process: synaptic target recognition (GO:0008039);; Molecular Function: peptidase activity (GO:0008233);; Cellular Component: membrane (GO:0016020);; Biological Process: pro…	K01349|0.0|phu:Phum_PHUM246230|proprotein convertase subtilisin/kexin type 4, furin, putative (EC:3.4.21.75)	Furin-like protease 1, isoforms 1/1-X/2 (Precursor) GN=Fur1 OS=Drosophila melanogaster (Fruit fly) PE=2 SV=2	furin-like convetase [Danaus plexippus]
BGIBMGA014145	0	6.87756866276363	up	[G]	Carbohydrate transport and metabolism	Molecular Function: hydrolase activity (GO:0016787);;	--	Myrosinase 1 OS=Brevicoryne brassicae (Cabbage aphid) PE=1 SV=1	PREDICTED: myrosinase 1-like, partial [Bombyx mori]
BGIBMGA004865	3.22946737907337e-07	2.61728944824665	up	--	--	--	--	Bilin-binding protein (Precursor) OS=Pieris brassicae (White butterfly) PE=1 SV=2	Bombyrin precursor [Bombyx mori]
BGIBMGA006018	0.00135613170798921	-1.97376231343485	down	--	--	--	--	--	PREDICTED: uncharacterized protein LOC101738751 [Bombyx mori]
BGIBMGA005356	6.46613977917099e-08	3.0105193193568	up	[Q]	Secondary metabolites biosynthesis, transport and catabolism	Molecular Function: monooxygenase activity (GO:0004497);; Molecular Function: iron ion binding (GO:0005506);; Molecular Function: electron carrier activity (GO:0009055);; Molecular Function: oxidoreductase activity, acting on paired donors, with incorporation or reduction of molecular oxygen (GO:0016705);; Molecular Function: heme binding (GO:0020037);; Biological Process: oxidation-reduction pro…	--	Cytochrome P450 CYP12A2 GN=CYP12A2 OS=Musca domestica (House fly) PE=2 SV=1	PREDICTED: cytochrome P450 CYP12A2-like [Bombyx mori]
BGIBMGA013816	5.77533576517908e-11	4.48847281373814	up	[R]	General function prediction only	Molecular Function: transferase activity, transferring phosphorus-containing groups (GO:0016772);;	--	--	PREDICTED: hydroxylysine kinase-like [Bombyx mori]
BGIBMGA006266	0.00111870552851034	-2.24898559183234	down	--	--	Molecular Function: transferase activity, transferring phosphorus-containing groups (GO:0016772);;	--	--	PREDICTED: uncharacterized protein LOC101741944 [Bombyx mori]
BGIBMGA007954	0.00541650583527775	-1.73502295959603	down	[J]	Translation, ribosomal structure and biogenesis	Biological Process: mRNA splicing, via spliceosome (GO:0000398);; Molecular Function: translation elongation factor activity (GO:0003746);; Molecular Function: GTPase activity (GO:0003924);; Molecular Function: binding (GO:0005488);; Molecular Function: GTP binding (GO:0005525);; Cellular Component: U5 snRNP (GO:0005682);; Cellular Component: cytosol (GO:0005829);; Biological Process: GTP catabol…	K12852|0.0|phu:Phum_PHUM528630|116 kDa U5 small nuclear ribonucleoprotein component, putative	Elongation factor 2 OS=Cryptosporidium parvum PE=3 SV=1	PREDICTED: 116 kDa U5 small nuclear ribonucleoprotein component-like [Bombyx mori]
BGIBMGA012591	4.03310940200186e-10	-3.46085357125177	down	--	--	--	--	Uncharacterized protein B0464.6 GN=B0464.6 OS=Caenorhabditis elegans PE=4 SV=2	PREDICTED: transmembrane protein 209-like [Bombyx mori]
BGIBMGA008682	0.00162592013504836	-1.93570726989032	down	[MJ]	--	Molecular Function: translation initiation factor activity (GO:0003743);; Cellular Component: cytoplasm (GO:0005737);; Biological Process: translational initiation (GO:0006413);; Biological Process: long-term memory (GO:0007616);; Biological Process: RNA metabolic process (GO:0016070);; Biological Process: axon midline choice point recognition (GO:0016199);; Biological Process: negative regulatio…	--	Protein extra bases GN=exba OS=Drosophila melanogaster (Fruit fly) PE=1 SV=1	eukaryotic initiation factor 5C [Bombyx mori]
BGIBMGA008448	3.88760634578711e-05	2.23517818715894	up	--	--	--	--	--	PREDICTED: uncharacterized protein LOC101739177 [Bombyx mori]
BGIBMGA002430	5.91678274153296e-08	2.92869352404781	up	[GEPR]	--	Cellular Component: integral component of membrane (GO:0016021);; Molecular Function: transmembrane transporter activity (GO:0022857);; Biological Process: transmembrane transport (GO:0055085);;	K06258|0.0|tca:662982|similar to CG3168-PA, isoform A	Putative transporter ZK637.1 GN=ZK637.1 OS=Caenorhabditis elegans PE=3 SV=5	PREDICTED: synaptic vesicle glycoprotein 2B-like isoform X1 [Bombyx mori]
Silkworm_newGene_3859	7.89368570508486e-14	3.7385532513711	up	[R]	General function prediction only	Molecular Function: RNA binding (GO:0003723);; Molecular Function: RNA-directed DNA polymerase activity (GO:0003964);; Molecular Function: endonuclease activity (GO:0004519);; Biological Process: RNA-dependent DNA replication (GO:0006278);; Molecular Function: hydrolase activity, acting on ester bonds (GO:0016788);;	--	Lipase 1 (Precursor) GN=Lip1 OS=Drosophila melanogaster (Fruit fly) PE=2 SV=2	PREDICTED: lipase 1-like [Bombyx mori]
Silkworm_newGene_6962	1.49494588641552e-06	-3.42833604855089	down	--	--	Biological Process: metabolic process (GO:0008152);; Molecular Function: sulfuric ester hydrolase activity (GO:0008484);;	--	--	PREDICTED: arylsulfatase B-like [Bombyx mori]
Silkworm_newGene_3585	0.00611537738817514	3.62514154225023	up	--	--	Molecular Function: RNA binding (GO:0003723);; Molecular Function: RNA-directed DNA polymerase activity (GO:0003964);; Molecular Function: endonuclease activity (GO:0004519);; Biological Process: RNA-dependent DNA replication (GO:0006278);;	--	--	endonuclease-reverse transcriptase [Bombyx mori]
BGIBMGA007157	3.86558816500848e-05	2.19644729181037	up	--	--	Molecular Function: ATP binding (GO:0005524);; Molecular Function: 1-phosphatidylinositol-3-kinase activity (GO:0016303);; Biological Process: phosphatidylinositol-3-phosphate biosynthetic process (GO:0036092);; Biological Process: phosphatidylinositol phosphorylation (GO:0046854);; Biological Process: phosphatidylinositol-mediated signaling (GO:0048015);;	K00914|2e-29|mdo:100011397|PIK3C3	Phosphatidylinositol 3-kinase VPS34-like GN=pikE OS=Dictyostelium discoideum (Slime mold) PE=3 SV=2	PREDICTED: phosphatidylinositol 3-kinase catalytic subunit type 3-like [Bombyx mori]
BGIBMGA014617	3.10862446895044e-15	-4.51808975296376	down	--	--	--	--	--	PREDICTED: optomotor-blind protein-like [Bombyx mori]
Silkworm_newGene_3384	4.8234816141246e-09	5.2612171590526	up	--	--	Cellular Component: plasma membrane (GO:0005886);; Biological Process: regulation of muscle contraction (GO:0006937);; Molecular Function: potassium channel regulator activity (GO:0015459);; Cellular Component: integral component of membrane (GO:0016021);; Biological Process: regulation of potassium ion transport (GO:0043266);; Biological Process: transmembrane transport (GO:0055085);;	--	UNC93-like protein GN=CG4928 OS=Drosophila melanogaster (Fruit fly) PE=2 SV=1	PREDICTED: UNC93-like protein-like [Bombyx mori]
BGIBMGA011744	0.00145817223331923	-1.88260757827796	down	--	--	--	--	Protein CARMIL GN=carmil OS=Dictyostelium discoideum (Slime mold) PE=1 SV=1	PREDICTED: leucine-rich repeat-containing protein 16A-like [Bombyx mori]
Silkworm_newGene_3008	0.000476345934079414	3.11926492245568	up	--	--	--	--	--	hypothetical protein L798_10442 [Zootermopsis nevadensis]
BGIBMGA008092	3.09751811589098e-06	2.41878844438946	up	--	--	Biological Process: negative regulation of transcription from RNA polymerase II promoter (GO:0000122);; Molecular Function: RNA polymerase II regulatory region sequence-specific DNA binding (GO:0000977);; Molecular Function: RNA polymerase II core promoter proximal region sequence-specific DNA binding transcription factor activity involved in positive regulation of transcription (GO:0001077);; Bi…	--	Forkhead box protein O GN=foxo OS=Drosophila persimilis (Fruit fly) PE=3 SV=2	fkhr [Bombyx mori]
Silkworm_newGene_8468	0.00216088807647774	1.84660532065265	up	--	--	--	K13525|2e-26|hmg:100204390|similar to spermatogenesis associated 5	--	PREDICTED: uncharacterized protein LOC101745833 [Bombyx mori]
BGIBMGA014505	0	-6.98629529599983	down	--	--	--	--	--	PREDICTED: uncharacterized protein LOC101741272 [Bombyx mori]
BGIBMGA003208	0.00611615650710562	2.94990510774768	up	--	--	Biological Process: cell fate specification (GO:0001708);; Biological Process: neuron migration (GO:0001764);; Molecular Function: sequence-specific DNA binding transcription factor activity (GO:0003700);; Molecular Function: catalytic activity (GO:0003824);; Cellular Component: nucleus (GO:0005634);; Biological Process: regulation of transcription, DNA-templated (GO:0006355);; Biological Process…	K09374|1e-123|cqu:CpipJ_CPIJ013309|lim homeobox protein	LIM/homeobox protein Lhx3 GN=LHX3 OS=Halocynthia roretzi (Sea squirt) PE=2 SV=2	PREDICTED: LIM/homeobox protein Lhx3-like [Bombyx mori]
BGIBMGA007094	9.19360586548734e-08	-5.11398287871435	down	--	--	--	--	Circumsporozoite protein (Precursor) OS=Plasmodium berghei PE=3 SV=1	PREDICTED: uncharacterized protein LOC101746405 [Bombyx mori]
BGIBMGA008557	8.4557342298841e-05	2.35143469246664	up	[IQ]	--	Molecular Function: monooxygenase activity (GO:0004497);; Biological Process: fatty acid catabolic process (GO:0009062);; Molecular Function: ligase activity (GO:0016874);; Biological Process: triglyceride catabolic process (GO:0019433);; Cellular Component: membrane-bounded organelle (GO:0043227);; Biological Process: cellular metabolic process (GO:0044237);; Biological Process: negative regulat…	--	Probable 4-coumarate--CoA ligase 3 GN=4cl3 OS=Dictyostelium discoideum (Slime mold) PE=3 SV=2	PREDICTED: 4-coumarate--CoA ligase 1-like [Bombyx mori]
BGIBMGA002773	3.06597378207929e-06	-2.48622735943237	down	--	--	Molecular Function: actin binding (GO:0003779);; Molecular Function: calcium ion binding (GO:0005509);; Molecular Function: calcium-dependent phospholipid binding (GO:0005544);; Biological Process: cell adhesion (GO:0007155);; Biological Process: regulation of cell shape (GO:0008360);;	--	Annexin-B11 GN=Anxb11 OS=Drosophila melanogaster (Fruit fly) PE=2 SV=1	annexin B13 [Bombyx mori]
BGIBMGA002609	2.02747735899012e-05	2.25578106007401	up	--	--	Biological Process: cellular process (GO:0009987);; Cellular Component: cell part (GO:0044464);;	--	Uncharacterized protein PF11_0213 GN=PF11_0213 OS=Plasmodium falciparum (isolate 3D7) PE=2 SV=2	hypothetical protein KGM_01703 [Danaus plexippus]
BGIBMGA011129	4.70289836518312e-07	3.8719666950693	up	[Q]	Secondary metabolites biosynthesis, transport and catabolism	Molecular Function: fatty-acyl-CoA reductase (alcohol-forming) activity (GO:0080019);;	K13356|7e-98|phu:Phum_PHUM091870|hypothetical protein	Putative fatty acyl-CoA reductase CG5065 GN=CG5065 OS=Drosophila melanogaster (Fruit fly) PE=3 SV=1	PREDICTED: putative fatty acyl-CoA reductase CG5065-like [Bombyx mori]
BGIBMGA003926	0.000715260880192803	3.51849928900434	up	[Q]	Secondary metabolites biosynthesis, transport and catabolism	Molecular Function: monooxygenase activity (GO:0004497);; Molecular Function: iron ion binding (GO:0005506);; Molecular Function: electron carrier activity (GO:0009055);; Molecular Function: oxidoreductase activity, acting on paired donors, with incorporation or reduction of molecular oxygen (GO:0016705);; Molecular Function: heme binding (GO:0020037);; Biological Process: wing disc development (…	--	Probable cytochrome P450 9f2 GN=Cyp9f2 OS=Drosophila melanogaster (Fruit fly) PE=2 SV=1	cytochrome P450 9G3 [Bombyx mori]
BGIBMGA014163	0	5.84425223674912	up	--	--	Molecular Function: receptor activity (GO:0004872);; Molecular Function: calcium ion binding (GO:0005509);; Cellular Component: plasma membrane (GO:0005886);; Biological Process: endocytosis (GO:0006897);; Biological Process: organelle organization (GO:0006996);; Biological Process: anatomical structure morphogenesis (GO:0009653);; Cellular Component: integral component of membrane (GO:0016021);;…	--	Putative vitellogenin receptor (Precursor) GN=yl OS=Drosophila melanogaster (Fruit fly) PE=1 SV=2	vitellogenin receptor [Bombyx mori]
Silkworm_newGene_5752	0.000476345934079414	3.11926492245568	up	--	--	--	--	--	PREDICTED: putative nuclease HARBI1-like [Bombyx mori]
Silkworm_newGene_6773	2.16326956348212e-12	3.48629907303905	up	--	--	Cellular Component: membrane (GO:0016020);;	--	23 kDa integral membrane protein OS=Schistosoma haematobium (Blood fluke) PE=2 SV=1	PREDICTED: 23 kDa integral membrane protein-like [Bombyx mori]
BGIBMGA013530	4.15102213713325e-08	2.8440382129666	up	--	--	--	--	Uncharacterized protein PF11_0207 GN=PF11_0207 OS=Plasmodium falciparum (isolate 3D7) PE=4 SV=2	PREDICTED: uncharacterized protein LOC101745669 [Bombyx mori]
BGIBMGA011542	4.83495867631412e-06	-2.48928283279738	down	--	--	Biological Process: developmental process involved in reproduction (GO:0003006);; Molecular Function: DNA binding (GO:0003677);; Molecular Function: RNA binding (GO:0003723);; Molecular Function: helicase activity (GO:0004386);; Molecular Function: ribonuclease III activity (GO:0004525);; Molecular Function: ATP binding (GO:0005524);; Biological Process: RNA processing (GO:0006396);; Biological P…	--	Endoribonuclease Dcr-1 GN=Dcr-1 OS=Drosophila melanogaster (Fruit fly) PE=1 SV=1	dicer-2 [Bombyx mori]
Silkworm_newGene_3150	0.00595295614220959	-1.71649266843632	down	[R]	General function prediction only	Biological Process: negative regulation of transcription from RNA polymerase II promoter (GO:0000122);; Biological Process: nuclear-transcribed mRNA poly(A) tail shortening (GO:0000289);; Biological Process: cytokinesis (GO:0000910);; Biological Process: gastrulation with mouth forming first (GO:0001703);; Biological Process: cell fate specification (GO:0001708);; Molecular Function: nucleic acid…	--	Probable histone-binding protein Caf1 GN=Caf1 OS=Drosophila melanogaster (Fruit fly) PE=1 SV=1	PREDICTED: histone-binding protein RBBP7-like, partial [Bombyx mori]
BGIBMGA004623	2.41787348809197e-07	2.92118413951705	up	[GEPR]	--	Biological Process: disaccharide transport (GO:0015766);; Cellular Component: membrane (GO:0016020);; Cellular Component: integral component of membrane (GO:0016021);; Molecular Function: substrate-specific transmembrane transporter activity (GO:0022891);; Molecular Function: sugar transmembrane transporter activity (GO:0051119);; Biological Process: transmembrane transport (GO:0055085);;	--	Facilitated trehalose transporter Tret1 GN=Tret1 OS=Drosophila grimshawi (Fruit fly) PE=3 SV=1	hypothetical protein KGM_07733 [Danaus plexippus]
Silkworm_newGene_2974	0.00240012401809608	2.19064519240194	up	--	--	--	--	--	PREDICTED: uncharacterized protein LOC103572275 [Microplitis demolitor]
BGIBMGA006160	4.99067447129464e-05	2.2373455914123	up	[MG]	--	Molecular Function: UDP-glucose 4-epimerase activity (GO:0003978);; Biological Process: cellular metabolic process (GO:0044237);; Molecular Function: coenzyme binding (GO:0050662);;	--	dTDP-D-glucose 4,6-dehydratase GN=tgds OS=Dictyostelium discoideum (Slime mold) PE=3 SV=1	L-threonine dehydrogenase [Bombyx mori]
BGIBMGA014294	2.70768374579511e-05	-3.12505226944011	down	[C]	Energy production and conversion	Molecular Function: ATP citrate synthase activity (GO:0003878);; Molecular Function: succinate-CoA ligase (ADP-forming) activity (GO:0004775);; Molecular Function: binding (GO:0005488);; Molecular Function: ATP binding (GO:0005524);; Cellular Component: cytoplasm (GO:0005737);; Biological Process: metabolic process (GO:0008152);; Biological Process: cellular carbohydrate metabolic process (GO:004…	K01648|1e-135|tca:656728|similar to ATP-citrate synthase	Probable ATP-citrate synthase GN=D1005.1 OS=Caenorhabditis elegans PE=2 SV=1	PREDICTED: ATP-citrate synthase-like, partial [Bombyx mori]
BGIBMGA008108	5.04003599854919e-06	2.85417005677788	up	--	--	--	K10430|3e-06|mdo:100013306|MAP2	--	TRAS3 [Bombyx mori]
BGIBMGA003688	0.00573741168078179	1.71345819294177	up	--	--	Biological Process: proteolysis (GO:0006508);; Molecular Function: peptidase activity (GO:0008233);; Molecular Function: hydrolase activity (GO:0016787);; Molecular Function: hydrolase activity, acting on ester bonds (GO:0016788);;	K14648|1e-49|nvi:100123127|NV13668	Poly(U)-specific endoribonuclease homolog (Precursor) GN=CG2145 OS=Drosophila melanogaster (Fruit fly) PE=1 SV=1	PREDICTED: poly(U)-specific endoribonuclease homolog [Bombyx mori]
BGIBMGA009801	0.00035087426777447	2.00429439915388	up	[R]	General function prediction only	Biological Process: fatty acid metabolic process (GO:0006631);; Molecular Function: oxidoreductase activity (GO:0016491);; Biological Process: oxidation-reduction process (GO:0055114);;	--	Aldose reductase B GN=alrB OS=Dictyostelium discoideum (Slime mold) PE=3 SV=2	PREDICTED: LOW QUALITY PROTEIN: aldo-keto reductase family 1 member C4-like [Bombyx mori]
BGIBMGA008951	0.00585238404591548	-1.73743224515475	down	[H]	Coenzyme transport and metabolism	Molecular Function: prenyltransferase activity (GO:0004659);; Cellular Component: mitochondrion (GO:0005739);; Biological Process: menaquinone biosynthetic process (GO:0009234);; Cellular Component: integral component of membrane (GO:0016021);;	--	UbiA prenyltransferase domain-containing protein 1 homolog GN=heix OS=Drosophila melanogaster (Fruit fly) PE=2 SV=1	PREDICTED: ubiA prenyltransferase domain-containing protein 1 homolog [Bombyx mori]
BGIBMGA000130	0.00273341408698613	1.7742717693819	up	[S]	Function unknown	Biological Process: single-organism cellular process (GO:0044763);;	--	Ras guanine nucleotide exchange factor L GN=gefL OS=Dictyostelium discoideum (Slime mold) PE=2 SV=1	PREDICTED: leucine-rich repeat protein SHOC-2-like [Bombyx mori]
BGIBMGA007250	4.74662575911111e-09	3.69655247954566	up	--	--	Biological Process: single-multicellular organism process (GO:0044707);; Biological Process: single-organism cellular process (GO:0044763);; Biological Process: male mating behavior (GO:0060179);;	--	Papilin (Precursor) GN=Ppn OS=Drosophila melanogaster (Fruit fly) PE=1 SV=2	PREDICTED: uncharacterized protein LOC101737350 [Bombyx mori]
BGIBMGA007498	2.01808152411331e-08	2.82480356802597	up	--	--	--	--	--	PREDICTED: zinc finger protein 704-like [Bombyx mori]
BGIBMGA011082	1.87276972818395e-08	2.99158522122653	up	[S]	Function unknown	Biological Process: regulation of immune system process (GO:0002682);; Cellular Component: cytoplasm (GO:0005737);; Biological Process: defense response (GO:0006952);; Biological Process: signal transduction (GO:0007165);; Biological Process: response to fungus (GO:0009620);; Biological Process: embryo development (GO:0009790);; Cellular Component: membrane (GO:0016020);; Cellular Component: inte…	--	Protein toll (Precursor) GN=Tl OS=Drosophila melanogaster (Fruit fly) PE=1 SV=1	PREDICTED: slit homolog 3 protein-like [Bombyx mori]
BGIBMGA012521	5.61050505831773e-07	3.70454476719271	up	[S]	Function unknown	Cellular Component: extracellular region (GO:0005576);;	--	Venom allergen 5 (Precursor) OS=Vespula vulgaris (Yellow jacket) PE=1 SV=1	PREDICTED: venom allergen 5-like [Bombyx mori]
BGIBMGA011795	3.42725847701786e-11	3.28743728473586	up	--	--	--	--	--	PREDICTED: uncharacterized protein LOC101742518 [Bombyx mori]
BGIBMGA002751	9.2826512468891e-06	-4.6100760364228	down	[S]	Function unknown	Biological Process: receptor-mediated endocytosis (GO:0006898);; Biological Process: embryo development ending in birth or egg hatching (GO:0009792);; Biological Process: locomotion (GO:0040011);; Biological Process: hermaphrodite genitalia development (GO:0040035);;	--	Protein phosphatase 1 regulatory subunit pprA GN=pprA OS=Dictyostelium discoideum (Slime mold) PE=3 SV=1	PREDICTED: LOW QUALITY PROTEIN: leucine-rich repeat-containing protein 49-like [Bombyx mori]
Silkworm_newGene_4744	8.11528823474461e-07	4.0189685462233	up	--	--	Molecular Function: transferase activity, transferring acyl groups other than amino-acyl groups (GO:0016747);;	--	Nose resistant to fluoxetine protein 6 (Precursor) GN=nrf-6 OS=Caenorhabditis elegans PE=1 SV=3	PREDICTED: nose resistant to fluoxetine protein 6-like [Bombyx mori]
BGIBMGA005015	2.40034014886703e-09	3.13478393467081	up	[P]	Inorganic ion transport and metabolism	Molecular Function: N,N-dimethylaniline monooxygenase activity (GO:0004499);; Biological Process: alkaloid metabolic process (GO:0009820);; Molecular Function: senecionine N-oxygenase activity (GO:0033784);; Molecular Function: flavin adenine dinucleotide binding (GO:0050660);; Molecular Function: NADP binding (GO:0050661);; Biological Process: protein homotetramerization (GO:0051289);; Biologica…	--	Senecionine N-oxygenase (Precursor) GN=sno1 OS=Tyria jacobaeae (Cinnabar moth) PE=1 SV=1	flavin-dependent monooxygenase FMO1 [Bombyx mori]
BGIBMGA006576	0.00225947108952873	1.80568711270175	up	--	--	--	--	--	PREDICTED: uncharacterized protein LOC101740020 [Bombyx mori]
BGIBMGA003106	0.0014111403710334	1.84587001345455	up	[R]	General function prediction only	Biological Process: reproduction (GO:0000003);; Biological Process: instar larval development (GO:0002168);; Cellular Component: nucleus (GO:0005634);; Cellular Component: chromosome (GO:0005694);; Biological Process: regulation of transcription, DNA-templated (GO:0006355);; Biological Process: embryo development (GO:0009790);; Biological Process: histone H3-K36 methylation (GO:0010452);; Biologi…	K11423|1e-159|tca:662406|similar to CG1716-PA	Probable histone-lysine N-methyltransferase CG1716 GN=Set2 OS=Drosophila melanogaster (Fruit fly) PE=1 SV=2	PREDICTED: histone-lysine N-methyltransferase SETD2-like [Bombyx mori]
BGIBMGA012088	1.90847337933064e-12	5.91557972909045	up	[E]	Amino acid transport and metabolism	Molecular Function: aspartate 1-decarboxylase activity (GO:0004068);; Biological Process: carboxylic acid metabolic process (GO:0019752);; Molecular Function: pyridoxal phosphate binding (GO:0030170);;	K01580|0.0|tca:100124592|aspartate 1-decarboxylase (EC:4.1.1.11)	Glutamate decarboxylase GN=Gad1 OS=Drosophila melanogaster (Fruit fly) PE=2 SV=2	PREDICTED: cysteine sulfinic acid decarboxylase-like [Bombyx mori]
BGIBMGA000313	0.000366700124310171	2.81296880725171	up	--	--	Molecular Function: neuropeptide Y receptor activity (GO:0004983);; Molecular Function: olfactory receptor activity (GO:0004984);; Cellular Component: plasma membrane (GO:0005886);; Biological Process: neuropeptide signaling pathway (GO:0007218);; Cellular Component: integral component of membrane (GO:0016021);; Biological Process: detection of chemical stimulus involved in sensory perception of …	K14071|2e-55|ame:412570|Lkr	Tachykinin-like peptides receptor 99D GN=Takr99D OS=Drosophila melanogaster (Fruit fly) PE=2 SV=2	neuropeptide receptor A23 [Bombyx mori]
BGIBMGA009549	0.00120465032414108	1.86580982483475	up	--	--	--	K08656|7e-44|nvi:100123733|NV10827	--	PREDICTED: dipeptidyl peptidase 9-like, partial [Bombyx mori]
BGIBMGA000581	0.000833372114263153	-1.94766554316315	down	[O]	Posttranslational modification, protein turnover, chaperones	Biological Process: nematode larval development (GO:0002119);; Molecular Function: binding (GO:0005488);; Biological Process: embryo development ending in birth or egg hatching (GO:0009792);; Biological Process: growth (GO:0040007);;	K09531|1e-128|aag:AaeL_AAEL008864|hypothetical protein	DnaJ homolog subfamily C member 11 homolog GN=dnajc11 OS=Dictyostelium discoideum (Slime mold) PE=3 SV=1	PREDICTED: dnaJ homolog subfamily C member 11-like [Bombyx mori]
BGIBMGA004051	9.85155801380699e-09	3.53843952093786	up	--	--	Molecular Function: catalytic activity (GO:0003824);;	--	Protein PFC0760c GN=PFC0760c OS=Plasmodium falciparum (isolate 3D7) PE=4 SV=1	PREDICTED: protein PFC0760c-like [Bombyx mori]
BGIBMGA010130	3.18332070259331e-07	-2.77608232396169	down	--	--	Molecular Function: actin binding (GO:0003779);; Molecular Function: calcium ion binding (GO:0005509);; Molecular Function: calcium-dependent phospholipid binding (GO:0005544);; Biological Process: cell adhesion (GO:0007155);; Biological Process: regulation of cell shape (GO:0008360);;	--	Annexin-B9 GN=AnnIX OS=Drosophila melanogaster (Fruit fly) PE=2 SV=2	Annexin IX isoform A [Bombyx mori]
BGIBMGA004485	5.87794353912319e-06	2.42482877910318	up	--	--	--	--	--	PREDICTED: facilitated trehalose transporter Tret1-like [Bombyx mori]
BGIBMGA000067	0.000548151463185653	1.96101763895712	up	--	--	Cellular Component: membrane (GO:0016020);; Biological Process: single-organism cellular process (GO:0044763);;	--	Muscle M-line assembly protein unc-89 GN=unc-89 OS=Caenorhabditis elegans PE=1 SV=3	PREDICTED: roundabout homolog 2-like [Bombyx mori]
BGIBMGA000340	6.6014710720097e-07	-3.88183090861486	down	--	--	Molecular Function: structural constituent of chitin-based cuticle (GO:0005214);; Molecular Function: structural constituent of adult chitin-based cuticle (GO:0008012);;	--	Flexible cuticle protein 12 (Precursor) GN=CP12 OS=Hyalophora cecropia (Cecropia moth) PE=2 SV=1	TPA: putative cuticle protein [Bombyx mori]
BGIBMGA002669	3.33066907387547e-16	6.55016433776716	up	--	--	Molecular Function: catalytic activity (GO:0003824);; Molecular Function: triglyceride lipase activity (GO:0004806);; Cellular Component: extracellular region (GO:0005576);; Biological Process: lipid metabolic process (GO:0006629);; Biological Process: multicellular organismal process (GO:0032501);; Biological Process: developmental process (GO:0032502);; Biological Process: single-organism cellu…	--	Venom phospholipase A1 2 (Precursor; Fragment) OS=Polistes dominula (European paper wasp) PE=2 SV=1	PREDICTED: lipase member H-A-like [Bombyx mori]
Silkworm_newGene_6137	0.00967291878613008	-3.63348264114415	down	--	--	--	--	Uncharacterized protein PF11_0213 GN=PF11_0213 OS=Plasmodium falciparum (isolate 3D7) PE=2 SV=2	PREDICTED: probable WRKY transcription factor protein 1-like [Bombyx mori]
BGIBMGA013636	0.000545767694879684	-3.60029006415204	down	[R]	General function prediction only	Molecular Function: sequence-specific DNA binding RNA polymerase II transcription factor activity (GO:0000981);; Biological Process: compound eye photoreceptor cell differentiation (GO:0001751);; Biological Process: instar larval or pupal development (GO:0002165);; Biological Process: regionalization (GO:0003002);; Biological Process: developmental process involved in reproduction (GO:0003006);; …	--	Protein suppressor of hairy wing GN=su(Hw) OS=Drosophila melanogaster (Fruit fly) PE=1 SV=2	PREDICTED: zinc finger protein 271-like [Bombyx mori]
Silkworm_newGene_4726	4.59985592979884e-05	2.21689873124313	up	--	--	--	--	--	PREDICTED: multiple C2 and transmembrane domain-containing protein 1-like [Bombyx mori]
BGIBMGA008004	1.77838854753531e-11	-5.90337240598714	down	--	--	Molecular Function: binding (GO:0005488);; Cellular Component: integral component of nuclear inner membrane (GO:0005639);; Biological Process: single-organism cellular process (GO:0044763);;	--	LEM protein 2 GN=lem-2 OS=Caenorhabditis elegans PE=1 SV=1	PREDICTED: uncharacterized protein LOC101739908 [Bombyx mori]
BGIBMGA003588	0.00367764073006249	-1.77974340407859	down	--	--	Biological Process: morphogenesis of an epithelium (GO:0002009);; Molecular Function: receptor binding (GO:0005102);; Cellular Component: septate junction (GO:0005918);; Biological Process: transport (GO:0006810);; Biological Process: cell surface receptor signaling pathway (GO:0007166);; Biological Process: pole plasm assembly (GO:0007315);; Biological Process: imaginal disc-derived wing morphog…	--	Protein 4.1 homolog GN=cora OS=Drosophila melanogaster (Fruit fly) PE=1 SV=1	PREDICTED: FERM domain-containing protein 5-like [Bombyx mori]
BGIBMGA008898	0.000760081475766339	-2.14350164503201	down	[L]	Replication, recombination and repair	Biological Process: telomere maintenance (GO:0000723);; Molecular Function: DNA helicase activity (GO:0003678);; Molecular Function: ATP binding (GO:0005524);; Biological Process: DNA repair (GO:0006281);; Biological Process: DNA duplex unwinding (GO:0032508);;	--	--	PREDICTED: ATP-dependent DNA helicase PIF1-like isoform X1 [Bombyx mori]
BGIBMGA008090	5.4957488886398e-06	2.37978573516061	up	--	--	--	--	--	PREDICTED: uncharacterized protein LOC101736523 [Bombyx mori]
BGIBMGA003929	1.24871091244927e-09	5.38151287014963	up	--	--	--	K12616|3e-23|tgu:100221250|similar to autoantigen RCD8	Enhancer of mRNA-decapping protein 4 homolog GN=Ge-1 OS=Drosophila melanogaster (Fruit fly) PE=1 SV=2	hypothetical protein KGM_10064 [Danaus plexippus]
BGIBMGA000953	0.000310144991577443	2.28853005706899	up	--	--	--	--	--	PREDICTED: uncharacterized protein LOC101740144 [Bombyx mori]
BGIBMGA012423	0.000300800924867062	2.06767147838318	up	--	--	Cellular Component: extracellular region (GO:0005576);; Biological Process: proteolysis (GO:0006508);; Biological Process: positive regulation of antifungal peptide biosynthetic process (GO:0006967);; Molecular Function: peptidase activity (GO:0008233);; Molecular Function: serine-type peptidase activity (GO:0008236);; Biological Process: single-multicellular organism process (GO:0044707);; Biolo…	--	Serine protease snake (Precursor) GN=snk OS=Drosophila melanogaster (Fruit fly) PE=1 SV=2	PREDICTED: plasma kallikrein-like [Bombyx mori]
BGIBMGA005665	1.33089793630248e-08	2.91920780073419	up	[G]	Carbohydrate transport and metabolism	Molecular Function: alpha,alpha-trehalase activity (GO:0004555);; Cellular Component: plasma membrane (GO:0005886);; Biological Process: trehalose metabolic process (GO:0005991);; Molecular Function: trehalase activity (GO:0015927);; Cellular Component: membrane (GO:0016020);; Cellular Component: membrane part (GO:0044425);;	K01194|1e-158|tca:662746|similar to Trehalase precursor (Alpha,alpha-trehalase) (Alpha,alpha-trehalose glucohydrolase)	Trehalase (Precursor) OS=Bombyx mori (Silk moth) PE=1 SV=1	trehalase-like protein [Heliconius erato]
BGIBMGA009479	0	-8.16130969568564	down	--	--	--	--	--	PREDICTED: uncharacterized protein LOC101744781 [Bombyx mori]
Silkworm_newGene_5745	6.28401742964746e-05	2.43130727897712	up	--	--	--	--	--	PREDICTED: uncharacterized protein LOC101742718 [Bombyx mori]
BGIBMGA000089	7.19702073492812e-08	-5.13878692016926	down	--	--	Molecular Function: transmembrane signaling receptor activity (GO:0004888);; Biological Process: cell surface receptor signaling pathway (GO:0007166);; Cellular Component: membrane (GO:0016020);;	--	--	PREDICTED: uncharacterized protein LOC101746134 [Bombyx mori]
Silkworm_newGene_2927	1.22460597218321e-10	3.31290613035285	up	--	--	Biological Process: metabolic process (GO:0008152);;	--	Pacifastin-like protease inhibitor cvp4 (Precursor) OS=Pimpla hypochondriaca (Parasitoid wasp) PE=1 SV=1	PREDICTED: uncharacterized protein LOC101741107 [Bombyx mori]
Silkworm_newGene_3229	0.00018795648509129	-3.10814765975078	down	[L]	Replication, recombination and repair	Biological Process: resolution of meiotic recombination intermediates (GO:0000712);; Biological Process: cytokinesis (GO:0000910);; Biological Process: gastrulation with mouth forming first (GO:0001703);; Molecular Function: DNA binding (GO:0003677);; Molecular Function: DNA helicase activity (GO:0003678);; Molecular Function: binding (GO:0005488);; Molecular Function: ATP binding (GO:0005524);; …	K02212|1e-108|tca:662486|similar to CG1616-PA	DNA replication licensing factor MCM4 GN=dpa OS=Drosophila melanogaster (Fruit fly) PE=1 SV=2	PREDICTED: DNA replication licensing factor MCM4-like, partial [Bombyx mori]
BGIBMGA002540	0.00195564046408736	-2.80435711867666	down	[H]	Coenzyme transport and metabolism	Molecular Function: oxygen-dependent protoporphyrinogen oxidase activity (GO:0004729);; Biological Process: porphyrin-containing compound biosynthetic process (GO:0006779);; Biological Process: oxidation-reduction process (GO:0055114);;	K00231|7e-89|cqu:CpipJ_CPIJ005767|protoporphyrinogen oxidase	Protoporphyrinogen oxidase GN=ppox OS=Dictyostelium discoideum (Slime mold) PE=3 SV=1	PREDICTED: protoporphyrinogen oxidase-like [Bombyx mori]
BGIBMGA006243	0.00128073262728801	-1.90575825869031	down	[O]	Posttranslational modification, protein turnover, chaperones	Molecular Function: nucleotide binding (GO:0000166);; Molecular Function: magnesium ion binding (GO:0000287);; Molecular Function: ATP binding (GO:0005524);; Cellular Component: nucleus (GO:0005634);; Cellular Component: centrosome (GO:0005813);; Biological Process: ATP catabolic process (GO:0006200);; Biological Process: intracellular protein transport (GO:0006886);; Biological Process: phagocyt…	K12196|0.0|phu:Phum_PHUM537990|vacuolar sorting protein 4A, putative (EC:3.6.4.3)	Vacuolar protein sorting-associated protein 4 GN=vps4 OS=Dictyostelium discoideum (Slime mold) PE=3 SV=1	vacuolar protein sorting 4 [Bombyx mori]
BGIBMGA013705	0.0076855314873111	2.12040891988814	up	[QR]	--	Molecular Function: glycine N-methyltransferase activity (GO:0017174);; Biological Process: methylation (GO:0032259);;	K00552|1e-105|ame:552832|similar to CG6188-PA	--	PREDICTED: glycine N-methyltransferase-like [Bombyx mori]
BGIBMGA005135	0.000345142235435913	-2.11413521598961	down	--	--	--	--	Zinc finger C2HC domain-containing protein CBG14627 GN=CBG14627 OS=Caenorhabditis briggsae PE=3 SV=2	PREDICTED: zinc finger C2HC domain-containing protein 1C-like isoform X2 [Bombyx mori]
BGIBMGA010514	0	5.93246480487136	up	[E]	Amino acid transport and metabolism	Molecular Function: oxidoreductase activity, acting on CH-OH group of donors (GO:0016614);; Biological Process: single-organism metabolic process (GO:0044710);;	--	Glucose dehydrogenase [acceptor] short protein (Precursor) GN=Gld OS=Drosophila pseudoobscura pseudoobscura (Fruit fly) PE=3 SV=4	PREDICTED: glucose dehydrogenase [acceptor]-like [Bombyx mori]
BGIBMGA012207	0.00061237228469313	-2.14594361048606	down	--	--	Molecular Function: hydrolase activity (GO:0016787);; Cellular Component: intracellular part (GO:0044424);;	--	DNA ligase 1 GN=lig1 OS=Dictyostelium discoideum (Slime mold) PE=3 SV=1	PREDICTED: nucleolin 1-like [Bombyx mori]
BGIBMGA003658	0	5.57892784950286	up	[R]	General function prediction only	Molecular Function: DNA binding (GO:0003677);; Molecular Function: oxidoreductase activity (GO:0016491);; Biological Process: oxidation-reduction process (GO:0055114);;	K00078|3e-80|cqu:CpipJ_CPIJ014580|dimeric dihydrodiol dehydrogenase	--	PREDICTED: trans-1,2-dihydrobenzene-1,2-diol dehydrogenase-like isoform X1 [Bombyx mori]
BGIBMGA006059	3.10492626021119e-06	2.54895393350919	up	--	--	Cellular Component: sodium:potassium-exchanging ATPase complex (GO:0005890);; Biological Process: potassium ion transport (GO:0006813);; Biological Process: sodium ion transport (GO:0006814);;	--	--	PREDICTED: sodium/potassium-transporting ATPase subunit beta-2-like [Bombyx mori]
BGIBMGA014285	2.78541112397335e-09	5.31054549216396	up	--	--	Cellular Component: extracellular region (GO:0005576);; Biological Process: killing of cells of other organism (GO:0031640);; Biological Process: defense response to bacterium (GO:0042742);; Biological Process: innate immune response (GO:0045087);; Biological Process: defense response to fungus (GO:0050832);;	--	Cecropin-A (Precursor) GN=CECA OS=Bombyx mori (Silk moth) PE=2 SV=1	cecropin-A precursor [Bombyx mori]
Silkworm_newGene_8654	1.70625470347074e-05	-4.53731689505078	down	--	--	Molecular Function: RNA binding (GO:0003723);; Molecular Function: RNA-directed DNA polymerase activity (GO:0003964);; Molecular Function: endonuclease activity (GO:0004519);; Biological Process: RNA-dependent DNA replication (GO:0006278);;	--	--	endonuclease-reverse transcriptase [Bombyx mori]
Silkworm_newGene_6148	0	6.06004529736451	up	--	--	--	--	--	PREDICTED: uncharacterized protein LOC103511577 [Diaphorina citri]
BGIBMGA013138	0.00916147909352028	-2.12763436406053	down	--	--	--	--	--	PREDICTED: armadillo repeat-containing protein 2-like [Bombyx mori]
BGIBMGA003482	2.98896885020383e-09	-5.44754685289646	down	--	--	--	--	Putative uncharacterized protein DDB_G0290521 (Precursor) GN=DDB_G0290521 OS=Dictyostelium discoideum (Slime mold) PE=4 SV=2	PREDICTED: uncharacterized protein LOC101746304 [Bombyx mori]
Silkworm_newGene_247	6.31390239980156e-07	4.79075941953356	up	[Q]	Secondary metabolites biosynthesis, transport and catabolism	Molecular Function: monooxygenase activity (GO:0004497);; Molecular Function: binding (GO:0005488);; Molecular Function: iron ion binding (GO:0005506);; Biological Process: lipid metabolic process (GO:0006629);; Molecular Function: electron carrier activity (GO:0009055);; Cellular Component: membrane (GO:0016020);; Molecular Function: oxidoreductase activity (GO:0016491);; Molecular Function: oxi…	--	Probable cytochrome P450 4aa1 GN=Cyp4aa1 OS=Drosophila melanogaster (Fruit fly) PE=2 SV=2	PREDICTED: cytochrome P450 4B1-like, partial [Bombyx mori]
Silkworm_newGene_4424	9.8202557197169e-12	-4.15708551190065	down	--	--	Molecular Function: binding (GO:0005488);; Molecular Function: oxidoreductase activity (GO:0016491);; Cellular Component: membrane-bounded organelle (GO:0043227);; Cellular Component: cytoplasmic part (GO:0044444);;	--	Cytochrome P450 4C1 GN=CYP4C1 OS=Blaberus discoidalis (Tropical cockroach) PE=2 SV=1	PREDICTED: cytochrome P450 4C1-like, partial [Bombyx mori]
Silkworm_newGene_4763	1.83808860799717e-05	2.27588470685431	up	--	--	Molecular Function: kinase activity (GO:0016301);;	--	--	putative mitogen-activated protein kinase kinase 7 [Danaus plexippus]
BGIBMGA013341	0.000675597584126275	1.95123748926832	up	--	--	Cellular Component: ruffle (GO:0001726);; Molecular Function: structural constituent of cytoskeleton (GO:0005200);; Molecular Function: lipid transporter activity (GO:0005319);; Cellular Component: extracellular region (GO:0005576);; Cellular Component: focal adhesion (GO:0005925);; Biological Process: lipid transport (GO:0006869);; Biological Process: cytoskeletal anchoring at plasma membrane (G…	--	Apolipophorin-1 (Precursor) OS=Manduca sexta (Tobacco hawkmoth) PE=2 SV=1	PREDICTED: apolipophorins isoform X2 [Bombyx mori]
BGIBMGA007354	0	6.4449358601088	up	--	--	--	--	--	PREDICTED: uncharacterized protein LOC101739966 [Bombyx mori]
BGIBMGA001942	3.42521000451512e-09	3.58352572657508	up	--	--	Molecular Function: catalytic activity (GO:0003824);; Molecular Function: protein binding (GO:0005515);; Biological Process: regulation of transcription, DNA-templated (GO:0006355);; Biological Process: sensory perception of sound (GO:0007605);; Biological Process: chromatin modification (GO:0016568);; Molecular Function: nucleoside-triphosphatase activity (GO:0017111);; Biological Process: neuro…	K10409|0.0|cqu:CpipJ_CPIJ000996|axonemal dynein intermediate chain polypeptide	Dynein intermediate chain 2, ciliary OS=Heliocidaris crassispina (Sea urchin) PE=2 SV=1	PREDICTED: dynein intermediate chain 2, ciliary-like [Bombyx mori]
Silkworm_newGene_6133	5.93658455727564e-12	3.47309809850971	up	--	--	--	--	Uncharacterized 50 kDa protein in type I retrotransposable element R1DM GN=R1A1-element\ORF1 OS=Drosophila melanogaster (Fruit fly) PE=3 SV=1	PREDICTED: uncharacterized protein LOC101737379 [Bombyx mori]
BGIBMGA008809	0.00238890146923565	3.77324578120524	up	--	--	--	--	--	PREDICTED: uncharacterized protein LOC101742058 [Bombyx mori]
BGIBMGA002716	0.000836132403561951	1.89952314350455	up	[I]	Lipid transport and metabolism	Molecular Function: acyl-CoA dehydrogenase activity (GO:0003995);; Molecular Function: acyl-CoA oxidase activity (GO:0003997);; Cellular Component: peroxisome (GO:0005777);; Biological Process: fatty acid beta-oxidation (GO:0006635);; Molecular Function: palmitoyl-CoA oxidase activity (GO:0016401);; Biological Process: single-organism metabolic process (GO:0044710);; Molecular Function: flavin ad…	K00232|0.0|tca:662475|similar to CG5009-PA	Probable peroxisomal acyl-coenzyme A oxidase 1 GN=CG5009 OS=Drosophila melanogaster (Fruit fly) PE=1 SV=1	PREDICTED: probable peroxisomal acyl-coenzyme A oxidase 1-like [Bombyx mori]
BGIBMGA013586	2.69736428748502e-08	5.10222548376544	up	--	--	Molecular Function: transporter activity (GO:0005215);; Biological Process: transport (GO:0006810);; Cellular Component: membrane (GO:0016020);;	--	Putative transporter ZK637.1 GN=ZK637.1 OS=Caenorhabditis elegans PE=3 SV=5	PREDICTED: synaptic vesicle glycoprotein 2C-like [Bombyx mori]
Silkworm_newGene_3019	0.00162101862329711	2.03940169761003	up	--	--	--	--	--	unknown [Bombyx mori]
BGIBMGA013714	0.000129530375949205	-2.1918391136438	down	[O]	Posttranslational modification, protein turnover, chaperones	Molecular Function: metallopeptidase activity (GO:0008237);;	--	Neprilysin-2 GN=nep-2 OS=Caenorhabditis elegans PE=1 SV=2	PREDICTED: endothelin-converting enzyme 2-like [Bombyx mori]
BGIBMGA014072	0.00429196575606172	2.19912194977785	up	--	--	Biological Process: cellular process (GO:0009987);; Molecular Function: transferase activity (GO:0016740);;	--	Muscle M-line assembly protein unc-89 GN=unc-89 OS=Caenorhabditis elegans PE=1 SV=3	PREDICTED: microtubule-associated protein futsch-like [Bombyx mori]
BGIBMGA006540	9.47425498831755e-07	2.62266513972304	up	[GEPR]	--	Cellular Component: integral component of membrane (GO:0016021);; Biological Process: transmembrane transport (GO:0055085);;	K14613|1e-176|aag:AaeL_AAEL009314|adenylate cyclase	--	PREDICTED: solute carrier family 46 member 3-like [Bombyx mori]
Silkworm_newGene_6207	0	-9.21223349354863	down	--	--	--	--	--	reverse transcriptase [Bombyx mori]
BGIBMGA008294	0.00105848205450743	-1.93452904734524	down	[LKJ]	--	Biological Process: mitotic sister chromatid segregation (GO:0000070);; Cellular Component: cytoplasmic mRNA processing body (GO:0000932);; Biological Process: embryonic development via the syncytial blastoderm (GO:0001700);; Biological Process: morphogenesis of an epithelium (GO:0002009);; Biological Process: nematode larval development (GO:0002119);; Biological Process: instar larval developmen…	K13177|4e-87|nvi:100122509|NV14971	ATP-dependent RNA helicase Ddx1 GN=Ddx1 OS=Drosophila melanogaster (Fruit fly) PE=2 SV=1	hypothetical protein KGM_15589 [Danaus plexippus]
BGIBMGA001265	0.000874672656277609	1.97963851124521	up	[J]	Translation, ribosomal structure and biogenesis	Molecular Function: translation initiation factor activity (GO:0003743);; Molecular Function: GTPase activity (GO:0003924);; Molecular Function: GTP binding (GO:0005525);; Cellular Component: cytosol (GO:0005829);; Biological Process: GTP catabolic process (GO:0006184);; Biological Process: translational initiation (GO:0006413);; Biological Process: cellular process (GO:0009987);; Molecular Funct…	K03243|0.0|tca:662115|similar to CG10840-PB	Eukaryotic translation initiation factor 5B GN=eif5b OS=Dictyostelium discoideum (Slime mold) PE=3 SV=1	PREDICTED: eukaryotic translation initiation factor 5B-like isoform X1 [Bombyx mori]
BGIBMGA007525	0.00123749103878679	2.99552694873624	up	--	--	--	--	--	PREDICTED: uncharacterized protein LOC101742533 [Bombyx mori]
BGIBMGA010223	0.00330437435200126	1.92471081201695	up	--	--	--	K08366|2e-12|api:100160719|similar to AGAP005539-PA	--	PREDICTED: uncharacterized protein LOC101741453 isoform X1 [Bombyx mori]
BGIBMGA013115	8.19794564929088e-05	2.29350365701168	up	--	--	Molecular Function: monophenol monooxygenase activity (GO:0004503);; Molecular Function: copper ion binding (GO:0005507);; Cellular Component: extracellular region (GO:0005576);; Cellular Component: extracellular space (GO:0005615);; Biological Process: melanin biosynthetic process from tyrosine (GO:0006583);; Molecular Function: chloride ion binding (GO:0031404);; Biological Process: positive re…	--	Phenoloxidase subunit 2 (Precursor) OS=Bombyx mori (Silk moth) PE=1 SV=2	phenoloxidase subunit 2 precursor [Bombyx mori]
BGIBMGA002412	0.00122727146576329	1.86802144554248	up	--	--	Biological Process: metabolic process (GO:0008152);; Biological Process: cellular process (GO:0009987);; Biological Process: system development (GO:0048731);;	--	Enolase-phosphatase E1 GN=AAEL000109 OS=Aedes aegypti (Yellowfever mosquito) PE=3 SV=1	PREDICTED: uncharacterized protein LOC101747225 [Bombyx mori]
Silkworm_newGene_2633	0.000354276284928012	3.34357890067957	up	--	--	Molecular Function: transporter activity (GO:0005215);; Cellular Component: intracellular (GO:0005622);; Biological Process: transport (GO:0006810);;	--	--	PREDICTED: uncharacterized protein LOC101736494 [Bombyx mori]
BGIBMGA014590	1.00587017715092e-07	-2.77904080543346	down	--	--	--	--	Uncharacterized proline-rich protein (Fragment) OS=Owenia fusiformis PE=4 SV=1	PREDICTED: uncharacterized protein LOC101744161 [Bombyx mori]
Silkworm_newGene_3579	9.76935823016056e-07	3.53368057696232	up	[I]	Lipid transport and metabolism	Molecular Function: triglyceride lipase activity (GO:0004806);; Cellular Component: lipid particle (GO:0005811);; Cellular Component: cytosol (GO:0005829);; Biological Process: triglyceride mobilization (GO:0006642);; Biological Process: cholesterol metabolic process (GO:0008203);; Biological Process: lipid catabolic process (GO:0016042);;	K07188|1e-148|dwi:Dwil_GK15908|GK15908 gene product from transcript GK15908-RA	--	PREDICTED: hormone-sensitive lipase-like [Bombyx mori]
BGIBMGA006135	2.30123669101578e-05	4.39299178871723	up	--	--	--	K14550|2e-39|tca:655839|similar to BAP28 protein	HEAT repeat-containing protein 1 homolog GN=l(2)k09022 OS=Drosophila melanogaster (Fruit fly) PE=2 SV=2	PREDICTED: HEAT repeat-containing protein 1-like [Bombyx mori]
BGIBMGA000588	0.00967291878613008	-3.63348264114415	down	--	--	--	--	--	hypothetical protein KGM_15701 [Danaus plexippus]
BGIBMGA000334	3.53730109114991e-06	-2.55154687951829	down	--	--	Molecular Function: structural constituent of chitin-based cuticle (GO:0005214);;	--	Endocuticle structural glycoprotein ABD-4 OS=Locusta migratoria (Migratory locust) PE=1 SV=3	cuticular protein RR-1 motif 37 precursor [Bombyx mori]
Silkworm_newGene_1239	4.2977512769049e-05	3.40517902463758	up	[R]	General function prediction only	Molecular Function: diacylglycerol kinase activity (GO:0004143);; Molecular Function: binding (GO:0005488);; Biological Process: protein kinase C-activating G-protein coupled receptor signaling pathway (GO:0007205);; Biological Process: phosphorylation (GO:0016310);; Biological Process: response to stimulus (GO:0050896);;	K00901|1e-131|ame:413071|rdgA	Eye-specific diacylglycerol kinase GN=rdgA OS=Drosophila melanogaster (Fruit fly) PE=2 SV=2	hypothetical protein KGM_11553 [Danaus plexippus]
BGIBMGA010741	0	4.36065381584173	up	[GEPR]	--	Molecular Function: trehalose transmembrane transporter activity (GO:0015574);; Biological Process: lactose transport (GO:0015767);; Biological Process: maltose transport (GO:0015768);; Biological Process: sucrose transport (GO:0015770);; Biological Process: trehalose transport (GO:0015771);; Cellular Component: membrane (GO:0016020);; Molecular Function: substrate-specific transmembrane transpor…	--	Facilitated trehalose transporter Tret1 GN=Tret1 OS=Anopheles gambiae (African malaria mosquito) PE=1 SV=3	PREDICTED: facilitated trehalose transporter Tret1-like [Bombyx mori]
BGIBMGA009656	0.000983420875977026	1.90679148094244	up	--	--	--	--	--	PREDICTED: uncharacterized protein LOC101738020 [Bombyx mori]
BGIBMGA006283	2.83947310109056e-11	3.61604136394359	up	--	--	--	--	Putative leucine-rich repeat-containing protein DDB_G0290503 GN=DDB_G0290503 OS=Dictyostelium discoideum (Slime mold) PE=4 SV=1	hypothetical protein KGM_01741 [Danaus plexippus]
BGIBMGA000841	0	5.68539936610318	up	--	--	Molecular Function: serine-type peptidase activity (GO:0008236);; Molecular Function: hydrolase activity (GO:0016787);; Biological Process: macromolecule metabolic process (GO:0043170);; Biological Process: primary metabolic process (GO:0044238);;	--	Trypsin-2 (Precursor) GN=TRYP2 OS=Anopheles gambiae (African malaria mosquito) PE=2 SV=2	PREDICTED: uncharacterized protein LOC101746664 [Bombyx mori]
BGIBMGA011110	1.29229960066368e-13	3.66771245799037	up	--	--	Molecular Function: catalytic activity (GO:0003824);; Biological Process: single-organism metabolic process (GO:0044710);;	--	--	putative Iodotyrosine dehalogenase 1 precursor [Danaus plexippus]
BGIBMGA011212	3.13824966013954e-10	3.85991684393866	up	--	--	--	--	--	PREDICTED: lysosome membrane protein 2-like [Bombyx mori]
BGIBMGA013788	0.00238890146923565	3.77324578120524	up	[E]	Amino acid transport and metabolism	Molecular Function: oxidoreductase activity (GO:0016491);; Molecular Function: oxidoreductase activity, acting on CH-OH group of donors (GO:0016614);; Biological Process: single-organism metabolic process (GO:0044710);;	--	Glucose dehydrogenase [acceptor] short protein (Precursor) GN=Gld OS=Drosophila melanogaster (Fruit fly) PE=3 SV=3	PREDICTED: glucose dehydrogenase [acceptor]-like [Bombyx mori]
BGIBMGA005454	8.35809610401084e-05	-2.61783763828807	down	--	--	Cellular Component: intracellular (GO:0005622);; Molecular Function: zinc ion binding (GO:0008270);; Molecular Function: hydrolase activity (GO:0016787);;	K11997|0.0|nvi:100123158|NV11722	RING finger protein nhl-1 GN=nhl-1 OS=Caenorhabditis elegans PE=1 SV=2	PREDICTED: tripartite motif-containing protein 45-like [Bombyx mori]
BGIBMGA001801	0.000100667463397319	-2.16674525737206	down	[K]	Transcription	Cellular Component: histone acetyltransferase complex (GO:0000123);; Molecular Function: transcription corepressor activity (GO:0003714);; Molecular Function: histone acetyltransferase activity (GO:0004402);; Molecular Function: ATP binding (GO:0005524);; Cellular Component: microtubule associated complex (GO:0005875);; Biological Process: DNA repair (GO:0006281);; Biological Process: chromatin s…	K11338|1e-153|ame:726816|Reptin	RuvB-like helicase 2 GN=rept OS=Drosophila melanogaster (Fruit fly) PE=1 SV=1	PREDICTED: LOW QUALITY PROTEIN: ruvB-like 2-like [Bombyx mori]
Silkworm_newGene_3236	4.70289836518312e-07	3.8719666950693	up	--	--	--	--	--	NADPH oxidoreductase [Bombyx mori]
Silkworm_newGene_410	0.000195302871716208	2.12275895414341	up	--	--	Biological Process: metabolic process (GO:0008152);; Cellular Component: cell part (GO:0044464);; Biological Process: single-organism cellular process (GO:0044763);; Biological Process: regulation of biological process (GO:0050789);;	--	Activating signal cointegrator 1 complex subunit 2 homolog GN=ascc2 OS=Dictyostelium discoideum (Slime mold) PE=3 SV=2	PREDICTED: pollen-specific leucine-rich repeat extensin-like protein 1-like, partial [Bombyx mori]
BGIBMGA014278	2.63056243454685e-12	-3.60586568611022	down	--	--	--	--	--	PREDICTED: uncharacterized protein LOC101737178 [Bombyx mori]
BGIBMGA000452	0.006095740213654	-1.73709457429157	down	--	--	Molecular Function: gap junction channel activity (GO:0005243);; Cellular Component: gap junction (GO:0005921);; Biological Process: foregut morphogenesis (GO:0007440);; Biological Process: phototransduction (GO:0007602);; Biological Process: intercellular transport (GO:0010496);; Cellular Component: basolateral plasma membrane (GO:0016323);; Cellular Component: apical plasma membrane (GO:0016324…	--	Innexin inx3 GN=Inx3 OS=Drosophila melanogaster (Fruit fly) PE=1 SV=1	innexin 3 [Bombyx mori]
BGIBMGA005035	0.00269591754493936	1.81144370541504	up	--	--	Biological Process: muscle system process (GO:0003012);; Biological Process: metabolic process (GO:0008152);; Molecular Function: hydrolase activity (GO:0016787);;	--	Neurochondrin homolog GN=Neurochondrin OS=Drosophila melanogaster (Fruit fly) PE=2 SV=1	PREDICTED: neurochondrin homolog [Bombyx mori]
BGIBMGA002272	6.31390239980156e-07	4.79075941953356	up	[Q]	Secondary metabolites biosynthesis, transport and catabolism	Molecular Function: binding (GO:0005488);; Cellular Component: cytoplasm (GO:0005737);; Biological Process: lipid metabolic process (GO:0006629);; Molecular Function: oxidoreductase activity (GO:0016491);; Cellular Component: membrane-bounded organelle (GO:0043227);;	--	Cytochrome P450 4d2 GN=Cyp4d2 OS=Drosophila melanogaster (Fruit fly) PE=2 SV=2	PREDICTED: cytochrome P450 4V2-like [Bombyx mori]
BGIBMGA001937	0.00297624658266138	-2.0758147498712	down	--	--	--	K04661|5e-32|nvi:100123462|NV11571	--	PREDICTED: follistatin-like [Bombyx mori]
BGIBMGA004869	0	6.48805977698793	up	--	--	--	--	--	protease inhibitor 6 [Lonomia obliqua]
BGIBMGA001873	0	-4.43760290053381	down	--	--	Molecular Function: zinc ion binding (GO:0008270);; Molecular Function: oxidoreductase activity (GO:0016491);; Biological Process: oxidation-reduction process (GO:0055114);;	--	--	vesicle amine transport protein [Bombyx mori]
BGIBMGA013522	0.00328170809505446	-1.95210277331219	down	--	--	--	--	UPF0553 protein v1g230591 GN=v1g230591 OS=Nematostella vectensis (Starlet sea anemone) PE=3 SV=1	PREDICTED: UPF0553 protein C9orf64 homolog [Bombyx mori]
Silkworm_newGene_4269	1.04289243907374e-10	-5.75083063200724	down	[R]	General function prediction only	Molecular Function: sequence-specific DNA binding RNA polymerase II transcription factor activity (GO:0000981);; Biological Process: larval development (GO:0002164);; Biological Process: system process (GO:0003008);; Molecular Function: DNA binding (GO:0003677);; Molecular Function: protein binding (GO:0005515);; Biological Process: regulation of transcription, DNA-templated (GO:0006355);; Biolog…	--	Protein suppressor of hairy wing GN=su(Hw) OS=Drosophila ananassae (Fruit fly) PE=2 SV=1	PREDICTED: zinc finger protein 845-like [Bombyx mori]
BGIBMGA003341	0.000859559983866998	1.89639574232462	up	[R]	General function prediction only	Biological Process: compound eye morphogenesis (GO:0001745);; Molecular Function: nucleic acid binding (GO:0003676);; Molecular Function: sequence-specific DNA binding transcription factor activity (GO:0003700);; Molecular Function: catalytic activity (GO:0003824);; Biological Process: regulation of transcription, DNA-templated (GO:0006355);; Biological Process: meiotic nuclear division (GO:00071…	K09228|1e-21|bta:787287|ZNF471	Krueppel homologous protein 1 GN=Kr-h1 OS=Drosophila melanogaster (Fruit fly) PE=2 SV=2	PREDICTED: zinc finger protein 16-like [Bombyx mori]
Silkworm_newGene_2813	0.0009630223674989	3.90755147731693	up	--	--	--	--	--	hypothetical protein KGM_11902 [Danaus plexippus]
BGIBMGA000028	0.00772919327324384	1.73101062551327	up	--	--	--	--	Rho GTPase-activating protein gacF GN=gacF OS=Dictyostelium discoideum (Slime mold) PE=3 SV=2	PREDICTED: uncharacterized protein LOC101738974 [Bombyx mori]
BGIBMGA006882	0.0069179991682331	1.72551943054437	up	[V]	Defense mechanisms	Molecular Function: transporter activity (GO:0005215);; Molecular Function: binding (GO:0005488);; Biological Process: phosphate-containing compound metabolic process (GO:0006796);; Biological Process: transport (GO:0006810);; Cellular Component: myosin complex (GO:0016459);; Molecular Function: transferase activity, transferring phosphorus-containing groups (GO:0016772);; Molecular Function: nuc…	--	ABC transporter C family member 8 GN=abcC8 OS=Dictyostelium discoideum (Slime mold) PE=3 SV=1	PREDICTED: LOW QUALITY PROTEIN: ATP-binding cassette sub-family C member 9-like [Bombyx mori]
BGIBMGA002479	0.000277319846911595	-2.05526647271119	down	--	--	Biological Process: proteolysis (GO:0006508);; Molecular Function: metallopeptidase activity (GO:0008237);; Molecular Function: metal ion binding (GO:0046872);;	K06704|1e-18|ame:409611|kuz	--	PREDICTED: disintegrin and metalloproteinase domain-containing protein 10-like [Bombyx mori]
BGIBMGA006632	0.00286726459008513	-2.06644105809021	down	[R]	General function prediction only	Cellular Component: THO complex (GO:0000347);;	K13175|2e-55|nvi:100116778|NV15000	THO complex subunit 6 GN=thoc6 OS=Drosophila melanogaster (Fruit fly) PE=1 SV=1	PREDICTED: THO complex subunit 6-like [Bombyx mori]
Silkworm_newGene_3022	0.00125234711192446	-1.94508928919333	down	[E]	Amino acid transport and metabolism	Molecular Function: ATP binding (GO:0005524);; Molecular Function: transaminase activity (GO:0008483);; Molecular Function: ligase activity, forming aminoacyl-tRNA and related compounds (GO:0016876);; Molecular Function: pyridoxal phosphate binding (GO:0030170);; Biological Process: tRNA aminoacylation (GO:0043039);;	K00827|5e-60|nvi:100123739|NV14113	Alanine--glyoxylate aminotransferase 2-like GN=CG8745 OS=Drosophila melanogaster (Fruit fly) PE=2 SV=2	PREDICTED: alanine--glyoxylate aminotransferase 2, mitochondrial-like, partial [Bombyx mori]
BGIBMGA010030	0	-4.77485016776343	down	--	--	--	--	--	PREDICTED: hematological and neurological expressed 1 protein-like [Bombyx mori]
BGIBMGA001034	0.000238297586061531	2.03762593960302	up	--	--	--	--	GATA zinc finger domain-containing protein 14 GN=gtaN OS=Dictyostelium discoideum (Slime mold) PE=4 SV=1	PREDICTED: GATA zinc finger domain-containing protein 14-like [Bombyx mori]
Silkworm_newGene_3385	3.27422533530353e-11	5.20477174053549	up	--	--	Cellular Component: plasma membrane (GO:0005886);; Cellular Component: integral component of membrane (GO:0016021);; Biological Process: transmembrane transport (GO:0055085);;	--	UNC93-like protein GN=CG4928 OS=Drosophila melanogaster (Fruit fly) PE=2 SV=1	PREDICTED: UNC93-like protein-like [Bombyx mori]
BGIBMGA001690	0.00225394995844164	-2.22835539130657	down	--	--	Molecular Function: binding (GO:0005488);;	--	--	PREDICTED: uncharacterized protein LOC101742376 [Bombyx mori]
BGIBMGA006988	9.17326498406368e-06	2.52869467952408	up	--	--	Molecular Function: catalytic activity (GO:0003824);; Biological Process: organic substance metabolic process (GO:0071704);;	--	--	hypothetical protein KGM_14659 [Danaus plexippus]
BGIBMGA008227	0.00123749103878679	2.99552694873624	up	--	--	Biological Process: cell adhesion (GO:0007155);; Cellular Component: integral component of membrane (GO:0016021);; Biological Process: tissue regeneration (GO:0042246);;	--	--	PREDICTED: ninjurin-1-like [Bombyx mori]
BGIBMGA011099	0.000123768048206907	-2.15563706186042	down	[S]	Function unknown	Molecular Function: binding (GO:0005488);; Biological Process: defense response (GO:0006952);; Biological Process: immune response (GO:0006955);; Biological Process: embryo development (GO:0009790);; Cellular Component: membrane (GO:0016020);; Cellular Component: integral component of membrane (GO:0016021);; Biological Process: cellular component organization (GO:0016043);; Biological Process: ce…	--	Protein flightless-1 GN=fliI OS=Drosophila melanogaster (Fruit fly) PE=2 SV=1	PREDICTED: leucine-rich repeat neuronal protein 3-like isoform X1 [Bombyx mori]
BGIBMGA009188	4.8110413566782e-05	-2.2405154099234	down	--	--	Molecular Function: RNA binding (GO:0003723);; Molecular Function: RNA-directed DNA polymerase activity (GO:0003964);; Molecular Function: endonuclease activity (GO:0004519);; Biological Process: RNA-dependent DNA replication (GO:0006278);; Biological Process: defense response (GO:0006952);; Biological Process: cellular process (GO:0009987);; Cellular Component: nuclear part (GO:0044428);; Biolog…	--	rRNA 2&apos;-O-methyltransferase fibrillarin GN=Fib OS=Drosophila erecta (Fruit fly) PE=3 SV=1	PREDICTED: uncharacterized protein LOC101745338 [Bombyx mori]
BGIBMGA007425	3.49714148750735e-08	-3.03017594013043	down	[G]	Carbohydrate transport and metabolism	Molecular Function: magnesium ion binding (GO:0000287);; Molecular Function: phosphoglucomutase activity (GO:0004614);; Biological Process: glucose metabolic process (GO:0006006);;	K01835|0.0|dwi:Dwil_GK17336|GK17336 gene product from transcript GK17336-RA	Phosphoglucomutase GN=Pgm OS=Drosophila simulans (Fruit fly) PE=3 SV=1	PREDICTED: phosphoglucomutase-like isoform X1 [Bombyx mori]
BGIBMGA003615	4.71939154422785e-11	-3.79792378361307	down	--	--	--	--	GRIP and coiled-coil domain-containing protein PFC0235w GN=PFC0235w OS=Plasmodium falciparum (isolate 3D7) PE=4 SV=2	PREDICTED: uncharacterized protein LOC101743232 [Bombyx mori]
BGIBMGA012501	0.00156269910648998	2.11806860807826	up	--	--	--	--	--	PREDICTED: uncharacterized protein LOC101743820 isoform X2 [Bombyx mori]
Silkworm_newGene_6072	4.15056100599998e-10	3.89136973387576	up	--	--	--	--	--	hypothetical protein EAI_08723 [Harpegnathos saltator]
BGIBMGA003866	0.000150458504513784	2.08177203909674	up	[E]	Amino acid transport and metabolism	Molecular Function: phenylalanine 4-monooxygenase activity (GO:0004505);; Molecular Function: tyrosine 3-monooxygenase activity (GO:0004511);; Molecular Function: iron ion binding (GO:0005506);; Molecular Function: protein binding (GO:0005515);; Biological Process: L-phenylalanine catabolic process (GO:0006559);; Biological Process: male courtship behavior (GO:0008049);; Biological Process: adult…	K00500|0.0|nvi:100115984|NV18416	Protein henna GN=Hn OS=Drosophila melanogaster (Fruit fly) PE=2 SV=3	PREDICTED: protein henna-like isoform X2 [Bombyx mori]
Silkworm_newGene_8304	0.000354276284928012	3.34357890067957	up	--	--	--	K05313|9e-06|cbr:CBG02111|Cbr-glr-7	--	PREDICTED: probable glutamate receptor-like [Bombyx mori]
BGIBMGA010594	4.33026560164862e-07	2.64254271137082	up	[S]	Function unknown	Biological Process: cell morphogenesis (GO:0000902);; Molecular Function: protein binding (GO:0005515);; Cellular Component: cytoplasm (GO:0005737);; Cellular Component: plasma membrane (GO:0005886);; Biological Process: cell adhesion (GO:0007155);; Biological Process: cell surface receptor signaling pathway (GO:0007166);; Biological Process: pattern specification process (GO:0007389);; Biologica…	--	Peroxidasin (Precursor) GN=Pxn OS=Drosophila melanogaster (Fruit fly) PE=1 SV=1	PREDICTED: uncharacterized protein LOC101742788 [Bombyx mori]
BGIBMGA009063	2.34825163053509e-05	2.2581686748057	up	--	--	--	--	--	PREDICTED: uncharacterized protein LOC101739676 [Bombyx mori]
BGIBMGA013274	1.08823713373951e-08	2.94142345412254	up	[P]	Inorganic ion transport and metabolism	Molecular Function: potassium channel activity (GO:0005267);; Cellular Component: integral component of plasma membrane (GO:0005887);; Biological Process: ion transport (GO:0006811);; Biological Process: potassium ion transport (GO:0006813);; Biological Process: regulation of muscle contraction (GO:0006937);; Biological Process: parturition (GO:0007567);; Cellular Component: membrane (GO:0016020)…	--	TWiK family of potassium channels protein 9 GN=twk-9 OS=Caenorhabditis elegans PE=2 SV=2	PREDICTED: potassium channel subfamily K member 3-like [Bombyx mori]
BGIBMGA009884	0	-7.52016353512247	down	[Z]	Cytoskeleton	Molecular Function: nucleotide binding (GO:0000166);; Molecular Function: protein binding (GO:0005515);; Cellular Component: microtubule cytoskeleton (GO:0015630);; Cellular Component: protein complex (GO:0043234);; Cellular Component: cytoskeletal part (GO:0044430);; Biological Process: single-organism cellular process (GO:0044763);;	--	Kinesin-like protein Klp68D GN=Klp68D OS=Drosophila melanogaster (Fruit fly) PE=2 SV=2	PREDICTED: kinesin-like protein KIF12-like [Bombyx mori]
BGIBMGA013439	0.000225612190899671	2.04846871688353	up	--	--	Biological Process: cell adhesion (GO:0007155);; Cellular Component: integral component of membrane (GO:0016021);;	--	Sensory neuron membrane protein 1 GN=CPIJ014330 OS=Culex quinquefasciatus (Southern house mosquito) PE=3 SV=2	scavenger receptor class B member 1-like [Bombyx mori]
Silkworm_newGene_1484	0.00164576176349795	-2.12271213924952	down	--	--	Biological Process: cellular process (GO:0009987);; Biological Process: single-organism developmental process (GO:0044767);; Biological Process: organ development (GO:0048513);;	--	Salivary glue protein Sgs-3 (Precursor) GN=Sgs3 OS=Drosophila erecta (Fruit fly) PE=2 SV=3	hypothetical protein KGM_17578 [Danaus plexippus]
BGIBMGA009811	5.04493941618778e-05	2.17435013525777	up	--	--	Molecular Function: metal ion binding (GO:0046872);;	K10640|9e-32|aga:AgaP_AGAP012333|AGAP012333-PA	--	PREDICTED: E3 ubiquitin-protein ligase RNF25-like [Bombyx mori]
BGIBMGA002749	3.25593738081942e-07	-4.98313177646574	down	--	--	--	--	Calphotin GN=Cpn OS=Drosophila melanogaster (Fruit fly) PE=2 SV=2	VAP-peptide precursor [Bombyx mori]
Silkworm_newGene_378	6.71603940103349e-05	3.00747459284464	up	[M]	Cell wall/membrane/envelope biogenesis	--	--	Titin GN=CG1915 OS=Drosophila melanogaster (Fruit fly) PE=1 SV=3	titin1 [Bombyx mori]
Silkworm_newGene_2000	2.78541112397335e-09	5.31054549216396	up	--	--	--	--	--	olfactory receptor [Bombyx mori]
BGIBMGA007880	0.000876334895504316	2.01009177937865	up	--	--	Cellular Component: proteasome complex (GO:0000502);; Molecular Function: 1-acylglycerol-3-phosphate O-acyltransferase activity (GO:0003841);; Cellular Component: endoplasmic reticulum (GO:0005783);; Biological Process: metabolic process (GO:0008152);; Cellular Component: membrane (GO:0016020);; Biological Process: Wnt signaling pathway (GO:0016055);; Biological Process: primary metabolic process…	K13509|3e-49|tca:656882|similar to CG3812-PA, isoform A	Putative 1-acyl-sn-glycerol-3-phosphate acyltransferase acl-2 GN=acl-2 OS=Caenorhabditis elegans PE=3 SV=1	PREDICTED: 1-acyl-sn-glycerol-3-phosphate acyltransferase alpha-like [Bombyx mori]
BGIBMGA009120	0.00324333168956581	-1.99406070250862	down	--	--	Biological Process: compound eye morphogenesis (GO:0001745);; Biological Process: eye photoreceptor cell differentiation (GO:0001754);; Biological Process: heart process (GO:0003015);; Molecular Function: actin binding (GO:0003779);; Molecular Function: neuropeptide hormone activity (GO:0005184);; Molecular Function: structural molecule activity (GO:0005198);; Cellular Component: extracellular sp…	K06107|1e-118|tca:662229|similar to Protein 4.1 homolog (Coracle protein)	Protein 4.1 homolog GN=cora OS=Drosophila melanogaster (Fruit fly) PE=1 SV=1	PREDICTED: LOW QUALITY PROTEIN: protein 4.1 homolog [Bombyx mori]
Silkworm_newGene_3108	0	7.19831246011694	up	--	--	Molecular Function: RNA binding (GO:0003723);; Molecular Function: RNA-directed DNA polymerase activity (GO:0003964);; Molecular Function: endonuclease activity (GO:0004519);; Biological Process: RNA-dependent DNA replication (GO:0006278);;	--	--	reverse transcriptase [Bombyx mori]
BGIBMGA012899	0.00728534374150325	-1.80150903113258	down	[KL]	--	Molecular Function: nucleic acid binding (GO:0003676);; Molecular Function: DNA binding (GO:0003677);; Molecular Function: ATP-dependent DNA helicase activity (GO:0004003);; Molecular Function: ATP binding (GO:0005524);; Cellular Component: nucleus (GO:0005634);; Biological Process: nucleobase-containing compound metabolic process (GO:0006139);; Biological Process: nucleotide-excision repair (GO:…	--	Regulator of telomere elongation helicase 1 homolog GN=GI15901 OS=Drosophila mojavensis (Fruit fly) PE=3 SV=1	FancJ-like protein [Bombyx mori]
BGIBMGA007087	0.00654945559741649	-1.79744764419499	down	--	--	--	--	--	uncharacterized protein LOC778505 [Bombyx mori]
BGIBMGA008134	0.000591839653607096	2.62004656413756	up	--	--	Molecular Function: GTP cyclohydrolase I activity (GO:0003934);; Cellular Component: cytoplasm (GO:0005737);; Biological Process: tetrahydrofolate biosynthetic process (GO:0046654);;	--	--	GTP cyclohydrolase I isoform B [Bombyx mori]
Silkworm_newGene_4718	0.00351666152551133	3.29172185456663	up	--	--	--	--	--	PREDICTED: uncharacterized protein LOC101735473 [Bombyx mori]
BGIBMGA009888	7.91770401864511e-05	2.17230183360742	up	[R]	General function prediction only	Molecular Function: nucleotide binding (GO:0000166);; Biological Process: regulation of alternative mRNA splicing, via spliceosome (GO:0000381);; Molecular Function: nucleic acid binding (GO:0003676);; Biological Process: embryo development (GO:0009790);; Biological Process: somatic sex determination (GO:0018993);; Biological Process: female sex determination (GO:0030237);; Molecular Function: pr…	K12897|7e-71|nvi:100116671|NV14997	Transformer-2 sex-determining protein GN=tra2 OS=Drosophila melanogaster (Fruit fly) PE=1 SV=1	transformer 2 isoform A [Bombyx mori]
BGIBMGA006582	0.00348792583631274	1.94756221562297	up	[T]	Signal transduction mechanisms	Molecular Function: phosphoprotein phosphatase activity (GO:0004721);; Molecular Function: protein tyrosine phosphatase activity (GO:0004725);; Cellular Component: cytoplasm (GO:0005737);; Cellular Component: plasma membrane (GO:0005886);; Cellular Component: adherens junction (GO:0005912);; Biological Process: protein dephosphorylation (GO:0006470);; Biological Process: transmembrane receptor pr…	K07817|0.0|phu:Phum_PHUM523760|hypothetical protein	Tyrosine-protein phosphatase Lar (Precursor) GN=Lar OS=Drosophila melanogaster (Fruit fly) PE=1 SV=2	PREDICTED: receptor-type tyrosine-protein phosphatase N2-like [Bombyx mori]
BGIBMGA003437	1.38861144804991e-11	3.87583106432937	up	[GEPR]	--	Biological Process: disaccharide transport (GO:0015766);; Cellular Component: membrane (GO:0016020);; Cellular Component: integral component of membrane (GO:0016021);; Molecular Function: transmembrane transporter activity (GO:0022857);; Molecular Function: substrate-specific transmembrane transporter activity (GO:0022891);; Biological Process: transmembrane transport (GO:0055085);;	--	Organic cation transporter protein GN=Orct OS=Drosophila melanogaster (Fruit fly) PE=1 SV=1	PREDICTED: solute carrier family 22 member 3-like [Bombyx mori]
BGIBMGA007403	0.000189139899434698	2.51280806470875	up	[R]	General function prediction only	Biological Process: multicellular organismal development (GO:0007275);; Biological Process: sex determination (GO:0007530);; Biological Process: response to temperature stimulus (GO:0009266);; Molecular Function: oxidoreductase activity (GO:0016491);; Biological Process: single-organism behavior (GO:0044708);;	--	E3 ubiquitin-protein ligase mind-bomb GN=mib1 OS=Drosophila melanogaster (Fruit fly) PE=1 SV=3	putative ankyrin repeat-containing protein [Danaus plexippus]
Silkworm_newGene_4739	0.000234365656280433	2.02713216963719	up	[L]	Replication, recombination and repair	--	--	Homeotic protein female sterile GN=fs(1)h OS=Drosophila melanogaster (Fruit fly) PE=1 SV=2	PREDICTED: LOW QUALITY PROTEIN: homeotic protein female sterile-like [Bombyx mori]
BGIBMGA011459	0.000152265285055297	-2.21369362695158	down	--	--	--	--	--	odorant binding protein LOC100301495 precursor [Bombyx mori]
BGIBMGA012887	7.04731569493022e-05	2.18765524535426	up	--	--	--	--	--	PREDICTED: alpha-tocopherol transfer protein-like [Bombyx mori]
Silkworm_newGene_3534	0.0048019893056761	1.72965447273233	up	--	--	Molecular Function: Rho guanyl-nucleotide exchange factor activity (GO:0005089);; Molecular Function: phospholipid binding (GO:0005543);; Biological Process: regulation of Rho protein signal transduction (GO:0035023);;	--	--	hypothetical protein KGM_17944 [Danaus plexippus]
BGIBMGA002019	0.000152229464591702	2.25425434252036	up	--	--	Molecular Function: DNA binding (GO:0003677);; Biological Process: regulation of transcription, DNA-templated (GO:0006355);; Cellular Component: intracellular organelle (GO:0043229);; Molecular Function: metal ion binding (GO:0046872);;	--	Deformed epidermal autoregulatory factor 1 GN=Deaf1 OS=Drosophila melanogaster (Fruit fly) PE=1 SV=1	PREDICTED: deformed epidermal autoregulatory factor 1-like [Bombyx mori]
BGIBMGA014478	7.79799001721093e-05	2.13141593720152	up	--	--	--	--	--	PREDICTED: uncharacterized protein LOC101736300, partial [Bombyx mori]
BGIBMGA013492	2.32211487616318e-06	2.47138878884464	up	[S]	Function unknown	Biological Process: regulation of immune system process (GO:0002682);; Cellular Component: cytoplasm (GO:0005737);; Biological Process: defense response (GO:0006952);; Biological Process: response to fungus (GO:0009620);; Cellular Component: membrane (GO:0016020);; Biological Process: antimicrobial humoral response (GO:0019730);; Biological Process: single-organism cellular process (GO:0044763);;…	--	Chaoptin (Precursor) GN=chp OS=Drosophila melanogaster (Fruit fly) PE=1 SV=2	PREDICTED: chaoptin-like [Bombyx mori]
Silkworm_newGene_2961	0.000705128826114731	1.93192824787947	up	--	--	Molecular Function: protein serine/threonine kinase activity (GO:0004674);; Molecular Function: ATP binding (GO:0005524);; Biological Process: protein phosphorylation (GO:0006468);;	--	--	olfactory receptor [Bombyx mori]
BGIBMGA013410	0	-4.63056414041411	down	--	--	--	--	Muscle M-line assembly protein unc-89 GN=unc-89 OS=Caenorhabditis elegans PE=1 SV=3	hypothetical protein KGM_03089 [Danaus plexippus]
BGIBMGA010804	8.6789345163707e-05	-2.17398160802817	down	[K]	Transcription	Molecular Function: DNA binding (GO:0003677);; Molecular Function: DNA-directed RNA polymerase activity (GO:0003899);; Cellular Component: nucleus (GO:0005634);; Biological Process: transcription, DNA-templated (GO:0006351);; Molecular Function: ribonucleoside binding (GO:0032549);;	K03002|0.0|ame:725719|RpI135	DNA-directed RNA polymerase I subunit RPA2 GN=RpI135 OS=Drosophila melanogaster (Fruit fly) PE=2 SV=2	PREDICTED: DNA-directed RNA polymerase I subunit RPA2-like [Bombyx mori]
BGIBMGA014189	1.44309815208743e-08	3.91458893663446	up	[G]	Carbohydrate transport and metabolism	Molecular Function: catalytic activity (GO:0003824);; Molecular Function: hydrolase activity (GO:0016787);;	--	Myrosinase 1 OS=Brevicoryne brassicae (Cabbage aphid) PE=1 SV=1	PREDICTED: myrosinase 1-like [Bombyx mori]
BGIBMGA000894	6.94726436378801e-08	2.73022997971387	up	--	--	Molecular Function: protein binding (GO:0005515);; Cellular Component: chromosome (GO:0005694);; Cellular Component: microtubule cytoskeleton (GO:0015630);; Cellular Component: protein complex (GO:0043234);; Cellular Component: cytoskeletal part (GO:0044430);; Cellular Component: cytoplasmic part (GO:0044444);; Biological Process: single-organism cellular process (GO:0044763);;	--	Putative leucine-rich repeat-containing protein DDB_G0290503 GN=DDB_G0290503 OS=Dictyostelium discoideum (Slime mold) PE=4 SV=1	PREDICTED: LOW QUALITY PROTEIN: protein lava lamp-like [Bombyx mori]
BGIBMGA008876	0.00021745824277275	-3.72344364291088	down	--	--	Cellular Component: integral component of membrane (GO:0016021);; Biological Process: transmembrane transport (GO:0055085);;	--	--	PREDICTED: uncharacterized protein LOC101737514 [Bombyx mori]
Silkworm_newGene_1683	0.000259500002005031	-2.86465659485151	down	--	--	--	--	--	PREDICTED: uncharacterized protein LOC101740229 [Bombyx mori]
BGIBMGA011149	1.70944430832876e-08	2.84382599879328	up	--	--	Molecular Function: nucleoside-triphosphatase activity (GO:0017111);; Molecular Function: fatty-acyl-CoA reductase (alcohol-forming) activity (GO:0080019);;	K13356|4e-46|tca:657191|similar to GA11521-PA	Putative fatty acyl-CoA reductase CG5065 GN=CG5065 OS=Drosophila melanogaster (Fruit fly) PE=3 SV=1	PREDICTED: putative fatty acyl-CoA reductase CG5065-like [Bombyx mori]
BGIBMGA009002	3.59195644339394e-08	2.81031971381934	up	--	--	Molecular Function: organic cyclic compound binding (GO:0097159);; Molecular Function: heterocyclic compound binding (GO:1901363);;	--	--	hypothetical protein KGM_04053 [Danaus plexippus]
BGIBMGA013300	0.00541377568629942	1.71955344876245	up	--	--	--	--	--	PREDICTED: uncharacterized protein LOC101737193 [Bombyx mori]
BGIBMGA009094	0.00272078536457954	1.78558572508938	up	--	--	--	--	Fungal protease inhibitor F (Precursor) OS=Bombyx mori (Silk moth) PE=1 SV=2	PREDICTED: fungal protease inhibitor F-like [Bombyx mori]
BGIBMGA007208	8.97715124459353e-10	3.08422934113702	up	--	--	Molecular Function: protein binding (GO:0005515);; Cellular Component: cytoplasm (GO:0005737);; Biological Process: microtubule-based process (GO:0007017);; Biological Process: nervous system development (GO:0007399);; Cellular Component: microtubule cytoskeleton (GO:0015630);; Biological Process: cellular component organization (GO:0016043);; Molecular Function: hydrolase activity (GO:0016787);;…	--	Futsch light chain LC(f) GN=futsch OS=Drosophila melanogaster (Fruit fly) PE=1 SV=4	PREDICTED: microtubule-associated protein futsch-like [Bombyx mori]
BGIBMGA011211	0.000164552854884592	-4.24917892770314	down	--	--	Molecular Function: catalytic activity (GO:0003824);; Molecular Function: serine-type endopeptidase activity (GO:0004252);; Biological Process: proteolysis (GO:0006508);;	--	Serine proteinase stubble catalytic chain GN=Sb OS=Drosophila melanogaster (Fruit fly) PE=2 SV=2	PREDICTED: trypsin I-P1-like [Bombyx mori]
BGIBMGA004820	9.88807468127462e-08	3.56753695387861	up	--	--	--	--	GATA zinc finger domain-containing protein 15 (Fragment) GN=gtaO OS=Dictyostelium discoideum (Slime mold) PE=4 SV=1	hypothetical protein KGM_20136 [Danaus plexippus]
BGIBMGA005113	1.11022302462516e-15	6.46558611068188	up	[C]	Energy production and conversion	Molecular Function: dihydrolipoyllysine-residue succinyltransferase activity (GO:0004149);; Cellular Component: lipid particle (GO:0005811);; Cellular Component: microtubule associated complex (GO:0005875);; Biological Process: tricarboxylic acid cycle (GO:0006099);; Cellular Component: mitochondrial oxoglutarate dehydrogenase complex (GO:0009353);; Biological Process: cellular process (GO:000998…	K00658|1e-119|dvi:Dvir_GJ23421|GJ23421 gene product from transcript GJ23421-RA	Dihydrolipoyllysine-residue succinyltransferase component of 2-oxoglutarate dehydrogenase complex, mitochondrial (Precursor) GN=odhB OS=Dictyostelium discoideum (Slime mold) PE=1 SV=1	PREDICTED: dihydrolipoyllysine-residue succinyltransferase component of 2-oxoglutarate dehydrogenase complex, mitochondrial-like [Bombyx mori]
Silkworm_newGene_3849	5.13035502969217e-10	3.09977793611517	up	[R]	General function prediction only	Molecular Function: RNA binding (GO:0003723);; Molecular Function: RNA-directed DNA polymerase activity (GO:0003964);; Molecular Function: endonuclease activity (GO:0004519);; Biological Process: RNA-dependent DNA replication (GO:0006278);; Molecular Function: hydrolase activity, acting on ester bonds (GO:0016788);;	--	Lipase 1 (Precursor) GN=Lip1 OS=Drosophila melanogaster (Fruit fly) PE=2 SV=2	PREDICTED: lipase 1-like [Bombyx mori]
BGIBMGA013995	0.000308015415997454	2.16844074210157	up	[G]	Carbohydrate transport and metabolism	Molecular Function: catalytic activity (GO:0003824);; Molecular Function: hydrolase activity, hydrolyzing O-glycosyl compounds (GO:0004553);; Biological Process: metabolic process (GO:0008152);;	K05546|5e-32|hmg:100215131|ganab	Neutral alpha-glucosidase AB (Precursor) GN=modA OS=Dictyostelium discoideum (Slime mold) PE=3 SV=1	PREDICTED: uncharacterized protein LOC101736596 [Bombyx mori]
Silkworm_newGene_5654	6.54669844890599e-07	2.73351304242004	up	--	--	--	--	--	PREDICTED: uncharacterized protein LOC101739571 [Bombyx mori]
BGIBMGA004627	0.00536334116161996	1.69819578324679	up	--	--	--	--	--	hypothetical protein KGM_08206 [Danaus plexippus]
BGIBMGA000805	2.13480624799978e-06	2.46193160462968	up	--	--	--	--	--	hypothetical protein KGM_14194 [Danaus plexippus]
BGIBMGA006846	0.00293906187622883	-2.28517939341274	down	--	--	Biological Process: multicellular organismal development (GO:0007275);; Biological Process: anatomical structure morphogenesis (GO:0009653);; Cellular Component: intracellular organelle (GO:0043229);; Biological Process: single-organism cellular process (GO:0044763);; Biological Process: single-organism developmental process (GO:0044767);; Biological Process: organic substance metabolic process (…	--	Titin GN=sls OS=Drosophila melanogaster (Fruit fly) PE=1 SV=3	PREDICTED: uncharacterized protein LOC100872118 [Apis florea]
Silkworm_newGene_4731	2.83947310109056e-11	3.61604136394359	up	--	--	--	--	--	hypothetical protein KGM_14242 [Danaus plexippus]
BGIBMGA007751	2.47544624576435e-07	2.67476637450574	up	--	--	Cellular Component: integral component of membrane (GO:0016021);;	--	--	hypothetical protein KGM_19309 [Danaus plexippus]
BGIBMGA001308	4.07680169902669e-05	-2.5254836335585	down	--	--	Biological Process: response to stress (GO:0006950);; Biological Process: behavior (GO:0007610);; Biological Process: multicellular organismal process (GO:0032501);; Biological Process: single-organism process (GO:0044699);; Biological Process: rhythmic process (GO:0048511);;	--	Protein takeout (Precursor) GN=to OS=Drosophila melanogaster (Fruit fly) PE=2 SV=1	PREDICTED: protein takeout-like isoform X1 [Bombyx mori]
Silkworm_newGene_8399	6.67397718201457e-08	5.01563652337871	up	--	--	Molecular Function: RNA binding (GO:0003723);; Molecular Function: RNA-directed DNA polymerase activity (GO:0003964);; Molecular Function: endonuclease activity (GO:0004519);; Biological Process: RNA-dependent DNA replication (GO:0006278);;	--	Putative uncharacterized transposon-derived protein F52C9.6 GN=F52C9.6 OS=Caenorhabditis elegans PE=5 SV=1	endonuclease-reverse transcriptase [Bombyx mori]
BGIBMGA008113	0.000577209988981475	1.94564825901501	up	--	--	--	--	--	PREDICTED: wiskott-Aldrich syndrome protein family member 1-like [Bombyx mori]
BGIBMGA007812	0.00611537738817514	3.62514154225023	up	--	--	Molecular Function: binding (GO:0005488);; Cellular Component: cytoplasm (GO:0005737);; Biological Process: intracellular protein transport (GO:0006886);; Biological Process: G-protein coupled receptor signaling pathway (GO:0007186);; Biological Process: synaptic transmission (GO:0007268);; Biological Process: phototransduction (GO:0007602);; Biological Process: regulation of cell communication (…	--	Rab-3-interacting molecule unc-10 GN=unc-10 OS=Caenorhabditis elegans PE=1 SV=2	PREDICTED: regulating synaptic membrane exocytosis protein 2-like [Bombyx mori]
BGIBMGA008174	3.07538303957466e-05	-2.58239826523526	down	--	--	Molecular Function: catalytic activity (GO:0003824);; Molecular Function: insulin-like growth factor binding (GO:0005520);; Cellular Component: extracellular space (GO:0005615);; Biological Process: phagocytosis (GO:0006909);; Biological Process: cell adhesion (GO:0007155);; Biological Process: learning or memory (GO:0007611);; Biological Process: neuron recognition (GO:0008038);; Biological Proc…	--	Neural/ectodermal development factor IMP-L2 (Precursor) GN=ImpL2 OS=Drosophila melanogaster (Fruit fly) PE=2 SV=4	insulin-related peptide binding protein precursor [Bombyx mori]
Silkworm_newGene_5656	4.8234816141246e-09	5.2612171590526	up	--	--	--	--	--	hypothetical protein KGM_16283 [Danaus plexippus]
Silkworm_newGene_4716	0.00139302625609639	-3.94609361488902	down	--	--	--	--	--	NADPH oxidoreductase [Bombyx mori]
BGIBMGA006366	1.35474520490675e-10	3.35728896626338	up	--	--	--	--	--	unknown unsecreted protein [Papilio polytes]
BGIBMGA008786	0.00235595363989471	1.91729212743592	up	[R]	General function prediction only	Biological Process: regionalization (GO:0003002);; Molecular Function: nucleic acid binding (GO:0003676);; Molecular Function: catalytic activity (GO:0003824);; Biological Process: regulation of transcription, DNA-templated (GO:0006355);; Biological Process: organelle organization (GO:0006996);; Biological Process: meiotic nuclear division (GO:0007126);; Biological Process: germ cell development …	--	Transcription factor grauzone GN=grau OS=Drosophila melanogaster (Fruit fly) PE=1 SV=1	PREDICTED: zinc finger protein 497-like [Bombyx mori]
Silkworm_newGene_2556	0.000618542278400747	3.97028924096246	up	--	--	--	--	Probable RNA-directed DNA polymerase from transposon BS OS=Drosophila melanogaster (Fruit fly) PE=2 SV=1	putative pol-like protein [Danaus plexippus]
BGIBMGA005599	5.51076936305961e-08	2.80082852297678	up	[S]	Function unknown	Molecular Function: protein binding (GO:0005515);; Cellular Component: cytoplasm (GO:0005737);; Cellular Component: plasma membrane (GO:0005886);; Biological Process: pattern specification process (GO:0007389);; Biological Process: response to bacterium (GO:0009617);; Biological Process: embryo development (GO:0009790);; Cellular Component: integral component of membrane (GO:0016021);; Biological…	--	G-protein coupled receptor GRL101 (Precursor) OS=Lymnaea stagnalis (Great pond snail) PE=2 SV=1	PREDICTED: SLIT and NTRK-like protein 6-like [Bombyx mori]
BGIBMGA005876	0.000558966515707859	-2.12615950399856	down	--	--	Biological Process: nematode larval development (GO:0002119);; Biological Process: transport (GO:0006810);; Cellular Component: membrane (GO:0016020);; Biological Process: reproductive process (GO:0022414);; Cellular Component: cytoplasmic vesicle (GO:0031410);; Biological Process: locomotion (GO:0040011);; Cellular Component: intracellular membrane-bounded organelle (GO:0043231);; Biological Pro…	K06826|0.0|tca:661043|similar to CG12908-PA, isoform A	Low-density lipoprotein receptor-related protein (Precursor) GN=lrp-1 OS=Caenorhabditis elegans PE=1 SV=1	putative nidogen [Danaus plexippus]
Silkworm_newGene_451	0.00444199700371894	-1.75708778880625	down	--	--	Molecular Function: nucleotide binding (GO:0000166);; Molecular Function: nucleic acid binding (GO:0003676);;	--	--	hypothetical protein KGM_20249 [Danaus plexippus]
BGIBMGA009904	3.19878925569839e-08	3.53744945298581	up	--	--	--	--	--	PREDICTED: uncharacterized protein LOC101744165 [Bombyx mori]
BGIBMGA012369	1.50102152929321e-13	4.70091197730748	up	--	--	Molecular Function: binding (GO:0005488);; Biological Process: reproductive process (GO:0022414);; Biological Process: primary metabolic process (GO:0044238);; Cellular Component: cell part (GO:0044464);; Biological Process: single-multicellular organism process (GO:0044707);; Biological Process: single-organism cellular process (GO:0044763);; Biological Process: response to stimulus (GO:0050896)…	--	Chondroitin proteoglycan 1 (Precursor) GN=cpg-1 OS=Caenorhabditis briggsae PE=3 SV=1	PREDICTED: mucin-22-like [Bombyx mori]
BGIBMGA006306	9.68891633590374e-12	4.9986105313962	up	--	--	Molecular Function: endopeptidase inhibitor activity (GO:0004866);; Cellular Component: extracellular space (GO:0005615);; Biological Process: negative regulation of endopeptidase activity (GO:0010951);;	--	Probable serine/threonine-protein kinase DDB_G0275165 GN=DDB_G0275165 OS=Dictyostelium discoideum (Slime mold) PE=3 SV=1	hypothetical protein KGM_11204 [Danaus plexippus]
BGIBMGA011410	0.00524818132327765	1.74587906718277	up	--	--	--	--	Uncharacterized protein PFB0145c GN=PFB0145c OS=Plasmodium falciparum (isolate 3D7) PE=2 SV=1	PREDICTED: uncharacterized protein LOC101743235 [Bombyx mori]
BGIBMGA001176	0.000999975807768116	3.20822392996383	up	--	--	--	K13485|4e-34|nvi:100116352|NV14988	Probable allantoinase 1 GN=allB1 OS=Dictyostelium discoideum (Slime mold) PE=3 SV=1	PREDICTED: 2-oxo-4-hydroxy-4-carboxy-5-ureidoimidazoline decarboxylase-like [Bombyx mori]
BGIBMGA006876	2.42786378674698e-05	3.46860543111293	up	[E]	Amino acid transport and metabolism	Molecular Function: argininosuccinate lyase activity (GO:0004056);; Biological Process: arginine biosynthetic process via ornithine (GO:0042450);;	K01755|1e-111|nvi:100121658|NV12234	Probable fumarate hydratase, mitochondrial (Precursor) GN=fum-1 OS=Caenorhabditis elegans PE=1 SV=1	PREDICTED: argininosuccinate lyase-like [Bombyx mori]
Silkworm_newGene_7046	0.000113167708063799	4.19706667540017	up	--	--	Molecular Function: oxidoreductase activity, acting on paired donors, with incorporation or reduction of molecular oxygen (GO:0016705);; Molecular Function: metal ion binding (GO:0046872);;	--	Probable cytochrome P450 49a1 GN=Cyp49a1 OS=Drosophila melanogaster (Fruit fly) PE=2 SV=3	probable cytochrome P450 49a1-like [Bombyx mori]
BGIBMGA013129	2.68886116251421e-05	3.92697365555953	up	[M]	Cell wall/membrane/envelope biogenesis	Molecular Function: glucosylceramidase activity (GO:0004348);; Biological Process: carbohydrate metabolic process (GO:0005975);; Biological Process: sphingolipid metabolic process (GO:0006665);;	K01201|1e-127|nvi:100122982|NV13655	Putative glucosylceramidase 4 (Precursor) GN=gba-4 OS=Caenorhabditis elegans PE=3 SV=2	PREDICTED: glucosylceramidase-like [Bombyx mori]
BGIBMGA004702	0.000140987163693818	2.21073778767838	up	[HC]	--	Cellular Component: integral component of membrane (GO:0016021);;	--	NADH-cytochrome b5 reductase 1 GN=cyb5r1 OS=Dictyostelium discoideum (Slime mold) PE=3 SV=1	PREDICTED: NADH-cytochrome b5 reductase-like [Bombyx mori]
BGIBMGA002314	0	-5.88889607441312	down	--	--	--	--	Uncharacterized proline-rich protein (Fragment) OS=Owenia fusiformis PE=4 SV=1	PREDICTED: uncharacterized protein LOC101739569 [Bombyx mori]
BGIBMGA012745	0	6.23890993510856	up	[R]	General function prediction only	--	--	Lipase 1 (Precursor) GN=Lip1 OS=Drosophila melanogaster (Fruit fly) PE=2 SV=2	PREDICTED: lipase 1-like [Bombyx mori]
BGIBMGA013812	6.96781859432782e-07	2.85329292332668	up	[I]	Lipid transport and metabolism	Biological Process: synaptic transmission (GO:0007268);; Molecular Function: hydrolase activity (GO:0016787);; Biological Process: cellular metabolic process (GO:0044237);; Molecular Function: carboxylic ester hydrolase activity (GO:0052689);; Biological Process: biological regulation (GO:0065007);;	--	Esterase FE4 (Precursor) OS=Myzus persicae (Green peach aphid) PE=1 SV=1	integument esterase 1 precursor [Bombyx mori]
BGIBMGA003140	0.00224522066403676	1.81976404223565	up	--	--	--	--	--	PREDICTED: protein msta, isoform A-like [Bombyx mori]
BGIBMGA012860	0.00481344466343581	-1.75060428067742	down	--	--	Cellular Component: chromatin (GO:0000785);; Molecular Function: DNA binding (GO:0003677);; Cellular Component: proteinaceous extracellular matrix (GO:0005578);; Cellular Component: nucleus (GO:0005634);; Biological Process: heart development (GO:0007507);; Biological Process: anatomical structure morphogenesis (GO:0009653);; Biological Process: embryo development (GO:0009790);; Biological Proces…	--	Heterochromatin protein 1 GN=Su(var)205 OS=Drosophila melanogaster (Fruit fly) PE=1 SV=2	heterochromatin protein 1beta-like protein [Bombyx mori]
BGIBMGA005341	0.00541297857716061	1.71319266056374	up	--	--	--	--	--	PREDICTED: formin-like protein 3-like isoform X5 [Bombyx mori]
BGIBMGA013170	0.00410659465533414	1.79028629627654	up	--	--	Molecular Function: sulfotransferase activity (GO:0008146);;	--	WSCD family member AAEL009094 GN=AAEL009094 OS=Aedes aegypti (Yellowfever mosquito) PE=3 SV=1	PREDICTED: WSCD family member AAEL009094-like [Bombyx mori]
Silkworm_newGene_2395	5.74873482150906e-13	6.0081916088056	up	[S]	Function unknown	Cellular Component: Golgi apparatus (GO:0005794);; Biological Process: transport (GO:0006810);;	--	Protein bicaudal D GN=BicD OS=Drosophila melanogaster (Fruit fly) PE=1 SV=2	PREDICTED: protein bicaudal D-like [Bombyx mori]
BGIBMGA000738	1.78650784999901e-05	2.26882955480162	up	--	--	Cellular Component: striated muscle myosin thick filament (GO:0005863);; Biological Process: mitotic nuclear division (GO:0007067);; Biological Process: adult somatic muscle development (GO:0007527);; Biological Process: motor neuron axon guidance (GO:0008045);; Biological Process: protein localization (GO:0008104);; Biological Process: female germline ring canal formation, actin assembly (GO:000…	--	Flightin GN=fln OS=Drosophila melanogaster (Fruit fly) PE=2 SV=1	flightin [Bombyx mori]
BGIBMGA004951	1.69231773150536e-07	2.84230899413835	up	--	--	Molecular Function: transmembrane signaling receptor activity (GO:0004888);; Biological Process: cell surface receptor signaling pathway (GO:0007166);; Cellular Component: membrane (GO:0016020);;	--	--	PREDICTED: G-protein coupled receptor Mth2-like [Bombyx mori]
BGIBMGA000170	1.56738529000222e-06	2.89273252389898	up	[L]	Replication, recombination and repair	Biological Process: developmental process involved in reproduction (GO:0003006);; Molecular Function: binding (GO:0005488);; Biological Process: multicellular organismal development (GO:0007275);; Molecular Function: hydrolase activity (GO:0016787);; Biological Process: growth (GO:0040007);; Biological Process: single-organism cellular process (GO:0044763);; Biological Process: single-organism de…	K13117|3e-23|mdo:100032769|similar to DEAH (Asp-Glu-Ala-His) box polypeptide 35	Putative pre-mRNA-splicing factor ATP-dependent RNA helicase DHX16 GN=dhx16 OS=Dictyostelium discoideum (Slime mold) PE=3 SV=1	PREDICTED: probable ATP-dependent RNA helicase DHX35-like [Bombyx mori]
BGIBMGA001775	9.25440412080647e-08	-3.11848479761647	down	--	--	Molecular Function: binding (GO:0005488);; Biological Process: transcription, DNA-templated (GO:0006351);; Biological Process: single-organism cellular process (GO:0044763);; Biological Process: cellular process involved in reproduction (GO:0048610);;	--	Protein suppressor of hairy wing GN=su(Hw) OS=Drosophila ananassae (Fruit fly) PE=2 SV=1	PREDICTED: zinc finger protein 28-like [Bombyx mori]
Silkworm_newGene_1268	3.30347821431154e-07	2.63014963211016	up	--	--	Cellular Component: integral component of membrane (GO:0016021);;	--	--	PREDICTED: proton-coupled amino acid transporter 4-like [Bombyx mori]
BGIBMGA010516	0	5.83295775305083	up	[E]	Amino acid transport and metabolism	--	--	Glucose dehydrogenase [acceptor] short protein (Precursor) GN=Gld OS=Drosophila pseudoobscura pseudoobscura (Fruit fly) PE=3 SV=4	PREDICTED: glucose dehydrogenase [acceptor]-like [Bombyx mori]
BGIBMGA003379	3.25564976089154e-07	4.85866466046161	up	--	--	--	--	--	PREDICTED: uncharacterized protein LOC101738784 [Bombyx mori]
BGIBMGA006775	0	4.45120693612578	up	--	--	Cellular Component: extracellular space (GO:0005615);; Biological Process: killing of cells of other organism (GO:0031640);; Biological Process: innate immune response (GO:0045087);; Biological Process: defense response to Gram-positive bacterium (GO:0050830);; Biological Process: defense response to fungus (GO:0050832);;	--	Lebocin-3 (Precursor) GN=LEB3 OS=Bombyx mori (Silk moth) PE=1 SV=2	lebocin-3 precursor [Bombyx mori]
BGIBMGA001022	2.12128267030876e-05	-2.79373705255044	down	--	--	Cellular Component: integral component of membrane (GO:0016021);;	--	23 kDa integral membrane protein OS=Schistosoma haematobium (Blood fluke) PE=2 SV=1	PREDICTED: CD9 antigen-like [Bombyx mori]
BGIBMGA002054	3.22167736932499e-09	3.32464536479575	up	--	--	--	--	--	PREDICTED: uncharacterized protein LOC101742034 [Bombyx mori]
Silkworm_newGene_3295	1.90505046238076e-06	2.49978539040682	up	--	--	--	--	NADH-ubiquinone oxidoreductase chain 5 GN=ND5 OS=Trypanosoma brucei brucei PE=3 SV=1	hypothetical protein Y50E8A.i - Caenorhabditis elegans
BGIBMGA004404	3.39551234691537e-05	4.34644809752018	up	--	--	Cellular Component: extracellular space (GO:0005615);;	--	Low molecular mass 30 kDa lipoprotein 19G1 (Precursor) GN=19G1 OS=Bombyx mori (Silk moth) PE=1 SV=1	low molecular mass 30 kDa lipoprotein 19G1-like precursor [Bombyx mori]
BGIBMGA014049	0	4.99739543889486	up	[F]	Nucleotide transport and metabolism	Molecular Function: nucleotide binding (GO:0000166);; Molecular Function: 5'-nucleotidase activity (GO:0008253);; Biological Process: nucleotide catabolic process (GO:0009166);; Molecular Function: hydrolase activity (GO:0016787);; Molecular Function: metal ion binding (GO:0046872);;	--	5&apos;-nucleotidase (Precursor) GN=5NUC OS=Lutzomyia longipalpis (Sand fly) PE=1 SV=1	ecto-nucleotidase [Danaus plexippus]
Silkworm_newGene_5826	0.00140173374847929	1.90373313979284	up	--	--	--	--	--	PREDICTED: alpha-tocopherol transfer protein-like [Bombyx mori]
BGIBMGA000342	7.21644966006352e-15	-4.86601118565252	down	--	--	Molecular Function: structural constituent of chitin-based larval cuticle (GO:0008010);; Molecular Function: structural constituent of cuticle (GO:0042302);;	--	Flexible cuticle protein 12 (Precursor) GN=CP12 OS=Hyalophora cecropia (Cecropia moth) PE=2 SV=1	cuticular protein RR-1 motif 27 precursor [Bombyx mori]
BGIBMGA005447	0.000132051816512102	2.09025695208033	up	[E]	Amino acid transport and metabolism	Molecular Function: gamma-glutamyltransferase activity (GO:0003840);; Biological Process: glutathione metabolic process (GO:0006749);;	K00681|1e-144|cqu:CpipJ_CPIJ003186|gamma-glutamyl transpeptidase	--	gamma-glutamyl transpeptidase [Bombyx mori]
BGIBMGA012180	8.77068401461401e-07	2.65577182097396	up	--	--	--	--	--	PREDICTED: uncharacterized protein LOC101746752 isoform X1 [Bombyx mori]
BGIBMGA000616	0.00866480683269977	-1.67182458992674	down	--	--	--	--	--	PREDICTED: uncharacterized protein LOC101741973 [Bombyx mori]
BGIBMGA003135	0.00829853489067445	1.6775942486497	up	--	--	--	--	GATA zinc finger domain-containing protein 14 GN=gtaN OS=Dictyostelium discoideum (Slime mold) PE=4 SV=1	PREDICTED: uncharacterized protein LOC101743418 [Bombyx mori]
BGIBMGA007872	2.06453994102684e-05	2.26535402804701	up	--	--	--	--	--	PREDICTED: homeobox protein B-H1-like [Bombyx mori]
BGIBMGA003944	0.00284686698668668	1.79916301274826	up	[Q]	Secondary metabolites biosynthesis, transport and catabolism	Molecular Function: monooxygenase activity (GO:0004497);; Molecular Function: iron ion binding (GO:0005506);; Molecular Function: electron carrier activity (GO:0009055);; Biological Process: response to organic substance (GO:0010033);; Cellular Component: membrane (GO:0016020);; Molecular Function: oxidoreductase activity, acting on paired donors, with incorporation or reduction of molecular oxyg…	K07424|1e-132|tca:664295|CYP9Z4, GLEAN_06444	Cytochrome P450 9e2 GN=CYP9E2 OS=Blattella germanica (German cockroach) PE=2 SV=1	cytochrome P450, family 9, subfamily a, polypeptide 19 [Bombyx mori]
BGIBMGA009521	3.1527198998238e-05	-2.53961740341795	down	--	--	Molecular Function: monooxygenase activity (GO:0004497);; Molecular Function: iron ion binding (GO:0005506);; Cellular Component: mitochondrion (GO:0005739);; Biological Process: tergite morphogenesis (GO:0007490);; Molecular Function: electron carrier activity (GO:0009055);; Molecular Function: oxidoreductase activity (GO:0016491);; Molecular Function: oxidoreductase activity, acting on paired d…	--	Probable cytochrome P450 301a1, mitochondrial (Precursor) GN=Cyp301a1 OS=Drosophila melanogaster (Fruit fly) PE=2 SV=1	PREDICTED: probable cytochrome P450 301a1, mitochondrial-like [Bombyx mori]
Silkworm_newGene_4448	9.19360586548734e-08	-5.11398287871435	down	--	--	--	--	--	PREDICTED: uncharacterized protein LOC101739238 [Bombyx mori]
BGIBMGA005781	0.00373080543231519	1.73924651675692	up	--	--	Biological Process: response to stress (GO:0006950);;	--	--	heat shock protein 25.4 precursor [Bombyx mori]
BGIBMGA008830	0.0015919854481824	-2.10299810260475	down	--	--	--	K13963|9e-09|dsi:Dsim_GD22426|Dsim_Spn2	Alaserpin (Precursor) OS=Manduca sexta (Tobacco hawkmoth) PE=1 SV=1	serine protease inhibitor 17 precursor [Bombyx mori]
BGIBMGA003958	0	6.87926393233346	up	--	--	Molecular Function: binding (GO:0005488);;	--	--	PREDICTED: uncharacterized protein LOC101740637 [Bombyx mori]
BGIBMGA003024	0.00065269364564402	3.07918666357422	up	--	--	--	--	--	PREDICTED: opsin-5-like [Bombyx mori]
BGIBMGA005355	2.26666205360715e-07	2.67365898526809	up	--	--	Biological Process: dephosphorylation (GO:0016311);; Molecular Function: phosphatase activity (GO:0016791);; Biological Process: primary metabolic process (GO:0044238);; Biological Process: cellular macromolecule metabolic process (GO:0044260);;	--	--	PREDICTED: transducin beta-like protein 2-like [Bombyx mori]
BGIBMGA000840	0.00611537738817514	3.62514154225023	up	--	--	Molecular Function: serine-type endopeptidase activity (GO:0004252);; Biological Process: proteolysis (GO:0006508);; Molecular Function: hydrolase activity (GO:0016787);;	K01312|5e-47|aga:AgaP_AGAP008296|AGAP008296-PA	Trypsin-1 (Precursor) GN=TRYP1 OS=Anopheles gambiae (African malaria mosquito) PE=2 SV=3	PREDICTED: uncharacterized protein LOC101746664 [Bombyx mori]
BGIBMGA009210	1.29387176306395e-07	2.68148487759887	up	--	--	--	--	--	PREDICTED: uncharacterized protein LOC101744163 [Bombyx mori]
BGIBMGA014360	0	4.13443315645807	up	--	--	Cellular Component: extracellular region (GO:0005576);; Biological Process: defense response to bacterium (GO:0042742);; Biological Process: defense response to protozoan (GO:0042832);; Biological Process: innate immune response (GO:0045087);;	--	Putative defense protein (Precursor) OS=Bombyx mori (Silk moth) PE=2 SV=1	putative defense protein precursor [Bombyx mori]
Silkworm_newGene_6402	0.00222031073596862	-1.90290930836914	down	--	--	--	--	Uncharacterized proline-rich protein (Fragment) OS=Owenia fusiformis PE=4 SV=1	PREDICTED: neuroglian-like [Bombyx mori]
[truncated: 443 more rows]
