# Supplementary material for: Comparative transcriptome analysis of silkworm, Bombyx mori colleterial gland suggests their functional role in mucous secretion
Source: PLoS One. 2018 May 31;13(5):e0198077. doi: 10.1371/journal.pone.0198077 (PMC5979005; doi:10.1371/journal.pone.0198077)
Supplement: S2 Table — (XLSX) [file pone.0198077.s002.xlsx]

## Sheet: Sheet1
#NrGeneID	Database_ID	E_value	Identity	Score	Annotation
BGIBMGA001829	gi|357617175|gb|EHJ70625.1|	3.56954e-45	84/100(84.00)	180	putative XPMC2 prevents mitotic catastrophe 2-like protein [Danaus plexippus]
BGIBMGA002547	gi|357628218|gb|EHJ77609.1|	0	1172/1543(75.96)	2419	hypothetical protein KGM_21089 [Danaus plexippus]
BGIBMGA002609	gi|357615575|gb|EHJ69732.1|	3.55667e-119	356/1127(31.59)	432	hypothetical protein KGM_01703 [Danaus plexippus]
BGIBMGA002612	gi|357615566|gb|EHJ69723.1|	1.51763e-105	210/274(76.64)	384	hypothetical protein KGM_01708 [Danaus plexippus]
BGIBMGA002792	gi|357614691|gb|EHJ69216.1|	2.22426e-86	142/201(70.65)	320	hypothetical protein KGM_02327 [Danaus plexippus]
BGIBMGA003139	gi|357611158|gb|EHJ67334.1|	3.30992e-132	223/394(56.60)	474	hypothetical protein KGM_20152 [Danaus plexippus]
BGIBMGA003373	gi|357621388|gb|EHJ73238.1|	3.64477e-113	217/290(74.83)	410	hypothetical protein KGM_03548 [Danaus plexippus]
BGIBMGA003510	gi|357618009|gb|EHJ71105.1|	0	474/518(91.51)	980	hypothetical protein KGM_08135 [Danaus plexippus]
BGIBMGA003679	gi|357618025|gb|EHJ71121.1|	0	403/499(80.76)	863	serine protease P54 [Danaus plexippus]
BGIBMGA003703	gi|357622038|gb|EHJ73658.1|	0	1054/1183(89.10)	2138	hypothetical protein KGM_01870 [Danaus plexippus]
BGIBMGA003754	gi|357614826|gb|EHJ69300.1|	7.13023e-18	46/122(37.70)	69	hypothetical protein KGM_08194 [Danaus plexippus]
BGIBMGA000030	gi|357626684|gb|EHJ76688.1|	2.14749e-177	323/470(68.72)	624	hypothetical protein KGM_11742 [Danaus plexippus]
BGIBMGA000129	gi|357628081|gb|EHJ77532.1|	4.81764e-58	107/109(98.17)	224	actin-depolymerizing factor 1 [Danaus plexippus]
BGIBMGA003929	gi|357627686|gb|EHJ77302.1|	1.09949e-72	146/290(50.34)	275	hypothetical protein KGM_10064 [Danaus plexippus]
BGIBMGA004055	gi|357609164|gb|EHJ66330.1|	1.59667e-118	205/301(68.11)	429	prp4 [Danaus plexippus]
BGIBMGA004209	gi|357605017|gb|EHJ64431.1|	1.42297e-165	275/411(66.91)	585	putative translin-associated factor X interacting protein 1 isoform 4 [Danaus plexippus]
BGIBMGA004257	gi|357612321|gb|EHJ67915.1|	0	701/707(99.15)	1426	hypothetical protein KGM_18541 [Danaus plexippus]
BGIBMGA004360	gi|357622962|gb|EHJ74302.1|	3.70894e-72	156/240(65.00)	273	hypothetical protein KGM_18537 [Danaus plexippus]
BGIBMGA004409	gi|357627919|gb|EHJ77440.1|	1.16331e-59	109/115(94.78)	230	hypothetical protein KGM_14758 [Danaus plexippus]
BGIBMGA004623	gi|357620074|gb|EHJ72396.1|	0	331/446(74.22)	674	hypothetical protein KGM_07733 [Danaus plexippus]
BGIBMGA004627	gi|357626840|gb|EHJ76760.1|	8.91532e-36	74/92(80.43)	150	hypothetical protein KGM_08206 [Danaus plexippus]
BGIBMGA004727	gi|357601811|gb|EHJ63159.1|	5.54686e-55	119/319(37.30)	216	serine protease inhibitor 28 [Danaus plexippus]
BGIBMGA004773	gi|357623948|gb|EHJ74898.1|	1.55736e-11	37/81(45.68)	71	hypothetical protein KGM_22652 [Danaus plexippus]
BGIBMGA004820	gi|357603683|gb|EHJ63878.1|	1.02668e-20	88/268(32.84)	103	hypothetical protein KGM_20136 [Danaus plexippus]
BGIBMGA005266	gi|357616868|gb|EHJ70454.1|	1.20155e-70	136/247(55.06)	268	cytochrome P450 333B11 [Danaus plexippus]
BGIBMGA005406	gi|357603052|gb|EHJ63613.1|	0	402/556(72.30)	814	hypothetical protein KGM_19910 [Danaus plexippus]
BGIBMGA005876	gi|357631452|gb|EHJ78938.1|	0	823/1271(64.75)	1787	putative nidogen [Danaus plexippus]
BGIBMGA005951	gi|357617262|gb|EHJ70680.1|	1.10526e-22	54/60(90.00)	107	hypothetical protein KGM_02057 [Danaus plexippus]
BGIBMGA006099	gi|357618867|gb|EHJ71674.1|	4.83502e-140	232/321(72.27)	499	putative Sodium/potassium-transporting ATPase subunit beta-2 [Danaus plexippus]
BGIBMGA006205	gi|357626261|gb|EHJ76410.1|	1.35282e-07	31/67(46.27)	57	hypothetical protein KGM_09850 [Danaus plexippus]
BGIBMGA006239	gi|357628852|gb|EHJ78007.1|	2.75211e-13	39/86(45.35)	76	hypothetical protein KGM_06638 [Danaus plexippus]
BGIBMGA006283	gi|357624780|gb|EHJ75426.1|	0	815/1888(43.17)	1283	hypothetical protein KGM_01741 [Danaus plexippus]
BGIBMGA006306	gi|357617478|gb|EHJ70816.1|	0	813/1133(71.76)	1567	hypothetical protein KGM_11204 [Danaus plexippus]
BGIBMGA006536	gi|357605839|gb|EHJ64797.1|	6.84053e-12	39/74(52.70)	71	hypothetical protein KGM_01767 [Danaus plexippus]
BGIBMGA006585	gi|357617630|gb|EHJ70900.1|	3.08439e-70	128/193(66.32)	266	hypothetical protein KGM_22480 [Danaus plexippus]
BGIBMGA006642	gi|357625559|gb|EHJ75959.1|	1.03201e-151	287/497(57.75)	539	hypothetical protein KGM_00411 [Danaus plexippus]
BGIBMGA006684	gi|357613701|gb|EHJ68672.1|	3.56393e-13	49/98(50.00)	75	hypothetical protein KGM_09895 [Danaus plexippus]
BGIBMGA006874	gi|357607922|gb|EHJ65741.1|	0	1864/2893(64.43)	3872	chitinase-related protein 1 [Danaus plexippus]
BGIBMGA006988	gi|357613236|gb|EHJ68393.1|	1.34656e-23	49/79(62.03)	110	hypothetical protein KGM_14659 [Danaus plexippus]
BGIBMGA007403	gi|357613257|gb|EHJ68403.1|	3.05661e-99	179/216(82.87)	363	putative ankyrin repeat-containing protein [Danaus plexippus]
BGIBMGA007751	gi|357620912|gb|EHJ72931.1|	0	333/368(90.49)	685	hypothetical protein KGM_19309 [Danaus plexippus]
BGIBMGA000588	gi|357631557|gb|EHJ79027.1|	7.6252e-126	225/357(63.03)	452	hypothetical protein KGM_15701 [Danaus plexippus]
BGIBMGA007818	gi|357606424|gb|EHJ65059.1|	1.04409e-43	73/141(51.77)	177	hypothetical protein KGM_12883 [Danaus plexippus]
BGIBMGA008055	gi|357601672|gb|EHJ63112.1|	1.4534e-09	28/50(56.00)	63	aaa atpase [Danaus plexippus]
BGIBMGA008145	gi|357613306|gb|EHJ68428.1|	1.3976e-25	55/90(61.11)	117	hypothetical protein KGM_07062 [Danaus plexippus]
BGIBMGA008294	gi|357631659|gb|EHJ79128.1|	1.94004e-97	187/294(63.61)	357	hypothetical protein KGM_15589 [Danaus plexippus]
BGIBMGA008402	gi|357622693|gb|EHJ74115.1|	2.16009e-42	84/137(61.31)	172	hypothetical protein KGM_16061 [Danaus plexippus]
BGIBMGA008806	gi|357616067|gb|EHJ69991.1|	0	1434/1899(75.51)	2758	hypothetical protein KGM_21210 [Danaus plexippus]
BGIBMGA009002	gi|357625376|gb|EHJ75840.1|	6.06755e-37	75/92(81.52)	154	hypothetical protein KGM_04053 [Danaus plexippus]
BGIBMGA009032	gi|357612357|gb|EHJ67938.1|	7.49224e-19	44/61(72.13)	94	putative LSM16-like protein [Danaus plexippus]
BGIBMGA009113	gi|357625982|gb|EHJ76241.1|	6.0252e-67	123/215(57.21)	255	hypothetical protein KGM_19985 [Danaus plexippus]
BGIBMGA009351	gi|357611789|gb|EHJ67650.1|	3.7933e-105	192/213(90.14)	382	hypothetical protein KGM_11902 [Danaus plexippus]
BGIBMGA009489	gi|357609002|gb|EHJ66246.1|	0	597/842(70.90)	1161	hypothetical protein KGM_00267 [Danaus plexippus]
BGIBMGA009725	gi|357621470|gb|EHJ73290.1|	7.27243e-169	315/536(58.77)	596	hypothetical protein KGM_21126 [Danaus plexippus]
BGIBMGA000643	gi|357607539|gb|EHJ65577.1|	0	434/704(61.65)	853	hypothetical protein KGM_15173 [Danaus plexippus]
BGIBMGA000674	gi|357612139|gb|EHJ67830.1|	4.19042e-76	155/294(52.72)	287	hypothetical protein KGM_02562 [Danaus plexippus]
BGIBMGA009997	gi|357624419|gb|EHJ75201.1|	5.84446e-84	177/262(67.56)	312	hypothetical protein KGM_13895 [Danaus plexippus]
BGIBMGA010016	gi|357613009|gb|EHJ68270.1|	2.18495e-70	125/155(80.65)	266	rotamase Pin1 [Danaus plexippus]
BGIBMGA010090	gi|357611268|gb|EHJ67396.1|	0	734/900(81.56)	1497	fibroblast growth factor receptor [Danaus plexippus]
BGIBMGA010153	gi|357604617|gb|EHJ64258.1|	2.62257e-26	90/262(34.35)	121	hypothetical protein KGM_21659 [Danaus plexippus]
BGIBMGA010164	gi|357610980|gb|EHJ67249.1|	5.11262e-91	183/353(51.84)	337	hypothetical protein KGM_04926 [Danaus plexippus]
BGIBMGA010375	gi|357622953|gb|EHJ74295.1|	1.70739e-23	55/70(78.57)	110	hypothetical protein KGM_22005 [Danaus plexippus]
BGIBMGA010567	gi|357605725|gb|EHJ64754.1|	2.013e-80	141/190(74.21)	300	hypothetical protein KGM_03708 [Danaus plexippus]
BGIBMGA010591	gi|357614379|gb|EHJ69046.1|	2.93617e-105	191/299(63.88)	384	hypothetical protein KGM_16555 [Danaus plexippus]
BGIBMGA010881	gi|357602077|gb|EHJ63265.1|	3.68293e-83	167/468(35.68)	311	sugar transporter [Danaus plexippus]
BGIBMGA010961	gi|357613771|gb|EHJ68709.1|	2.34953e-12	41/87(47.13)	73	hypothetical protein KGM_00786 [Danaus plexippus]
BGIBMGA011110	gi|357621316|gb|EHJ73186.1|	6.99595e-22	48/71(67.61)	98	putative Iodotyrosine dehalogenase 1 precursor [Danaus plexippus]
BGIBMGA011164	gi|357626386|gb|EHJ76493.1|	3.14862e-160	284/488(58.20)	567	fatty-acyl CoA reductase 6 [Danaus plexippus]
BGIBMGA011181	gi|357614573|gb|EHJ69154.1|	1.5494e-48	91/137(66.42)	193	putative serine/threonine specific phosphatase [Danaus plexippus]
BGIBMGA011334	gi|357627504|gb|EHJ77183.1|	1.78939e-106	192/208(92.31)	387	thymosin isoform 1 [Danaus plexippus]
BGIBMGA011386	gi|357611789|gb|EHJ67650.1|	0	373/632(59.02)	738	hypothetical protein KGM_11902 [Danaus plexippus]
BGIBMGA011661	gi|357608421|gb|EHJ65999.1|	1.25347e-13	46/86(53.49)	77	hypothetical protein KGM_03245 [Danaus plexippus]
BGIBMGA011680	gi|357619257|gb|EHJ71901.1|	9.6691e-29	55/85(64.71)	128	hypothetical protein KGM_06042 [Danaus plexippus]
BGIBMGA000805	gi|357602344|gb|EHJ63367.1|	1.67578e-10	30/38(78.95)	67	hypothetical protein KGM_14194 [Danaus plexippus]
BGIBMGA000858	gi|357624912|gb|EHJ75508.1|	0	450/928(48.49)	827	hypothetical protein KGM_17167 [Danaus plexippus]
BGIBMGA012030	gi|357606253|gb|EHJ64979.1|	8.75157e-101	203/340(59.71)	369	hypothetical protein KGM_19644 [Danaus plexippus]
BGIBMGA012193	gi|357603976|gb|EHJ63987.1|	9.00436e-158	283/441(64.17)	559	hypothetical protein KGM_07300 [Danaus plexippus]
BGIBMGA012310	gi|357603451|gb|EHJ63780.1|	2.50623e-160	314/514(61.09)	568	hypothetical protein KGM_14043 [Danaus plexippus]
BGIBMGA012679	gi|357613973|gb|EHJ68822.1|	1.52231e-91	192/397(48.36)	338	hypothetical protein KGM_13737 [Danaus plexippus]
BGIBMGA012906	gi|357631586|gb|EHJ79055.1|	4.08306e-25	63/159(39.62)	116	high choriolytic enzyme 1 [Danaus plexippus]
BGIBMGA012972	gi|357631635|gb|EHJ79104.1|	0	612/948(64.56)	1134	hypothetical protein KGM_15578 [Danaus plexippus]
BGIBMGA012979	gi|357631653|gb|EHJ79122.1|	2.61763e-50	97/142(68.31)	199	hypothetical protein KGM_15586 [Danaus plexippus]
BGIBMGA013002	gi|357631698|gb|EHJ79167.1|	0	562/616(91.23)	1172	hypothetical protein KGM_15608 [Danaus plexippus]
BGIBMGA013410	gi|357627024|gb|EHJ76871.1|	0	627/789(79.47)	1216	hypothetical protein KGM_03089 [Danaus plexippus]
BGIBMGA013411	gi|357627023|gb|EHJ76870.1|	1.77881e-51	104/194(53.61)	204	hypothetical protein KGM_03090 [Danaus plexippus]
BGIBMGA013469	gi|357626792|gb|EHJ76731.1|	3.1903e-36	104/260(40.00)	154	hypothetical protein KGM_04914 [Danaus plexippus]
BGIBMGA013609	gi|357614999|gb|EHJ69420.1|	5.66699e-106	241/472(51.06)	387	putative CDC16 cell division cycle 16-like protein [Danaus plexippus]
BGIBMGA013702	gi|357614670|gb|EHJ69208.1|	2.15883e-10	26/65(40.00)	67	hypothetical protein KGM_11626 [Danaus plexippus]
BGIBMGA013720	gi|357614661|gb|EHJ69199.1|	2.20942e-109	205/274(74.82)	397	putative trypsin-like proteinase [Danaus plexippus]
BGIBMGA013783	gi|357618779|gb|EHJ71629.1|	4.19692e-116	221/422(52.37)	421	hypothetical protein KGM_10835 [Danaus plexippus]
BGIBMGA001110	gi|357609019|gb|EHJ66252.1|	1.29833e-63	115/175(65.71)	244	hypothetical protein KGM_11539 [Danaus plexippus]
BGIBMGA013939	gi|357627250|gb|EHJ76992.1|	8.17596e-116	259/624(41.51)	420	hypothetical protein KGM_05119 [Danaus plexippus]
BGIBMGA014049	gi|357620107|gb|EHJ72414.1|	0	972/1745(55.70)	1987	ecto-nucleotidase [Danaus plexippus]
BGIBMGA014186	gi|357629435|gb|EHJ78201.1|	0	593/950(62.42)	1174	hypothetical protein KGM_08401 [Danaus plexippus]
BGIBMGA001513	gi|357617508|gb|EHJ70834.1|	0	608/783(77.65)	1213	furin-like convetase [Danaus plexippus]
Silkworm_newGene_1239	gi|357623425|gb|EHJ74580.1|	0	246/308(79.87)	483	hypothetical protein KGM_11553 [Danaus plexippus]
Silkworm_newGene_138	gi|357621364|gb|EHJ73222.1|	2.35072e-59	103/159(64.78)	204	putative anaphase promoting complex subunit 1 [Danaus plexippus]
Silkworm_newGene_1484	gi|357625948|gb|EHJ76217.1|	9.37156e-109	224/476(47.06)	354	hypothetical protein KGM_17578 [Danaus plexippus]
Silkworm_newGene_1695	gi|357630843|gb|EHJ78696.1|	1.19779e-86	123/193(63.73)	272	hypothetical protein KGM_22104 [Danaus plexippus]
Silkworm_newGene_1869	gi|357620554|gb|EHJ72704.1|	7.79611e-35	71/113(62.83)	125	hypothetical protein KGM_04291 [Danaus plexippus]
Silkworm_newGene_2556	gi|357622609|gb|EHJ74035.1|	1.75108e-64	125/254(49.21)	221	putative pol-like protein [Danaus plexippus]
Silkworm_newGene_2711	gi|357611415|gb|EHJ67472.1|	4.20038e-65	106/155(68.39)	220	hypothetical protein KGM_03541 [Danaus plexippus]
Silkworm_newGene_2813	gi|357611789|gb|EHJ67650.1|	6.31874e-27	54/63(85.71)	119	hypothetical protein KGM_11902 [Danaus plexippus]
Silkworm_newGene_3109	gi|357627550|gb|EHJ77204.1|	9.14028e-24	73/246(29.67)	104	hypothetical protein KGM_16595 [Danaus plexippus]
Silkworm_newGene_3117	gi|357631190|gb|EHJ78822.1|	5.90622e-69	75/127(59.06)	169	hypothetical protein KGM_12495 [Danaus plexippus]
Silkworm_newGene_3162	gi|357627051|gb|EHJ76888.1|	2.45914e-10	35/66(53.03)	62	hypothetical protein KGM_20847 [Danaus plexippus]
Silkworm_newGene_3534	gi|357630267|gb|EHJ78509.1|	1.23277e-18	47/57(82.46)	97	hypothetical protein KGM_17944 [Danaus plexippus]
Silkworm_newGene_3535	gi|357606241|gb|EHJ64969.1|	8.21307e-161	223/375(59.47)	469	AMP dependent coa ligase [Danaus plexippus]
Silkworm_newGene_3957	gi|357609905|gb|EHJ66742.1|	5.08325e-69	108/181(59.67)	233	hypothetical protein KGM_16053 [Danaus plexippus]
Silkworm_newGene_3960	gi|357630709|gb|EHJ78654.1|	9.09314e-23	45/88(51.14)	95	hypothetical protein KGM_10240 [Danaus plexippus]
Silkworm_newGene_451	gi|357614246|gb|EHJ68984.1|	8.61786e-42	70/73(95.89)	144	hypothetical protein KGM_20249 [Danaus plexippus]
Silkworm_newGene_4624	gi|357620409|gb|EHJ72612.1|	2.51949e-129	209/394(53.05)	402	hypothetical protein KGM_21407 [Danaus plexippus]
Silkworm_newGene_4628	gi|357625483|gb|EHJ75910.1|	3.18552e-14	39/44(88.64)	83	hypothetical protein KGM_20414 [Danaus plexippus]
Silkworm_newGene_4731	gi|357606385|gb|EHJ65044.1|	7.367e-06	23/44(52.27)	49	hypothetical protein KGM_14242 [Danaus plexippus]
Silkworm_newGene_4763	gi|357622098|gb|EHJ73699.1|	3.23423e-18	49/80(61.25)	97	putative mitogen-activated protein kinase kinase 7 [Danaus plexippus]
Silkworm_newGene_5162	gi|357615783|gb|EHJ69828.1|	2.78157e-48	86/127(67.72)	173	hypothetical protein KGM_01932 [Danaus plexippus]
Silkworm_newGene_5656	gi|357629285|gb|EHJ78155.1|	1.16904e-20	39/90(43.33)	90	hypothetical protein KGM_16283 [Danaus plexippus]
Silkworm_newGene_5750	gi|357622609|gb|EHJ74035.1|	4.26208e-76	76/173(43.93)	158	putative pol-like protein [Danaus plexippus]
Silkworm_newGene_5831	gi|357615256|gb|EHJ69560.1|	1.19997e-08	33/79(41.77)	58	hypothetical protein KGM_05401 [Danaus plexippus]
Silkworm_newGene_6312	gi|357622437|gb|EHJ73911.1|	3.40296e-10	30/49(61.22)	60	hypothetical protein KGM_08289 [Danaus plexippus]
Silkworm_newGene_6720	gi|357622584|gb|EHJ74011.1|	0	225/309(72.82)	451	hypothetical protein KGM_13510 [Danaus plexippus]
Silkworm_newGene_751	gi|357615086|gb|EHJ69458.1|	5.92592e-52	99/192(51.56)	183	hypothetical protein KGM_11772 [Danaus plexippus]
Silkworm_newGene_7886	gi|357616708|gb|EHJ70354.1|	3.88811e-20	48/90(53.33)	89	putative ribonuclease p/mrp subunit [Danaus plexippus]
Silkworm_newGene_8066	gi|357612139|gb|EHJ67830.1|	6.02544e-66	102/164(62.20)	226	hypothetical protein KGM_02562 [Danaus plexippus]
Silkworm_newGene_8071	gi|357622647|gb|EHJ74073.1|	4.11878e-30	74/194(38.14)	125	hypothetical protein KGM_18642 [Danaus plexippus]
BGIBMGA001801	gi|512889339|ref|XP_004922252.1|	0	344/381(90.29)	654	PREDICTED: LOW QUALITY PROTEIN: ruvB-like 2-like [Bombyx mori]
BGIBMGA001812	gi|512889701|ref|XP_004922349.1|	5.77788e-95	183/285(64.21)	349	PREDICTED: spermine oxidase-like [Bombyx mori]
BGIBMGA001816	gi|512889709|ref|XP_004922351.1|	5.7891e-113	199/199(100.00)	409	PREDICTED: uncharacterized protein LOC101745939 [Bombyx mori]
BGIBMGA001859	gi|512936353|ref|XP_004933498.1|	0	4059/4298(94.44)	8005	PREDICTED: LOW QUALITY PROTEIN: dynein heavy chain 10, axonemal-like [Bombyx mori]
BGIBMGA001860	gi|512936349|ref|XP_004933497.1|	3.70155e-18	39/40(97.50)	93	PREDICTED: uncharacterized protein LOC101746878 [Bombyx mori]
BGIBMGA001863	gi|512936126|ref|XP_004933443.1|	0	422/422(100.00)	837	PREDICTED: transcriptional regulator ATRX homolog isoform X1 [Bombyx mori]
BGIBMGA001873	gi|153792203|ref|NP_001093281.1|	7.06777e-41	83/83(100.00)	167	vesicle amine transport protein [Bombyx mori]
BGIBMGA001887	gi|512936023|ref|XP_004933417.1|	0	614/614(100.00)	1181	PREDICTED: mitotic spindle assembly checkpoint protein MAD1-like [Bombyx mori]
BGIBMGA001896	gi|512936273|ref|XP_004933478.1|	0	1321/1412(93.56)	2722	PREDICTED: uncharacterized protein LOC101744009 [Bombyx mori]
BGIBMGA001906	gi|512935904|ref|XP_004933389.1|	0	496/617(80.39)	970	PREDICTED: ADAMTS-like protein 4-like isoform X2 [Bombyx mori]
BGIBMGA001937	gi|512936297|ref|XP_004933484.1|	6.99521e-73	127/127(100.00)	274	PREDICTED: follistatin-like [Bombyx mori]
BGIBMGA001942	gi|512936309|ref|XP_004933487.1|	0	727/738(98.51)	1499	PREDICTED: dynein intermediate chain 2, ciliary-like [Bombyx mori]
BGIBMGA001959	gi|290559927|ref|NP_001166786.1|	2.51492e-46	80/82(97.56)	186	cuticular protein glycine-rich 18 precursor [Bombyx mori]
BGIBMGA001964	gi|512936161|ref|XP_004933451.1|	0	525/528(99.43)	1065	PREDICTED: esterase FE4-like [Bombyx mori]
BGIBMGA001983	gi|14028769|gb|AAK52495.1|AF361483_1	0	376/377(99.73)	746	chymotrypsin inhibitor CI-8A [Bombyx mori]
BGIBMGA001993	gi|512933845|ref|XP_004932892.1|	5.40979e-93	174/197(88.32)	342	PREDICTED: LOW QUALITY PROTEIN: PHD finger protein rhinoceros-like [Bombyx mori]
BGIBMGA002019	gi|512933753|ref|XP_004932869.1|	0	457/461(99.13)	918	PREDICTED: deformed epidermal autoregulatory factor 1-like [Bombyx mori]
BGIBMGA002022	gi|512925274|ref|XP_004930799.1|	1.12073e-14	46/114(40.35)	80	PREDICTED: uncharacterized protein LOC101744863 [Bombyx mori]
BGIBMGA002043	gi|512933713|ref|XP_004932859.1|	0	926/954(97.06)	1858	PREDICTED: probable 3&apos;,5&apos;-cyclic phosphodiesterase pde-5-like [Bombyx mori]
BGIBMGA002044	gi|512933433|ref|XP_004932790.1|	0	306/306(100.00)	687	PREDICTED: putative golgin subfamily A member 6-like protein 6-like [Bombyx mori]
BGIBMGA002050	gi|512933693|ref|XP_004932854.1|	2.18378e-50	97/98(98.98)	199	PREDICTED: dipeptidase 1-like [Bombyx mori]
BGIBMGA002054	gi|512933394|ref|XP_004932781.1|	7.71698e-16	42/42(100.00)	86	PREDICTED: uncharacterized protein LOC101742034 [Bombyx mori]
BGIBMGA002087	gi|512933437|ref|XP_004932791.1|	1.12323e-62	120/120(100.00)	240	PREDICTED: macrophage migration inhibitory factor-like [Bombyx mori]
BGIBMGA002114	gi|512933533|ref|XP_004932814.1|	0	1578/1578(100.00)	3315	PREDICTED: laminin subunit gamma-1-like [Bombyx mori]
BGIBMGA002148	gi|512933641|ref|XP_004932841.1|	0	3112/3112(100.00)	6214	PREDICTED: dynein heavy chain 5, axonemal-like [Bombyx mori]
BGIBMGA002199	gi|512939987|ref|XP_004934365.1|	7.02752e-81	150/150(100.00)	300	PREDICTED: 4-coumarate--CoA ligase-like 4-like [Bombyx mori]
BGIBMGA002206	gi|512909151|ref|XP_004926851.1|	7.98148e-130	225/225(100.00)	464	PREDICTED: uncharacterized protein LOC101736929 [Bombyx mori]
BGIBMGA002211	gi|112982796|ref|NP_001037546.1|	2.21355e-121	220/220(100.00)	436	glutathione S-transferase delta 3 [Bombyx mori]
BGIBMGA002223	gi|512909179|ref|XP_004926858.1|	0	346/350(98.86)	732	PREDICTED: uncharacterized protein LOC101737909 [Bombyx mori]
BGIBMGA002224	gi|512909179|ref|XP_004926858.1|	0	399/399(100.00)	826	PREDICTED: uncharacterized protein LOC101737909 [Bombyx mori]
BGIBMGA002272	gi|512888633|ref|XP_004922118.1|	3.06999e-123	222/222(100.00)	444	PREDICTED: cytochrome P450 4V2-like [Bombyx mori]
BGIBMGA002314	gi|512888444|ref|XP_004922088.1|	5.62965e-154	248/248(100.00)	545	PREDICTED: uncharacterized protein LOC101739569 [Bombyx mori]
BGIBMGA002324	gi|512888701|ref|XP_004922129.1|	0	480/594(80.81)	885	PREDICTED: sodium-coupled monocarboxylate transporter 1-like [Bombyx mori]
BGIBMGA002352	gi|512912551|ref|XP_004927684.1|	0	592/592(100.00)	1219	PREDICTED: protein neuralized-like [Bombyx mori]
BGIBMGA002395	gi|512926862|ref|XP_004931191.1|	3.08744e-68	135/185(72.97)	259	PREDICTED: uncharacterized protein LOC101739086 [Bombyx mori]
BGIBMGA002399	gi|512926842|ref|XP_004931186.1|	1.05716e-57	106/107(99.07)	223	PREDICTED: calcium-activated potassium channel slowpoke-like [Bombyx mori]
BGIBMGA002412	gi|512927086|ref|XP_004931246.1|	0	1406/1408(99.86)	2843	PREDICTED: uncharacterized protein LOC101747225 [Bombyx mori]
BGIBMGA002413	gi|512926744|ref|XP_004931162.1|	0	674/674(100.00)	1387	PREDICTED: contactin-like [Bombyx mori]
BGIBMGA002414	gi|512926728|ref|XP_004931158.1|	1.8655e-138	243/243(100.00)	493	PREDICTED: tetratricopeptide repeat protein 12-like [Bombyx mori]
BGIBMGA002422	gi|512926690|ref|XP_004931149.1|	1.32249e-113	196/196(100.00)	410	PREDICTED: BRISC and BRCA1-A complex member 1-like isoform X1 [Bombyx mori]
BGIBMGA002429	gi|60592747|dbj|BAD90848.1|	1.38962e-92	164/165(99.39)	340	cyclophilin-like protein [Bombyx mori]
BGIBMGA002430	gi|512926619|ref|XP_004931131.1|	0	536/536(100.00)	1083	PREDICTED: synaptic vesicle glycoprotein 2B-like isoform X1 [Bombyx mori]
BGIBMGA002433	gi|512927026|ref|XP_004931231.1|	0	422/515(81.94)	807	PREDICTED: dentin sialophosphoprotein-like [Bombyx mori]
BGIBMGA002436	gi|512927022|ref|XP_004931230.1|	2.7246e-144	252/252(100.00)	513	PREDICTED: uncharacterized protein LOC101744812 [Bombyx mori]
BGIBMGA002441	gi|512926587|ref|XP_004931123.1|	2.7267e-45	90/90(100.00)	182	PREDICTED: uncharacterized protein LOC101741881 isoform X1 [Bombyx mori]
BGIBMGA002442	gi|197209906|ref|NP_001127717.1|	8.20782e-102	181/181(100.00)	371	neuropeptide receptor A19 [Bombyx mori]
BGIBMGA002451	gi|512927000|ref|XP_004931225.1|	0	454/483(94.00)	878	PREDICTED: disks large homolog 4-like [Bombyx mori]
BGIBMGA002459	gi|512926559|ref|XP_004931116.1|	0	359/359(100.00)	724	PREDICTED: uncharacterized protein LOC101740835 [Bombyx mori]
BGIBMGA002473	gi|290559939|ref|NP_001166621.1|	1.1516e-44	86/86(100.00)	182	olfactory receptor 64 [Bombyx mori]
BGIBMGA002479	gi|512927054|ref|XP_004931238.1|	2.56814e-45	89/90(98.89)	184	PREDICTED: disintegrin and metalloproteinase domain-containing protein 10-like [Bombyx mori]
BGIBMGA002483	gi|512926651|ref|XP_004931139.1|	0	1532/1540(99.48)	3133	PREDICTED: uncharacterized protein LOC101744043 [Bombyx mori]
BGIBMGA002495	gi|512926732|ref|XP_004931159.1|	2.35913e-101	186/186(100.00)	370	PREDICTED: protein LMBR1L-like [Bombyx mori]
BGIBMGA002525	gi|512927123|ref|XP_004931256.1|	0	579/579(100.00)	1189	PREDICTED: solute carrier family 22 member 13-like [Bombyx mori]
BGIBMGA002527	gi|512926881|ref|XP_004931196.1|	0	649/649(100.00)	1334	PREDICTED: angiotensin-converting enzyme-like isoform X1 [Bombyx mori]
BGIBMGA002540	gi|512926905|ref|XP_004931202.1|	9.08749e-174	305/305(100.00)	611	PREDICTED: protoporphyrinogen oxidase-like [Bombyx mori]
BGIBMGA002565	gi|512931904|ref|XP_004932415.1|	9.00876e-144	248/248(100.00)	511	PREDICTED: uncharacterized protein LOC101746215 isoform X1 [Bombyx mori]
BGIBMGA002567	gi|512931896|ref|XP_004932413.1|	2.29776e-127	203/203(100.00)	456	PREDICTED: glycine-rich cell wall structural protein-like isoform X1 [Bombyx mori]
BGIBMGA002574	gi|512931856|ref|XP_004932403.1|	0	667/667(100.00)	1347	PREDICTED: probable peroxisomal acyl-coenzyme A oxidase 1-like [Bombyx mori]
BGIBMGA002586	gi|512931802|ref|XP_004932391.1|	0	847/847(100.00)	1715	PREDICTED: uncharacterized protein LOC101742662 [Bombyx mori]
BGIBMGA002616	gi|512931649|ref|XP_004932355.1|	0	432/432(100.00)	863	PREDICTED: leucine-rich repeats and immunoglobulin-like domains protein 3-like [Bombyx mori]
BGIBMGA002617	gi|512931645|ref|XP_004932354.1|	0	753/753(100.00)	1498	PREDICTED: insulin-like growth factor-binding protein complex acid labile subunit-like [Bombyx mori]
BGIBMGA002634	gi|512931575|ref|XP_004932337.1|	0	435/435(100.00)	834	PREDICTED: facilitated trehalose transporter Tret1-like [Bombyx mori]
BGIBMGA002640	gi|512931543|ref|XP_004932329.1|	5.42705e-129	230/230(100.00)	462	PREDICTED: ubiquitin carboxyl-terminal hydrolase-like isoform X1 [Bombyx mori]
BGIBMGA002647	gi|114051832|ref|NP_001040186.1|	3.00063e-110	188/189(99.47)	400	erythrocyte carbonic anhydrase [Bombyx mori]
BGIBMGA002669	gi|512931612|ref|XP_004932346.1|	0	320/328(97.56)	682	PREDICTED: lipase member H-A-like [Bombyx mori]
BGIBMGA002678	gi|512932018|ref|XP_004932442.1|	0	418/418(100.00)	835	PREDICTED: SHC-transforming protein 1-like [Bombyx mori]
BGIBMGA002682	gi|512932026|ref|XP_004932444.1|	0	849/955(88.90)	1639	PREDICTED: uncharacterized protein LOC101739478 [Bombyx mori]
BGIBMGA002683	gi|512932026|ref|XP_004932444.1|	0	320/331(96.68)	643	PREDICTED: uncharacterized protein LOC101739478 [Bombyx mori]
BGIBMGA002692	gi|512932034|ref|XP_004932446.1|	0	460/460(100.00)	917	PREDICTED: guanine nucleotide exchange factor DBS-like [Bombyx mori]
BGIBMGA002704	gi|512931798|ref|XP_004932390.1|	3.19835e-98	170/170(100.00)	358	PREDICTED: apolipoprotein D-like isoform X2 [Bombyx mori]
BGIBMGA002709	gi|512931817|ref|XP_004932394.1|	3.14155e-165	287/305(94.10)	583	PREDICTED: mitochondrial folate transporter/carrier-like isoform X2 [Bombyx mori]
BGIBMGA002711	gi|114052040|ref|NP_001040211.1|	1.20621e-119	214/218(98.17)	431	Rab-related protein [Bombyx mori]
BGIBMGA002716	gi|512931860|ref|XP_004932404.1|	0	669/669(100.00)	1353	PREDICTED: probable peroxisomal acyl-coenzyme A oxidase 1-like [Bombyx mori]
BGIBMGA002739	gi|512908751|ref|XP_004926758.1|	1.50971e-119	214/214(100.00)	430	PREDICTED: attacin-like [Bombyx mori]
BGIBMGA002747	gi|112983296|ref|NP_001037006.1|	1.97175e-119	213/214(99.53)	430	attacin precursor [Bombyx mori]
BGIBMGA002749	gi|112984064|ref|NP_001036823.1|	7.81434e-40	84/84(100.00)	164	VAP-peptide precursor [Bombyx mori]
BGIBMGA002751	gi|512910745|ref|XP_004927246.1|	0	775/775(100.00)	1520	PREDICTED: LOW QUALITY PROTEIN: leucine-rich repeat-containing protein 49-like [Bombyx mori]
BGIBMGA002755	gi|114052607|ref|NP_001040485.1|	0	339/339(100.00)	682	SUMO-1 activating enzyme [Bombyx mori]
BGIBMGA002759	gi|512910665|ref|XP_004927226.1|	0	392/399(98.25)	773	PREDICTED: ubiquitin carboxyl-terminal hydrolase 14-like [Bombyx mori]
BGIBMGA002763	gi|512910737|ref|XP_004927244.1|	9.14088e-151	276/276(100.00)	535	PREDICTED: DNA replication licensing factor MCM4-like [Bombyx mori]
BGIBMGA002765	gi|512910681|ref|XP_004927230.1|	1.32933e-31	72/72(100.00)	137	PREDICTED: Bardet-Biedl syndrome 2 protein homolog [Bombyx mori]
BGIBMGA002769	gi|512910721|ref|XP_004927240.1|	0	404/404(100.00)	832	PREDICTED: lanC-like protein 3-like isoform X1 [Bombyx mori]
BGIBMGA002771	gi|182509196|ref|NP_001116809.1|	0	791/836(94.62)	1624	low density lipoprotein receptor-related protein-like protein precursor [Bombyx mori]
BGIBMGA002773	gi|112983539|ref|NP_001036881.1|	0	476/481(98.96)	978	annexin B13 [Bombyx mori]
BGIBMGA002821	gi|512885899|ref|XP_004921672.1|	0	675/715(94.41)	1357	PREDICTED: dnaJ homolog subfamily C member 16-like [Bombyx mori]
BGIBMGA002854	gi|379699002|ref|NP_001243974.1|	0	450/450(100.00)	903	UDP-glycosyltransferase UGT48C1 precursor [Bombyx mori]
BGIBMGA002890	gi|512885447|ref|XP_004921596.1|	6.55143e-89	160/160(100.00)	327	PREDICTED: apolipoprotein D-like [Bombyx mori]
BGIBMGA002893	gi|512885464|ref|XP_004921599.1|	0	571/571(100.00)	1165	PREDICTED: RING finger protein 157-like [Bombyx mori]
BGIBMGA002899	gi|512885939|ref|XP_004921679.1|	0	466/482(96.68)	939	PREDICTED: esterase FE4-like [Bombyx mori]
BGIBMGA002908	gi|512885973|ref|XP_004921685.1|	4.44457e-110	200/205(97.56)	399	PREDICTED: uncharacterized protein LOC101739768 [Bombyx mori]
BGIBMGA002911	gi|512885998|ref|XP_004921689.1|	1.66472e-18	46/47(97.87)	93	PREDICTED: uncharacterized protein LOC101740438 [Bombyx mori]
BGIBMGA002942	gi|512885765|ref|XP_004921650.1|	2.57982e-150	270/270(100.00)	533	PREDICTED: 15-hydroxyprostaglandin dehydrogenase [NAD(+)]-like [Bombyx mori]
BGIBMGA002943	gi|512885771|ref|XP_004921651.1|	2.69267e-81	177/270(65.56)	303	PREDICTED: 15-hydroxyprostaglandin dehydrogenase [NAD(+)]-like [Bombyx mori]
BGIBMGA002946	gi|512926479|ref|XP_004931096.1|	0	897/928(96.66)	1839	PREDICTED: LOW QUALITY PROTEIN: homeotic protein spalt-major-like [Bombyx mori]
BGIBMGA002956	gi|512926164|ref|XP_004931017.1|	0	928/1224(75.82)	1756	PREDICTED: protein phosphatase PHLPP-like protein-like [Bombyx mori]
BGIBMGA002979	gi|512926045|ref|XP_004930987.1|	2.4755e-156	274/274(100.00)	553	PREDICTED: carbonyl reductase [NADPH] 1-like [Bombyx mori]
BGIBMGA003004	gi|148298654|ref|NP_001091757.1|	7.65131e-104	179/179(100.00)	377	small nuclear ribonucleoprotein polypeptide [Bombyx mori]
BGIBMGA003012	gi|512926355|ref|XP_004931065.1|	0	556/575(96.70)	1125	PREDICTED: whirlin-like [Bombyx mori]
BGIBMGA003014	gi|512925839|ref|XP_004930937.1|	1.62358e-86	155/155(100.00)	319	PREDICTED: cytochrome b5-like [Bombyx mori]
BGIBMGA003024	gi|512925779|ref|XP_004930922.1|	6.45346e-79	146/146(100.00)	294	PREDICTED: opsin-5-like [Bombyx mori]
BGIBMGA003032	gi|512925731|ref|XP_004930910.1|	8.58422e-177	301/301(100.00)	621	PREDICTED: alpha-tocopherol transfer protein-like isoform X3 [Bombyx mori]
BGIBMGA003040	gi|512925662|ref|XP_004930894.1|	2.80402e-89	158/158(100.00)	328	PREDICTED: uncharacterized protein LOC101740515 [Bombyx mori]
BGIBMGA003052	gi|512925622|ref|XP_004930884.1|	0	617/619(99.68)	1275	PREDICTED: acid trehalase-like protein 1-like [Bombyx mori]
BGIBMGA003106	gi|512926283|ref|XP_004931047.1|	0	725/725(100.00)	1493	PREDICTED: histone-lysine N-methyltransferase SETD2-like [Bombyx mori]
BGIBMGA003130	gi|512925719|ref|XP_004930907.1|	4.44914e-27	60/60(100.00)	122	PREDICTED: alpha-tocopherol transfer protein-like [Bombyx mori]
BGIBMGA003132	gi|512925735|ref|XP_004930911.1|	0	308/308(100.00)	648	PREDICTED: alpha-tocopherol transfer protein-like [Bombyx mori]
BGIBMGA003135	gi|512925747|ref|XP_004930914.1|	0	746/746(100.00)	1548	PREDICTED: uncharacterized protein LOC101743418 [Bombyx mori]
BGIBMGA003140	gi|512925783|ref|XP_004930923.1|	5.28586e-25	58/63(92.06)	115	PREDICTED: protein msta, isoform A-like [Bombyx mori]
BGIBMGA003144	gi|512926335|ref|XP_004931060.1|	0	657/672(97.77)	1322	PREDICTED: piezo-type mechanosensitive ion channel component 2-like [Bombyx mori]
BGIBMGA003149	gi|512925843|ref|XP_004930938.1|	1.10854e-30	63/63(100.00)	134	PREDICTED: uncharacterized protein LOC101746777 [Bombyx mori]
BGIBMGA003159	gi|512926375|ref|XP_004931070.1|	0	1107/1107(100.00)	2235	PREDICTED: uncharacterized protein LOC101741592 [Bombyx mori]
BGIBMGA003208	gi|512926463|ref|XP_004931092.1|	1.38595e-172	291/297(97.98)	607	PREDICTED: LIM/homeobox protein Lhx3-like [Bombyx mori]
BGIBMGA003226	gi|512900871|ref|XP_004924997.1|	0	553/553(100.00)	1164	PREDICTED: zinc finger protein 99-like [Bombyx mori]
BGIBMGA003249	gi|512900756|ref|XP_004924968.1|	5.65605e-59	103/103(100.00)	228	PREDICTED: chorion class CA protein ERA.2-like isoform X1 [Bombyx mori]
BGIBMGA003258	gi|167860162|ref|NP_001108115.1|	0	367/377(97.35)	733	pyruvate dehydrogenase kinase [Bombyx mori]
BGIBMGA003267	gi|512900863|ref|XP_004924995.1|	1.83951e-112	190/190(100.00)	406	PREDICTED: protein canopy homolog 1-like isoform X1 [Bombyx mori]
BGIBMGA003288	gi|512901044|ref|XP_004925039.1|	2.28593e-131	252/319(79.00)	471	PREDICTED: uncharacterized protein LOC101735371 [Bombyx mori]
BGIBMGA003294	gi|512892963|ref|XP_004923063.1|	2.75188e-104	183/183(100.00)	379	PREDICTED: pre-rRNA-processing protein TSR2 homolog [Bombyx mori]
BGIBMGA003313	gi|512892910|ref|XP_004923049.1|	2.78125e-121	215/215(100.00)	436	PREDICTED: uncharacterized protein LOC101737240 isoform X2 [Bombyx mori]
BGIBMGA003327	gi|512892839|ref|XP_004923031.1|	3.15405e-76	146/154(94.81)	286	PREDICTED: uncharacterized protein LOC101747020 isoform X1 [Bombyx mori]
BGIBMGA003332	gi|512892827|ref|XP_004923028.1|	1.64197e-155	272/272(100.00)	550	PREDICTED: probable uridine nucleosidase 2-like isoform X1 [Bombyx mori]
BGIBMGA003341	gi|512892787|ref|XP_004923018.1|	0	407/430(94.65)	847	PREDICTED: zinc finger protein 16-like [Bombyx mori]
BGIBMGA003343	gi|512892755|ref|XP_004923010.1|	0	544/544(100.00)	1058	PREDICTED: sialidase-like [Bombyx mori]
BGIBMGA003364	gi|512892632|ref|XP_004922979.1|	3.81062e-65	120/120(100.00)	249	PREDICTED: retinol dehydrogenase 13-like isoform X1 [Bombyx mori]
BGIBMGA003379	gi|512892589|ref|XP_004922969.1|	2.36669e-90	158/158(100.00)	335	PREDICTED: uncharacterized protein LOC101738784 [Bombyx mori]
BGIBMGA003405	gi|512892759|ref|XP_004923011.1|	6.29306e-107	196/211(92.89)	388	PREDICTED: protein takeout-like [Bombyx mori]
BGIBMGA003406	gi|512892763|ref|XP_004923012.1|	6.85698e-111	206/206(100.00)	401	PREDICTED: uncharacterized protein LOC101744394 [Bombyx mori]
BGIBMGA003428	gi|512892902|ref|XP_004923047.1|	0	707/707(100.00)	1423	PREDICTED: dolichyl-diphosphooligosaccharide--protein glycosyltransferase subunit STT3A-like [Bombyx mori]
BGIBMGA003437	gi|512893128|ref|XP_004923104.1|	0	560/565(99.12)	1125	PREDICTED: solute carrier family 22 member 3-like [Bombyx mori]
BGIBMGA003449	gi|512923331|ref|XP_004930329.1|	4.06337e-168	291/291(100.00)	592	PREDICTED: lachesin-like [Bombyx mori]
BGIBMGA003458	gi|512922860|ref|XP_004930218.1|	0	684/685(99.85)	1356	PREDICTED: uncharacterized protein LOC101738136 [Bombyx mori]
BGIBMGA003482	gi|512922730|ref|XP_004930188.1|	2.07949e-123	207/207(100.00)	443	PREDICTED: uncharacterized protein LOC101746304 [Bombyx mori]
BGIBMGA003485	gi|512922686|ref|XP_004930177.1|	0	561/562(99.82)	1118	PREDICTED: uncharacterized protein LOC101744953 [Bombyx mori]
BGIBMGA003508	gi|512922539|ref|XP_004930141.1|	2.92548e-79	143/143(100.00)	295	PREDICTED: proline-rich extensin-like protein EPR1-like [Bombyx mori]
BGIBMGA003511	gi|512923211|ref|XP_004930298.1|	1.00744e-61	118/119(99.16)	238	PREDICTED: relaxin receptor 2-like [Bombyx mori]
BGIBMGA003515	gi|512922477|ref|XP_004930127.1|	0	335/337(99.41)	681	PREDICTED: adenylyl cyclase-associated protein 1-like isoform X2 [Bombyx mori]
BGIBMGA003538	gi|512923147|ref|XP_004930282.1|	3.95003e-99	175/184(95.11)	362	PREDICTED: uncharacterized protein LOC101735704 [Bombyx mori]
BGIBMGA003552	gi|512923104|ref|XP_004930271.1|	1.56225e-164	285/285(100.00)	582	PREDICTED: protein rolling stone-like [Bombyx mori]
BGIBMGA003564	gi|512922127|ref|XP_004930044.1|	0	407/407(100.00)	820	PREDICTED: ornithine aminotransferase, mitochondrial-like [Bombyx mori]
BGIBMGA003570	gi|298204367|gb|ADI61832.1|	1.04943e-21	71/188(37.77)	105	endonuclease-reverse transcriptase [Bombyx mori]
BGIBMGA003572	gi|512922109|ref|XP_004930039.1|	5.94334e-155	281/282(99.65)	549	PREDICTED: monocarboxylate transporter 9-like [Bombyx mori]
BGIBMGA003588	gi|512922028|ref|XP_004930019.1|	0	521/521(100.00)	1072	PREDICTED: FERM domain-containing protein 5-like [Bombyx mori]
BGIBMGA003591	gi|114052559|ref|NP_001040253.1|	5.13854e-68	127/127(100.00)	258	Lix1 protein [Bombyx mori]
BGIBMGA003608	gi|386873642|gb|AFJ44727.1|	0	463/463(100.00)	933	elongation factor 1 alpha [Bombyx mori]
BGIBMGA003615	gi|512923003|ref|XP_004930254.1|	0	777/777(100.00)	1586	PREDICTED: uncharacterized protein LOC101743232 [Bombyx mori]
BGIBMGA003655	gi|512922286|ref|XP_004930083.1|	0	424/424(100.00)	883	PREDICTED: mitochondrial enolase superfamily member 1-like [Bombyx mori]
BGIBMGA003658	gi|512922290|ref|XP_004930084.1|	0	336/336(100.00)	676	PREDICTED: trans-1,2-dihydrobenzene-1,2-diol dehydrogenase-like isoform X1 [Bombyx mori]
BGIBMGA003683	gi|433338907|dbj|BAM73809.1|	0	363/363(100.00)	734	cytochrome P450 [Bombyx mori]
BGIBMGA003684	gi|512922521|ref|XP_004930137.1|	0	521/521(100.00)	1072	PREDICTED: glutaminase kidney isoform, mitochondrial-like isoform X4 [Bombyx mori]
BGIBMGA003688	gi|512922547|ref|XP_004930143.1|	0	349/349(100.00)	712	PREDICTED: poly(U)-specific endoribonuclease homolog [Bombyx mori]
BGIBMGA003700	gi|512922608|ref|XP_004930157.1|	0	1641/1643(99.88)	3257	PREDICTED: ras GTPase-activating-like protein IQGAP1-like [Bombyx mori]
BGIBMGA003728	gi|512922789|ref|XP_004930203.1|	3.11403e-86	161/161(100.00)	318	PREDICTED: uncharacterized protein LOC101736330 [Bombyx mori]
BGIBMGA003738	gi|512923315|ref|XP_004930325.1|	0	399/411(97.08)	783	PREDICTED: uncharacterized protein LOC101741587 [Bombyx mori]
BGIBMGA003742	gi|512922870|ref|XP_004930221.1|	2.13954e-152	248/256(96.88)	540	PREDICTED: phospholipid scramblase 1-like isoform X1 [Bombyx mori]
BGIBMGA003786	gi|512904947|ref|XP_004925823.1|	2.76282e-117	213/220(96.82)	424	PREDICTED: voltage-dependent L-type calcium channel subunit beta-2-like [Bombyx mori]
BGIBMGA003791	gi|512904982|ref|XP_004925831.1|	1.12429e-162	288/288(100.00)	574	PREDICTED: uncharacterized protein LOC101739397 isoform X1 [Bombyx mori]
BGIBMGA000005	gi|512906146|ref|XP_004926123.1|	8.13136e-58	122/175(69.71)	226	PREDICTED: cytochrome P450 4C1-like [Bombyx mori]
BGIBMGA000010	gi|209571454|ref|NP_001129360.1|	1.18143e-129	240/240(100.00)	464	osiris 9 precursor [Bombyx mori]
BGIBMGA000011	gi|512906118|ref|XP_004926116.1|	1.63245e-128	235/235(100.00)	460	PREDICTED: uncharacterized protein LOC101741384 [Bombyx mori]
BGIBMGA000012	gi|512906107|ref|XP_004926114.1|	3.05348e-136	248/248(100.00)	488	PREDICTED: uncharacterized protein LOC101741004 [Bombyx mori]
BGIBMGA000023	gi|112984238|ref|NP_001037460.1|	1.14716e-27	63/63(100.00)	124	cecropin-B precursor [Bombyx mori]
BGIBMGA000026	gi|512906059|ref|XP_004926102.1|	0	431/431(100.00)	877	PREDICTED: uncharacterized protein LOC101739399 [Bombyx mori]
BGIBMGA000028	gi|512906047|ref|XP_004926099.1|	0	471/475(99.16)	940	PREDICTED: uncharacterized protein LOC101738974 [Bombyx mori]
BGIBMGA000032	gi|512906170|ref|XP_004926129.1|	0	448/534(83.90)	863	PREDICTED: uncharacterized protein LOC101743221 [Bombyx mori]
BGIBMGA000036	gi|112984238|ref|NP_001037460.1|	1.14716e-27	63/63(100.00)	124	cecropin-B precursor [Bombyx mori]
BGIBMGA000044	gi|218505755|ref|NP_001136223.1|	8.90592e-145	261/261(100.00)	514	osiris 7 precursor [Bombyx mori]
BGIBMGA000067	gi|512893537|ref|XP_004923206.1|	1.54338e-169	297/343(86.59)	598	PREDICTED: roundabout homolog 2-like [Bombyx mori]
BGIBMGA000078	gi|512893485|ref|XP_004923193.1|	0	596/598(99.67)	1197	PREDICTED: transmembrane channel-like protein 7-like [Bombyx mori]
BGIBMGA000089	gi|512893449|ref|XP_004923184.1|	0	566/609(92.94)	1138	PREDICTED: uncharacterized protein LOC101746134 [Bombyx mori]
BGIBMGA000108	gi|512893410|ref|XP_004923174.1|	0	418/419(99.76)	815	PREDICTED: uncharacterized protein LOC101744544 [Bombyx mori]
BGIBMGA000110	gi|512893406|ref|XP_004923173.1|	0	510/567(89.95)	969	PREDICTED: serologically defined colon cancer antigen 8 homolog [Bombyx mori]
BGIBMGA000123	gi|512893191|ref|XP_004923120.1|	3.62498e-66	118/118(100.00)	251	PREDICTED: desumoylating isopeptidase 2-like isoform X3 [Bombyx mori]
BGIBMGA000126	gi|512893234|ref|XP_004923131.1|	8.77455e-92	171/173(98.84)	337	PREDICTED: uncharacterized protein LOC101738649 [Bombyx mori]
BGIBMGA000130	gi|512893282|ref|XP_004923143.1|	2.08416e-173	318/352(90.34)	610	PREDICTED: leucine-rich repeat protein SHOC-2-like [Bombyx mori]
BGIBMGA000169	gi|512893525|ref|XP_004923203.1|	0	371/371(100.00)	746	PREDICTED: uncharacterized protein LOC101737048 [Bombyx mori]
BGIBMGA000170	gi|512893529|ref|XP_004923204.1|	2.40573e-91	160/160(100.00)	335	PREDICTED: probable ATP-dependent RNA helicase DHX35-like [Bombyx mori]
BGIBMGA003804	gi|512907647|ref|XP_004926495.1|	1.62684e-87	165/165(100.00)	323	PREDICTED: centrin-2-like isoform X2 [Bombyx mori]
BGIBMGA003809	gi|512907689|ref|XP_004926505.1|	6.22286e-149	267/311(85.85)	528	PREDICTED: serine hydrolase-like protein 2-like [Bombyx mori]
BGIBMGA003820	gi|512907576|ref|XP_004926477.1|	3.37031e-83	150/150(100.00)	308	PREDICTED: DNA-directed RNA polymerases I, II, and III subunit RPABC3-like [Bombyx mori]
BGIBMGA003824	gi|512907560|ref|XP_004926473.1|	2.14106e-34	72/73(98.63)	146	PREDICTED: kinesin-like protein KIF3A-like [Bombyx mori]
BGIBMGA003833	gi|512907580|ref|XP_004926478.1|	0	510/510(100.00)	1018	PREDICTED: H/ACA ribonucleoprotein complex subunit 4-like [Bombyx mori]
BGIBMGA003840	gi|114050791|ref|NP_001040404.1|	2.14694e-66	125/126(99.21)	252	small nuclear ribonucleoprotein Sm D1 [Bombyx mori]
BGIBMGA003860	gi|512900644|ref|XP_004924940.1|	3.11046e-124	222/265(83.77)	446	PREDICTED: nitrogen permease regulator 2-like protein-like isoform X1 [Bombyx mori]
BGIBMGA003866	gi|512900620|ref|XP_004924936.1|	0	456/456(100.00)	941	PREDICTED: protein henna-like isoform X2 [Bombyx mori]
BGIBMGA003895	gi|512900700|ref|XP_004924954.1|	0	786/818(96.09)	1564	PREDICTED: ecdysone-inducible protein E75-like [Bombyx mori]
BGIBMGA003901	gi|512912132|ref|XP_004927581.1|	0	415/444(93.47)	795	PREDICTED: ATP synthase subunit beta, mitochondrial-like [Bombyx mori]
BGIBMGA003926	gi|169234669|ref|NP_001108456.1|	0	474/487(97.33)	962	cytochrome P450 9G3 [Bombyx mori]
BGIBMGA003936	gi|512907375|ref|XP_004926426.1|	2.92011e-47	90/90(100.00)	189	PREDICTED: prominin-like protein-like [Bombyx mori]
BGIBMGA003938	gi|112982753|ref|NP_001036902.1|	0	307/307(100.00)	643	transcription factor Ets [Bombyx mori]
BGIBMGA003944	gi|158186776|ref|NP_001103404.1|	0	531/531(100.00)	1070	cytochrome P450, family 9, subfamily a, polypeptide 19 [Bombyx mori]
BGIBMGA003945	gi|134254438|ref|NP_001077079.1|	0	531/531(100.00)	1070	cytochrome P450 9a20 [Bombyx mori]
BGIBMGA003954	gi|215820608|ref|NP_001135963.1|	5.11007e-68	126/126(100.00)	258	autophagy related protein Atg12-like protein [Bombyx mori]
BGIBMGA003957	gi|145386835|gb|ABP65279.1|	0	531/531(100.00)	1077	cytochrome P450 [Bombyx mori]
BGIBMGA003958	gi|512907221|ref|XP_004926388.1|	2.87382e-62	118/210(56.19)	241	PREDICTED: uncharacterized protein LOC101740637 [Bombyx mori]
BGIBMGA003969	gi|512890178|ref|XP_004922473.1|	4.10098e-73	130/130(100.00)	275	PREDICTED: putative phosphatidate phosphatase-like [Bombyx mori]
BGIBMGA004023	gi|512889902|ref|XP_004922402.1|	1.27734e-145	250/250(100.00)	517	PREDICTED: cyclin-related protein FAM58A-like [Bombyx mori]
BGIBMGA004024	gi|512933204|ref|XP_004932733.1|	2.79032e-21	64/130(49.23)	102	PREDICTED: uncharacterized protein LOC101744432 [Bombyx mori]
BGIBMGA004042	gi|112983910|ref|NP_001037400.1|	4.57418e-64	119/119(100.00)	244	chemosensory protein 6 precursor [Bombyx mori]
BGIBMGA004051	gi|512889790|ref|XP_004922373.1|	0	619/619(100.00)	1241	PREDICTED: protein PFC0760c-like [Bombyx mori]
BGIBMGA004052	gi|512889786|ref|XP_004922372.1|	7.72929e-48	89/89(100.00)	191	PREDICTED: ubiquitin-conjugating enzyme E2 R2-like [Bombyx mori]
BGIBMGA004065	gi|112983054|ref|NP_001037062.1|	1.14195e-67	125/125(100.00)	256	chemosensory protein 5 precursor [Bombyx mori]
BGIBMGA004110	gi|512890345|ref|XP_004922501.1|	0	315/328(96.04)	623	PREDICTED: adenylate cyclase type 10-like [Bombyx mori]
BGIBMGA004111	gi|512890353|ref|XP_004922502.1|	3.2345e-78	143/143(100.00)	291	PREDICTED: uncharacterized protein LOC101737564 [Bombyx mori]
BGIBMGA004114	gi|512889982|ref|XP_004922422.1|	5.41682e-62	118/118(100.00)	238	PREDICTED: uncharacterized protein LOC101738428 isoform X2 [Bombyx mori]
BGIBMGA004192	gi|357619174|gb|EHJ71851.1|	1.49154e-41	96/192(50.00)	171	hypothetical protein KGM_06367 [Danaus plexippus]
BGIBMGA004210	gi|512897869|ref|XP_004924258.1|	0	383/383(100.00)	778	PREDICTED: WD repeat-containing protein 89-like [Bombyx mori]
BGIBMGA004221	gi|148298746|ref|NP_001091761.1|	0	527/528(99.81)	1066	glucose-6-phosphate isomerase [Bombyx mori]
BGIBMGA004234	gi|512910863|ref|XP_004927275.1|	1.69517e-102	183/184(99.46)	374	PREDICTED: uncharacterized protein LOC101740007 [Bombyx mori]
BGIBMGA004244	gi|512910836|ref|XP_004927268.1|	1.43168e-132	234/234(100.00)	474	PREDICTED: mediator of RNA polymerase II transcription subunit 25-like isoform X3 [Bombyx mori]
BGIBMGA004266	gi|512911963|ref|XP_004927540.1|	0	432/432(100.00)	902	PREDICTED: uncharacterized protein LOC101738256 [Bombyx mori]
BGIBMGA004280	gi|512902293|ref|XP_004925340.1|	0	334/334(100.00)	708	PREDICTED: glutamine synthetase 2 cytoplasmic-like isoform X1 [Bombyx mori]
BGIBMGA004294	gi|512902241|ref|XP_004925327.1|	2.05839e-61	118/118(100.00)	236	PREDICTED: probable salivary secreted peptide-like [Bombyx mori]
BGIBMGA004310	gi|512902353|ref|XP_004925355.1|	0	1392/1392(100.00)	2786	PREDICTED: uncharacterized protein LOC101742729 [Bombyx mori]
BGIBMGA004317	gi|512902357|ref|XP_004925356.1|	0	598/599(99.83)	1246	PREDICTED: uncharacterized protein LOC101742880 [Bombyx mori]
BGIBMGA004328	gi|512902377|ref|XP_004925361.1|	1.64531e-157	268/268(100.00)	557	PREDICTED: endonuclease G, mitochondrial, partial [Bombyx mori]
BGIBMGA004329	gi|512902234|ref|XP_004925325.1|	0	385/478(80.54)	765	PREDICTED: collagen alpha-1(IX) chain-like [Bombyx mori]
BGIBMGA004340	gi|114052803|ref|NP_001040277.1|	2.12109e-61	107/108(99.07)	236	salivary cysteine-rich peptide precursor [Bombyx mori]
BGIBMGA004348	gi|512936927|ref|XP_004933639.1|	0	398/409(97.31)	806	PREDICTED: UPF0183 protein CG7083-like [Bombyx mori]
BGIBMGA004388	gi|512890703|ref|XP_004922558.1|	1.92081e-150	264/264(100.00)	533	PREDICTED: trypsin-5-like [Bombyx mori]
BGIBMGA004403	gi|512890626|ref|XP_004922544.1|	1.3019e-151	263/263(100.00)	537	PREDICTED: low molecular 30 kDa lipoprotein PBMHP-12-like [Bombyx mori]
BGIBMGA004404	gi|525343768|ref|NP_001266369.1|	4.89242e-145	251/251(100.00)	515	low molecular mass 30 kDa lipoprotein 19G1-like precursor [Bombyx mori]
BGIBMGA004421	gi|182509202|ref|NP_001116812.1|	2.11106e-139	234/235(99.57)	496	tubulointerstitial nephritis antigen precursor [Bombyx mori]
BGIBMGA004435	gi|512890475|ref|XP_004922521.1|	9.32015e-09	29/29(100.00)	61	PREDICTED: facilitated trehalose transporter Tret1-like isoform X2 [Bombyx mori]
BGIBMGA004444	gi|512890972|ref|XP_004922604.1|	0	468/468(100.00)	910	PREDICTED: nucleoprotein TPR-like [Bombyx mori]
BGIBMGA004445	gi|512890533|ref|XP_004922529.1|	1.84669e-167	276/276(100.00)	564	PREDICTED: venom serine protease 34-like [Bombyx mori]
BGIBMGA004454	gi|512890587|ref|XP_004922538.1|	1.23762e-139	238/238(100.00)	497	PREDICTED: low molecular mass 30 kDa lipoprotein 21G1-like isoform X1 [Bombyx mori]
BGIBMGA004456	gi|512890995|ref|XP_004922608.1|	9.79233e-149	256/256(100.00)	528	PREDICTED: low molecular mass 30 kDa lipoprotein 21G1-like [Bombyx mori]
BGIBMGA004468	gi|512890708|ref|XP_004922559.1|	1.98064e-114	190/262(72.52)	414	PREDICTED: microvitellogenin-like isoform X1 [Bombyx mori]
BGIBMGA004473	gi|512890729|ref|XP_004922563.1|	6.34487e-169	293/293(100.00)	595	PREDICTED: microvitellogenin-like [Bombyx mori]
BGIBMGA004476	gi|512890758|ref|XP_004922568.1|	1.36241e-177	306/306(100.00)	624	PREDICTED: microvitellogenin-like [Bombyx mori]
BGIBMGA004485	gi|512890814|ref|XP_004922577.1|	1.59829e-08	27/27(100.00)	60	PREDICTED: facilitated trehalose transporter Tret1-like [Bombyx mori]
BGIBMGA004508	gi|512906007|ref|XP_004926089.1|	1.25812e-26	58/58(100.00)	120	PREDICTED: facilitated trehalose transporter Tret1-like [Bombyx mori]
BGIBMGA004510	gi|512905942|ref|XP_004926072.1|	0	451/466(96.78)	897	PREDICTED: facilitated trehalose transporter Tret1-like [Bombyx mori]
BGIBMGA004515	gi|112983144|ref|NP_001036942.1|	1.01377e-112	199/207(96.14)	407	heat shock protein hsp23.7 precursor [Bombyx mori]
BGIBMGA004519	gi|512905954|ref|XP_004926075.1|	0	307/307(100.00)	635	PREDICTED: carbohydrate sulfotransferase 3-like [Bombyx mori]
BGIBMGA004523	gi|512905906|ref|XP_004926063.1|	0	974/981(99.29)	2021	PREDICTED: uncharacterized protein LOC101743883 [Bombyx mori]
BGIBMGA004525	gi|267844867|ref|NP_001161186.1|	6.48176e-171	304/305(99.67)	602	sugar transporter protein [Bombyx mori]
BGIBMGA004527	gi|307611931|ref|NP_001182632.1|	0	443/460(96.30)	869	sugar transporter protein 2 [Bombyx mori]
BGIBMGA004538	gi|512906015|ref|XP_004926091.1|	0	461/461(100.00)	905	PREDICTED: sugar transporter ERD6-like 14-like [Bombyx mori]
BGIBMGA004562	gi|307611929|ref|NP_001182631.1|	0	474/477(99.37)	951	sugar transporter protein 3 [Bombyx mori]
BGIBMGA004565	gi|512894721|ref|XP_004923497.1|	1.24578e-152	271/271(100.00)	541	PREDICTED: uncharacterized protein LOC101743387 [Bombyx mori]
BGIBMGA004606	gi|512894773|ref|XP_004923510.1|	1.20934e-94	168/168(100.00)	347	PREDICTED: protein lethal(2)essential for life-like [Bombyx mori]
BGIBMGA004618	gi|512909690|ref|XP_004926983.1|	0	361/361(100.00)	756	PREDICTED: inhibin beta A chain-like [Bombyx mori]
BGIBMGA004621	gi|512909674|ref|XP_004926979.1|	0	448/552(81.16)	878	PREDICTED: uncharacterized protein LOC101746662 [Bombyx mori]
BGIBMGA004625	gi|512909686|ref|XP_004926982.1|	0	738/932(79.18)	1364	PREDICTED: chloride channel protein 2-like [Bombyx mori]
BGIBMGA004629	gi|512909666|ref|XP_004926977.1|	0	474/474(100.00)	934	PREDICTED: facilitated trehalose transporter Tret1-like [Bombyx mori]
BGIBMGA004666	gi|148298847|ref|NP_001091822.1|	7.17601e-113	203/203(100.00)	408	small GTP-binding protein Rab10 [Bombyx mori]
BGIBMGA004682	gi|512910389|ref|XP_004927160.1|	2.79131e-163	288/288(100.00)	577	PREDICTED: uncharacterized protein ZK1073.1-like isoform X1 [Bombyx mori]
BGIBMGA004683	gi|512910396|ref|XP_004927161.1|	0	482/482(100.00)	969	PREDICTED: esterase FE4-like [Bombyx mori]
BGIBMGA004695	gi|164448650|ref|NP_001106737.1|	1.76376e-60	114/114(100.00)	233	high mobility group protein A [Bombyx mori]
BGIBMGA004699	gi|512907717|ref|XP_004926512.1|	0	524/563(93.07)	1052	PREDICTED: kelch-like ECH-associated protein 1-like [Bombyx mori]
BGIBMGA004702	gi|512907777|ref|XP_004926527.1|	1.2885e-176	298/299(99.67)	621	PREDICTED: NADH-cytochrome b5 reductase-like [Bombyx mori]
BGIBMGA004711	gi|512907753|ref|XP_004926521.1|	0	456/456(100.00)	885	PREDICTED: ruvB-like helicase 1-like [Bombyx mori]
BGIBMGA004726	gi|226342914|ref|NP_001139719.1|	9.19602e-101	186/211(88.15)	369	serine protease inhibitor 28 [Bombyx mori]
BGIBMGA004728	gi|512910086|ref|XP_004927081.1|	0	551/551(100.00)	1256	PREDICTED: zonadhesin-like [Bombyx mori]
BGIBMGA004737	gi|512897206|ref|XP_004924097.1|	1.42683e-94	153/153(100.00)	348	PREDICTED: uncharacterized protein LOC101741856 isoform X1 [Bombyx mori]
BGIBMGA004750	gi|512897257|ref|XP_004924109.1|	5.17095e-157	267/268(99.63)	555	PREDICTED: irregular chiasm C-roughest protein-like [Bombyx mori]
BGIBMGA004772	gi|512897158|ref|XP_004924085.1|	1.60409e-170	305/305(100.00)	600	PREDICTED: probable methyltransferase-like protein 15 homolog [Bombyx mori]
BGIBMGA004806	gi|112983040|ref|NP_001037071.1|	0	2639/2699(97.78)	5355	chlorophyllide A binding protein precursor [Bombyx mori]
BGIBMGA004810	gi|512894187|ref|XP_004923372.1|	5.76538e-154	283/293(96.59)	545	PREDICTED: N-acetylneuraminate lyase-like [Bombyx mori]
BGIBMGA004813	gi|512894389|ref|XP_004923418.1|	1.31119e-10	31/31(100.00)	67	PREDICTED: piggyBac transposable element-derived protein 4-like [Bombyx mori]
BGIBMGA004830	gi|512894077|ref|XP_004923345.1|	0	398/398(100.00)	809	PREDICTED: carboxypeptidase B-like [Bombyx mori]
BGIBMGA004845	gi|512894377|ref|XP_004923415.1|	0	2057/2134(96.39)	4106	PREDICTED: myosin-I heavy chain-like [Bombyx mori]
BGIBMGA004860	gi|512894401|ref|XP_004923421.1|	7.26418e-38	72/75(96.00)	157	PREDICTED: uncharacterized protein LOC101739860 [Bombyx mori]
BGIBMGA004865	gi|112983654|ref|NP_001036872.1|	2.87908e-81	158/201(78.61)	302	Bombyrin precursor [Bombyx mori]
BGIBMGA004870	gi|512894249|ref|XP_004923385.1|	0	378/379(99.74)	766	PREDICTED: venom carboxylesterase-6-like [Bombyx mori]
BGIBMGA004887	gi|512910631|ref|XP_004927219.1|	0	683/792(86.24)	1331	PREDICTED: hemicentin-1-like [Bombyx mori]
BGIBMGA004907	gi|512899121|ref|XP_004924565.1|	0	433/436(99.31)	865	PREDICTED: threonine dehydratase, mitochondrial-like [Bombyx mori]
BGIBMGA004951	gi|512898826|ref|XP_004924492.1|	7.57984e-48	94/94(100.00)	191	PREDICTED: G-protein coupled receptor Mth2-like [Bombyx mori]
BGIBMGA005004	gi|512887183|ref|XP_004921880.1|	4.58383e-48	94/94(100.00)	191	PREDICTED: zinc transporter ZIP1-like [Bombyx mori]
BGIBMGA005015	gi|297139710|ref|NP_001171911.1|	0	428/428(100.00)	889	flavin-dependent monooxygenase FMO1 [Bombyx mori]
BGIBMGA005019	gi|512887405|ref|XP_004921919.1|	4.54697e-152	267/510(52.35)	540	PREDICTED: nose resistant to fluoxetine protein 6-like [Bombyx mori]
BGIBMGA005035	gi|512887085|ref|XP_004921864.1|	0	737/737(100.00)	1465	PREDICTED: neurochondrin homolog [Bombyx mori]
BGIBMGA005048	gi|512887344|ref|XP_004921908.1|	0	4097/4267(96.02)	8117	PREDICTED: dynein beta chain, ciliary-like [Bombyx mori]
BGIBMGA005051	gi|319803007|dbj|BAJ61834.1|	4.93285e-158	286/339(84.37)	559	longer ecdysteroid-phosphate phosphatase [Bombyx mori]
BGIBMGA005080	gi|512886667|ref|XP_004921796.1|	0	540/542(99.63)	1088	PREDICTED: serine/threonine-protein kinase prpf4B-like [Bombyx mori]
BGIBMGA005113	gi|512887251|ref|XP_004921892.1|	0	364/375(97.07)	699	PREDICTED: dihydrolipoyllysine-residue succinyltransferase component of 2-oxoglutarate dehydrogenase complex, mitochondrial-like [Bombyx mori]
BGIBMGA005119	gi|512887275|ref|XP_004921896.1|	0	1120/1232(90.91)	2373	PREDICTED: neurogenic locus notch homolog protein 3-like [Bombyx mori]
BGIBMGA005135	gi|512886783|ref|XP_004921816.1|	0	376/376(100.00)	768	PREDICTED: zinc finger C2HC domain-containing protein 1C-like isoform X2 [Bombyx mori]
BGIBMGA005149	gi|512886969|ref|XP_004921844.1|	4.37833e-114	192/192(100.00)	412	PREDICTED: uncharacterized protein LOC101745936 [Bombyx mori]
BGIBMGA005150	gi|512887338|ref|XP_004921907.1|	0	1478/1486(99.46)	2909	PREDICTED: LOW QUALITY PROTEIN: inversin-A-like [Bombyx mori]
BGIBMGA005182	gi|512908989|ref|XP_004926812.1|	0	730/731(99.86)	1495	PREDICTED: alpha,alpha-trehalose-phosphate synthase [UDP-forming] A-like [Bombyx mori]
BGIBMGA005203	gi|512908997|ref|XP_004926814.1|	0	530/530(100.00)	1050	PREDICTED: ATP-binding cassette sub-family G member 1-like [Bombyx mori]
BGIBMGA005211	gi|512909013|ref|XP_004926818.1|	0	417/417(100.00)	833	PREDICTED: uncharacterized protein LOC101742300 [Bombyx mori]
BGIBMGA005212	gi|512909013|ref|XP_004926818.1|	4.47847e-168	316/336(94.05)	593	PREDICTED: uncharacterized protein LOC101742300 [Bombyx mori]
BGIBMGA005235	gi|217416188|tpg|DAA06376.1|	2.23519e-07	32/104(30.77)	56	TPA: TPA_inf: gustatory receptor 13 [Bombyx mori]
BGIBMGA005265	gi|512889709|ref|XP_004922351.1|	5.92737e-26	55/60(91.67)	119	PREDICTED: uncharacterized protein LOC101745939 [Bombyx mori]
BGIBMGA005278	gi|290563263|ref|NP_001166744.1|	6.31508e-50	99/100(99.00)	197	cuticular protein RR-1 motif 3 precursor [Bombyx mori]
BGIBMGA005279	gi|512897358|ref|XP_004924133.1|	0	525/525(100.00)	1110	PREDICTED: putative polypeptide N-acetylgalactosaminyltransferase 9-like isoform X2 [Bombyx mori]
BGIBMGA005303	gi|262034627|gb|ACY06938.1|	9.15635e-33	74/74(100.00)	140	putative cuticle protein CPH43 [Bombyx mori]
BGIBMGA005318	gi|512930978|ref|XP_004932194.1|	0	438/438(100.00)	863	PREDICTED: ras guanine nucleotide exchange factor L-like [Bombyx mori]
BGIBMGA005320	gi|512930966|ref|XP_004932191.1|	3.3871e-164	277/288(96.18)	579	PREDICTED: carboxypeptidase M-like [Bombyx mori]
BGIBMGA005329	gi|512930894|ref|XP_004932173.1|	0	558/558(100.00)	1108	PREDICTED: ragulator complex protein LAMTOR4 homolog isoform X1 [Bombyx mori]
BGIBMGA005341	gi|512930830|ref|XP_004932157.1|	1.02655e-106	184/184(100.00)	387	PREDICTED: formin-like protein 3-like isoform X5 [Bombyx mori]
BGIBMGA005344	gi|512930778|ref|XP_004932144.1|	6.78878e-139	250/302(82.78)	495	PREDICTED: cytoplasmic phosphatidylinositol transfer protein 1-like [Bombyx mori]
BGIBMGA005345	gi|512930762|ref|XP_004932140.1|	1.16345e-86	172/221(77.83)	322	PREDICTED: calcium-binding protein E63-1-like isoform X1 [Bombyx mori]
BGIBMGA005355	gi|512930727|ref|XP_004932131.1|	3.97886e-36	73/76(96.05)	152	PREDICTED: transducin beta-like protein 2-like [Bombyx mori]
BGIBMGA005356	gi|512930707|ref|XP_004932126.1|	0	441/474(93.04)	871	PREDICTED: cytochrome P450 CYP12A2-like [Bombyx mori]
BGIBMGA005365	gi|512931308|ref|XP_004932270.1|	0	1008/1008(100.00)	2102	PREDICTED: uncharacterized protein LOC101744340 [Bombyx mori]
BGIBMGA005371	gi|512909658|ref|XP_004926975.1|	8.71093e-31	71/83(85.54)	134	PREDICTED: uncharacterized protein LOC101745234 [Bombyx mori]
BGIBMGA005424	gi|512930574|ref|XP_004932093.1|	0	456/456(100.00)	891	PREDICTED: facilitated trehalose transporter Tret1-like [Bombyx mori]
BGIBMGA005436	gi|512930633|ref|XP_004932107.1|	1.00592e-31	68/68(100.00)	137	PREDICTED: protein spinster-like isoform X2 [Bombyx mori]
BGIBMGA005443	gi|379699014|ref|NP_001243980.1|	0	486/486(100.00)	986	UDP-glycosyltransferase UGT39B1 precursor [Bombyx mori]
BGIBMGA005447	gi|379698922|ref|NP_001243932.1|	0	489/494(98.99)	985	gamma-glutamyl transpeptidase [Bombyx mori]
BGIBMGA005454	gi|512930723|ref|XP_004932130.1|	0	680/680(100.00)	1345	PREDICTED: tripartite motif-containing protein 45-like [Bombyx mori]
BGIBMGA005463	gi|512930759|ref|XP_004932139.1|	4.45109e-89	162/162(100.00)	328	PREDICTED: enteropeptidase-like [Bombyx mori]
BGIBMGA005471	gi|512930850|ref|XP_004932162.1|	0	365/365(100.00)	792	PREDICTED: acyl-CoA Delta(11) desaturase-like isoform X1 [Bombyx mori]
BGIBMGA005482	gi|512930910|ref|XP_004932177.1|	0	530/530(100.00)	1070	PREDICTED: uncharacterized protein LOC101743138 isoform X1 [Bombyx mori]
BGIBMGA005490	gi|512930970|ref|XP_004932192.1|	0	365/369(98.92)	738	PREDICTED: septin-4-like [Bombyx mori]
BGIBMGA005500	gi|512931427|ref|XP_004932300.1|	0	530/530(100.00)	1093	PREDICTED: beta-glucuronidase-like [Bombyx mori]
BGIBMGA005524	gi|512931244|ref|XP_004932254.1|	0	487/503(96.82)	972	PREDICTED: UNC93-like protein-like [Bombyx mori]
BGIBMGA005530	gi|512887965|ref|XP_004922010.1|	2.19205e-50	97/97(100.00)	199	PREDICTED: 28S ribosomal protein S33, mitochondrial-like isoform X1 [Bombyx mori]
BGIBMGA005535	gi|512887957|ref|XP_004922008.1|	8.62653e-63	116/117(99.15)	240	PREDICTED: LOW QUALITY PROTEIN: myosin heavy chain, non-muscle-like [Bombyx mori]
BGIBMGA005549	gi|512888203|ref|XP_004922048.1|	0	878/1099(79.89)	1660	PREDICTED: uncharacterized protein LOC101743057 [Bombyx mori]
BGIBMGA005570	gi|512887700|ref|XP_004921966.1|	0	339/339(100.00)	685	PREDICTED: lethal(2) giant larvae protein-like [Bombyx mori]
BGIBMGA005572	gi|512887684|ref|XP_004921964.1|	0	511/512(99.80)	1049	PREDICTED: tetratricopeptide repeat protein 26-like isoform X1 [Bombyx mori]
BGIBMGA005576	gi|512887651|ref|XP_004921958.1|	0	342/376(90.96)	678	PREDICTED: LOW QUALITY PROTEIN: actin, cytoplasmic A3a-like [Bombyx mori]
BGIBMGA005599	gi|512887474|ref|XP_004921931.1|	3.52414e-102	182/182(100.00)	372	PREDICTED: SLIT and NTRK-like protein 6-like [Bombyx mori]
BGIBMGA005603	gi|512888052|ref|XP_004922023.1|	3.48161e-106	204/248(82.26)	386	PREDICTED: facilitated trehalose transporter Tret1-like [Bombyx mori]
BGIBMGA005608	gi|512888063|ref|XP_004922025.1|	0	344/345(99.71)	696	PREDICTED: glucose dehydrogenase [acceptor]-like [Bombyx mori]
BGIBMGA005609	gi|512887536|ref|XP_004921941.1|	0	489/489(100.00)	986	PREDICTED: glucose dehydrogenase [acceptor]-like [Bombyx mori]
BGIBMGA005615	gi|512887563|ref|XP_004921945.1|	3.70912e-67	154/253(60.87)	256	PREDICTED: quinone oxidoreductase-like [Bombyx mori]
BGIBMGA005632	gi|512888130|ref|XP_004922038.1|	0	775/775(100.00)	1522	PREDICTED: coiled-coil domain-containing protein 40-like [Bombyx mori]
BGIBMGA005658	gi|112982697|ref|NP_001037683.1|	2.11889e-100	173/173(100.00)	366	gloverin 2 precursor [Bombyx mori]
BGIBMGA005666	gi|512887888|ref|XP_004921996.1|	0	629/629(100.00)	1264	PREDICTED: ATP-dependent DNA helicase Q1-like [Bombyx mori]
BGIBMGA005670	gi|512887915|ref|XP_004922001.1|	3.0645e-62	117/117(100.00)	239	PREDICTED: galactokinase-like [Bombyx mori]
BGIBMGA005677	gi|512887941|ref|XP_004922006.1|	6.29467e-26	50/51(98.04)	118	PREDICTED: uncharacterized protein LOC101736302 [Bombyx mori]
BGIBMGA005695	gi|511636162|gb|AGN90922.1|	0	477/477(100.00)	964	acid lipase-1 [Bombyx mori]
BGIBMGA005703	gi|512910576|ref|XP_004927206.1|	0	627/627(100.00)	1279	PREDICTED: glucose dehydrogenase [acceptor]-like [Bombyx mori]
BGIBMGA005710	gi|512910600|ref|XP_004927212.1|	0	585/585(100.00)	1184	PREDICTED: glucose dehydrogenase [acceptor]-like [Bombyx mori]
BGIBMGA005730	gi|512909199|ref|XP_004926863.1|	3.7766e-160	279/279(100.00)	566	PREDICTED: carbonyl reductase [NADPH] 3-like [Bombyx mori]
BGIBMGA005735	gi|512909207|ref|XP_004926865.1|	0	506/506(100.00)	1038	PREDICTED: delta(24)-sterol reductase-like isoform X1 [Bombyx mori]
BGIBMGA005742	gi|512896449|ref|XP_004923914.1|	8.14701e-119	208/214(97.20)	428	PREDICTED: uncharacterized protein LOC101744356, partial [Bombyx mori]
BGIBMGA005780	gi|512896232|ref|XP_004923862.1|	5.48747e-119	210/210(100.00)	428	PREDICTED: protein lethal(2)essential for life-like [Bombyx mori]
BGIBMGA005781	gi|169646838|ref|NP_001112375.1|	1.24928e-127	223/223(100.00)	457	heat shock protein 25.4 precursor [Bombyx mori]
BGIBMGA000223	gi|306518646|ref|NP_001182385.1|	0	455/508(89.57)	892	putative sugar transporter protein 5 [Bombyx mori]
BGIBMGA000236	gi|209571446|ref|NP_001129356.1|	0	416/416(100.00)	841	isovaleryl coenzyme A dehydrogenase [Bombyx mori]
BGIBMGA000237	gi|512930090|ref|XP_004931982.1|	0	1001/1039(96.34)	1977	PREDICTED: folliculin-interacting protein 2-like isoform X2 [Bombyx mori]
BGIBMGA000273	gi|290560630|ref|NP_001166671.1|	3.40321e-64	117/117(100.00)	245	cuticular protein RR-2 motif 91 precursor [Bombyx mori]
BGIBMGA000307	gi|512930275|ref|XP_004932026.1|	0	481/483(99.59)	984	PREDICTED: carboxypeptidase E-like [Bombyx mori]
BGIBMGA000313	gi|197209914|ref|NP_001127721.1|	4.49407e-162	286/312(91.67)	572	neuropeptide receptor A23 [Bombyx mori]
BGIBMGA000319	gi|512929742|ref|XP_004931898.1|	0	1013/1027(98.64)	2115	PREDICTED: PR domain zinc finger protein 1-like [Bombyx mori]
BGIBMGA000327	gi|290560934|ref|NP_001166711.1|	1.4632e-70	131/131(100.00)	266	cuticular protein RR-1 motif 43 precursor [Bombyx mori]
BGIBMGA000334	gi|290560940|ref|NP_001166715.1|	4.04911e-73	136/136(100.00)	275	cuticular protein RR-1 motif 37 precursor [Bombyx mori]
BGIBMGA000340	gi|223671162|tpd|FAA00533.1|	2.0684e-59	113/113(100.00)	229	TPA: putative cuticle protein [Bombyx mori]
BGIBMGA000342	gi|290560772|ref|NP_001166723.1|	2.544e-67	125/125(100.00)	255	cuticular protein RR-1 motif 27 precursor [Bombyx mori]
BGIBMGA000343	gi|290563245|ref|NP_001166724.1|	3.17564e-62	118/118(100.00)	238	cuticular protein RR-1 motif 26 precursor [Bombyx mori]
BGIBMGA000377	gi|512929746|ref|XP_004931899.1|	1.05866e-90	154/154(100.00)	333	PREDICTED: protein lin-28 homolog [Bombyx mori]
BGIBMGA000388	gi|284413718|ref|NP_001165114.1|	0	1604/1630(98.40)	3612	collagen precursor [Bombyx mori]
BGIBMGA000389	gi|512929787|ref|XP_004931909.1|	2.85926e-91	155/155(100.00)	335	PREDICTED: prisilkin-39-like [Bombyx mori]
BGIBMGA005805	gi|512896307|ref|XP_004923879.1|	0	854/854(100.00)	1781	PREDICTED: neuroligin-2-like [Bombyx mori]
BGIBMGA005845	gi|512909511|ref|XP_004926938.1|	8.404e-165	290/301(96.35)	582	PREDICTED: LOW QUALITY PROTEIN: serine palmitoyltransferase 2-like [Bombyx mori]
BGIBMGA005846	gi|512909511|ref|XP_004926938.1|	1.87303e-25	58/58(100.00)	116	PREDICTED: LOW QUALITY PROTEIN: serine palmitoyltransferase 2-like [Bombyx mori]
BGIBMGA005898	gi|512899773|ref|XP_004924729.1|	5.51295e-168	299/299(100.00)	592	PREDICTED: protein abrupt-like [Bombyx mori]
BGIBMGA005944	gi|512918988|ref|XP_004929266.1|	0	601/601(100.00)	1188	PREDICTED: uncharacterized protein DDB_G0284459-like, partial [Bombyx mori]
BGIBMGA005946	gi|512918972|ref|XP_004929262.1|	0	666/690(96.52)	1275	PREDICTED: centrosomin-like isoform X2 [Bombyx mori]
BGIBMGA005972	gi|512919409|ref|XP_004929369.1|	0	425/425(100.00)	865	PREDICTED: tyrosine-protein kinase transmembrane receptor Ror-like, partial [Bombyx mori]
BGIBMGA005977	gi|114052520|ref|NP_001040251.1|	3.24961e-133	221/223(99.10)	476	C-type lectin 5 precursor [Bombyx mori]
BGIBMGA006009	gi|512918713|ref|XP_004929199.1|	0	1456/1456(100.00)	2941	PREDICTED: alsin-like [Bombyx mori]
BGIBMGA006017	gi|512918649|ref|XP_004929185.1|	5.39045e-57	109/109(100.00)	221	PREDICTED: uncharacterized protein LOC101738894 [Bombyx mori]
BGIBMGA006018	gi|512918645|ref|XP_004929184.1|	6.30497e-66	123/123(100.00)	251	PREDICTED: uncharacterized protein LOC101738751 [Bombyx mori]
BGIBMGA006021	gi|512918641|ref|XP_004929183.1|	2.83347e-63	118/118(100.00)	243	PREDICTED: androgen-induced gene 1 protein-like [Bombyx mori]
BGIBMGA006031	gi|512919280|ref|XP_004929336.1|	0	369/369(100.00)	726	PREDICTED: adenylate kinase isoenzyme 5-like [Bombyx mori]
BGIBMGA006056	gi|512918514|ref|XP_004929153.1|	2.82621e-141	232/232(100.00)	503	PREDICTED: probable H/ACA ribonucleoprotein complex subunit 1-like [Bombyx mori]
BGIBMGA006057	gi|512918510|ref|XP_004929152.1|	1.88402e-152	253/253(100.00)	540	PREDICTED: sodium/potassium-transporting ATPase subunit beta-2-like [Bombyx mori]
BGIBMGA006059	gi|512918506|ref|XP_004929151.1|	3.30839e-22	46/46(100.00)	105	PREDICTED: sodium/potassium-transporting ATPase subunit beta-2-like [Bombyx mori]
BGIBMGA006083	gi|512918414|ref|XP_004929128.1|	1.01688e-163	288/288(100.00)	578	PREDICTED: carbonyl reductase [NADPH] 3-like [Bombyx mori]
BGIBMGA006135	gi|512918657|ref|XP_004929187.1|	2.45641e-62	118/121(97.52)	239	PREDICTED: HEAT repeat-containing protein 1-like [Bombyx mori]
BGIBMGA006160	gi|112982820|ref|NP_001037542.1|	1.39335e-176	309/332(93.07)	621	L-threonine dehydrogenase [Bombyx mori]
BGIBMGA006165	gi|512918807|ref|XP_004929222.1|	6.87308e-91	168/168(100.00)	335	PREDICTED: uncharacterized protein LOC101744184 [Bombyx mori]
BGIBMGA006167	gi|512919389|ref|XP_004929363.1|	1.18882e-135	233/235(99.15)	484	PREDICTED: abhydrolase domain-containing protein 2-like [Bombyx mori]
BGIBMGA006172	gi|512918815|ref|XP_004929224.1|	9.43433e-130	214/214(100.00)	464	PREDICTED: putative uncharacterized protein C3orf83-like [Bombyx mori]
BGIBMGA006176	gi|512918843|ref|XP_004929231.1|	0	388/388(100.00)	796	PREDICTED: prostatic acid phosphatase-like [Bombyx mori]
BGIBMGA006180	gi|512918855|ref|XP_004929234.1|	0	710/710(100.00)	1451	PREDICTED: venom dipeptidyl peptidase 4-like isoform X2 [Bombyx mori]
BGIBMGA006236	gi|512903706|ref|XP_004925683.1|	9.66008e-27	53/53(100.00)	120	PREDICTED: uncharacterized protein LOC101739819 [Bombyx mori]
BGIBMGA006238	gi|512903698|ref|XP_004925681.1|	8.60515e-76	140/140(100.00)	283	PREDICTED: uncharacterized protein LOC101739535 [Bombyx mori]
BGIBMGA006243	gi|267844871|ref|NP_001161188.1|	0	438/438(100.00)	869	vacuolar protein sorting 4 [Bombyx mori]
BGIBMGA006249	gi|512903737|ref|XP_004925691.1|	7.49916e-118	204/204(100.00)	424	PREDICTED: suppressor of lurcher protein 1-like [Bombyx mori]
BGIBMGA006252	gi|512903761|ref|XP_004925697.1|	2.79409e-126	220/221(99.55)	453	PREDICTED: suppressor of lurcher protein 1-like [Bombyx mori]
BGIBMGA006253	gi|512895006|ref|XP_004923568.1|	1.52548e-72	128/128(100.00)	273	PREDICTED: acyl-CoA Delta(11) desaturase-like [Bombyx mori]
BGIBMGA006260	gi|512895101|ref|XP_004923592.1|	8.2385e-166	288/293(98.29)	585	PREDICTED: heterogeneous nuclear ribonucleoprotein Q-like [Bombyx mori]
BGIBMGA006263	gi|512894972|ref|XP_004923560.1|	0	555/555(100.00)	1060	PREDICTED: T-complex protein 1 subunit alpha-like [Bombyx mori]
BGIBMGA006266	gi|512894960|ref|XP_004923557.1|	0	412/412(100.00)	806	PREDICTED: uncharacterized protein LOC101741944 [Bombyx mori]
BGIBMGA006280	gi|112984270|ref|NP_001037462.1|	1.49824e-27	63/63(100.00)	123	cecropin-A precursor [Bombyx mori]
BGIBMGA006293	gi|512894872|ref|XP_004923535.1|	3.21932e-38	72/73(98.63)	159	PREDICTED: uncharacterized protein LOC101738967 [Bombyx mori]
BGIBMGA006311	gi|512894908|ref|XP_004923544.1|	0	879/920(95.54)	1767	PREDICTED: probable 2-oxoglutarate dehydrogenase E1 component DHKTD1 homolog, mitochondrial-like isoform X1 [Bombyx mori]
BGIBMGA006319	gi|148298754|ref|NP_001091815.1|	1.64792e-127	204/204(100.00)	457	putative farnesoic acid O-methyl transferase [Bombyx mori]
BGIBMGA006324	gi|512895077|ref|XP_004923586.1|	7.62712e-113	193/202(95.54)	408	PREDICTED: trypsin-4-like [Bombyx mori]
BGIBMGA006354	gi|512924787|ref|XP_004930680.1|	1.86306e-68	125/133(93.98)	260	PREDICTED: lachesin-like [Bombyx mori]
BGIBMGA006370	gi|512924457|ref|XP_004930600.1|	0	351/351(100.00)	716	PREDICTED: S-phase kinase-associated protein 2-like isoform X1 [Bombyx mori]
BGIBMGA006382	gi|512924693|ref|XP_004930657.1|	0	680/680(100.00)	1397	PREDICTED: uncharacterized protein LOC101743233 [Bombyx mori]
BGIBMGA006401	gi|512924346|ref|XP_004930573.1|	1.10233e-120	219/219(100.00)	434	PREDICTED: glutaredoxin 3-like [Bombyx mori]
BGIBMGA006423	gi|153791206|ref|NP_001093269.1|	4.42369e-164	283/283(100.00)	579	scolexin precursor [Bombyx mori]
BGIBMGA006443	gi|512928730|ref|XP_004931650.1|	4.92051e-43	85/104(81.73)	176	PREDICTED: uncharacterized protein LOC101738815 [Bombyx mori]
BGIBMGA006506	gi|512924453|ref|XP_004930599.1|	0	811/811(100.00)	1621	PREDICTED: transcription elongation factor B polypeptide 3-like [Bombyx mori]
BGIBMGA006529	gi|512924528|ref|XP_004930617.1|	3.76625e-150	258/484(53.31)	534	PREDICTED: facilitated trehalose transporter Tret1-1-like [Bombyx mori]
BGIBMGA006539	gi|512924798|ref|XP_004930682.1|	0	647/717(90.24)	1274	PREDICTED: angiotensin-converting enzyme-like [Bombyx mori]
BGIBMGA006540	gi|512924802|ref|XP_004930683.1|	0	514/514(100.00)	1026	PREDICTED: solute carrier family 46 member 3-like [Bombyx mori]
BGIBMGA006542	gi|512923942|ref|XP_004930476.1|	0	474/474(100.00)	976	PREDICTED: cell wall protein AWA1-like [Bombyx mori]
BGIBMGA006569	gi|512924126|ref|XP_004930522.1|	0	541/554(97.65)	1094	PREDICTED: putative fatty acyl-CoA reductase CG5065-like [Bombyx mori]
BGIBMGA006576	gi|512924114|ref|XP_004930519.1|	3.44744e-70	134/134(100.00)	265	PREDICTED: uncharacterized protein LOC101740020 [Bombyx mori]
BGIBMGA006580	gi|512923763|ref|XP_004930431.1|	0	741/750(98.80)	1437	PREDICTED: S1 RNA-binding domain-containing protein 1-like isoform X1 [Bombyx mori]
BGIBMGA006582	gi|512923755|ref|XP_004930429.1|	0	1019/1019(100.00)	2078	PREDICTED: receptor-type tyrosine-protein phosphatase N2-like [Bombyx mori]
BGIBMGA006589	gi|512924098|ref|XP_004930515.1|	0	1686/1728(97.57)	3204	PREDICTED: restin homolog [Bombyx mori]
BGIBMGA006613	gi|512924066|ref|XP_004930507.1|	0	1484/1551(95.68)	2895	PREDICTED: uncharacterized protein LOC101737962 [Bombyx mori]
BGIBMGA006618	gi|512923570|ref|XP_004930384.1|	8.66452e-23	49/49(100.00)	107	PREDICTED: sodium-dependent noradrenaline transporter-like [Bombyx mori]
BGIBMGA006632	gi|512924038|ref|XP_004930500.1|	4.69757e-149	265/295(89.83)	529	PREDICTED: THO complex subunit 6-like [Bombyx mori]
BGIBMGA006643	gi|512923467|ref|XP_004930360.1|	0	1234/1235(99.92)	2557	PREDICTED: uncharacterized protein LOC101740511 [Bombyx mori]
BGIBMGA006646	gi|512923428|ref|XP_004930351.1|	0	869/869(100.00)	1734	PREDICTED: FCH domain only protein 2-like [Bombyx mori]
BGIBMGA006654	gi|512923986|ref|XP_004930487.1|	0	1931/2021(95.55)	3862	PREDICTED: UPF0378 protein KIAA0100-like [Bombyx mori]
BGIBMGA006655	gi|512923982|ref|XP_004930486.1|	0	1112/1188(93.60)	2213	PREDICTED: integrin alpha-PS2-like [Bombyx mori]
BGIBMGA006697	gi|512923451|ref|XP_004930356.1|	1.80246e-132	230/230(100.00)	473	PREDICTED: YEATS domain-containing protein 4-like isoform X1 [Bombyx mori]
BGIBMGA006715	gi|148298780|ref|NP_001091798.1|	1.50329e-163	275/275(100.00)	578	carboxypeptidase [Bombyx mori]
BGIBMGA006732	gi|512923637|ref|XP_004930400.1|	0	319/320(99.69)	670	PREDICTED: sulfotransferase 1C4-like [Bombyx mori]
BGIBMGA006745	gi|198278344|dbj|BAG70891.1|	0	688/731(94.12)	1427	laccase 2A [Bombyx mori]
BGIBMGA006751	gi|114052751|ref|NP_001040274.1|	1.54175e-124	213/213(100.00)	447	GTP-binding nuclear protein Ran [Bombyx mori]
BGIBMGA006760	gi|512923775|ref|XP_004930434.1|	7.13876e-111	198/207(95.65)	402	PREDICTED: protein FAM86A-like [Bombyx mori]
BGIBMGA006771	gi|512923824|ref|XP_004930446.1|	1.34072e-106	184/184(100.00)	387	PREDICTED: peptidyl-prolyl cis-trans isomerase H-like [Bombyx mori]
BGIBMGA006774	gi|512923832|ref|XP_004930448.1|	9.96035e-143	248/248(100.00)	508	PREDICTED: cytochrome b reductase 1-like [Bombyx mori]
BGIBMGA006775	gi|187281722|ref|NP_001119732.1|	2.72133e-101	175/179(97.77)	369	lebocin-3 precursor [Bombyx mori]
BGIBMGA006804	gi|512900387|ref|XP_004924879.1|	0	532/535(99.44)	1102	PREDICTED: aromatic-L-amino-acid decarboxylase-like [Bombyx mori]
BGIBMGA006812	gi|512900335|ref|XP_004924866.1|	0	419/468(89.53)	824	PREDICTED: allantoinase-like [Bombyx mori]
BGIBMGA006816	gi|512900327|ref|XP_004924864.1|	0	2210/2235(98.88)	4420	PREDICTED: LOW QUALITY PROTEIN: CAD protein-like [Bombyx mori]
BGIBMGA006876	gi|512900343|ref|XP_004924868.1|	0	404/407(99.26)	804	PREDICTED: argininosuccinate lyase-like [Bombyx mori]
BGIBMGA006878	gi|269959180|ref|NP_001161754.1|	0	831/843(98.58)	1733	integrin beta subunit 1 precursor [Bombyx mori]
BGIBMGA006882	gi|512900463|ref|XP_004924898.1|	0	967/1043(92.71)	1872	PREDICTED: LOW QUALITY PROTEIN: ATP-binding cassette sub-family C member 9-like [Bombyx mori]
BGIBMGA006913	gi|512893761|ref|XP_004923259.1|	0	583/583(100.00)	1286	PREDICTED: BMP-binding endothelial regulator protein-like [Bombyx mori]
BGIBMGA006929	gi|112984410|ref|NP_001037502.1|	0	439/446(98.43)	890	5-hydroxytryptamine receptor [Bombyx mori]
BGIBMGA006971	gi|512932611|ref|XP_004932588.1|	2.98384e-155	278/326(85.28)	550	PREDICTED: LOW QUALITY PROTEIN: estrogen sulfotransferase-like [Bombyx mori]
BGIBMGA006978	gi|512932583|ref|XP_004932581.1|	0	370/372(99.46)	735	PREDICTED: chaoptin-like [Bombyx mori]
BGIBMGA007039	gi|112983070|ref|NP_001037057.1|	1.70307e-47	91/91(100.00)	189	BCP inhibitor precursor [Bombyx mori]
BGIBMGA007061	gi|112983908|ref|NP_001036850.1|	0	335/337(99.41)	729	cathepsin B precursor [Bombyx mori]
BGIBMGA007087	gi|148298707|ref|NP_001091800.1|	5.36796e-33	72/73(98.63)	141	uncharacterized protein LOC778505 [Bombyx mori]
BGIBMGA007091	gi|512932367|ref|XP_004932528.1|	2.94455e-87	163/163(100.00)	322	PREDICTED: uncharacterized protein LOC101745261 [Bombyx mori]
BGIBMGA007094	gi|512932402|ref|XP_004932536.1|	1.57785e-175	295/295(100.00)	617	PREDICTED: uncharacterized protein LOC101746405 [Bombyx mori]
BGIBMGA007111	gi|512932495|ref|XP_004932559.1|	0	1028/1059(97.07)	2086	PREDICTED: dihydropyrimidine dehydrogenase [NADP(+)]-like isoform X1 [Bombyx mori]
BGIBMGA007123	gi|512932523|ref|XP_004932566.1|	2.33401e-84	150/150(100.00)	312	PREDICTED: uncharacterized protein LOC101738317 [Bombyx mori]
BGIBMGA007157	gi|512901250|ref|XP_004925089.1|	5.44354e-41	84/96(87.50)	168	PREDICTED: phosphatidylinositol 3-kinase catalytic subunit type 3-like [Bombyx mori]
BGIBMGA007164	gi|512901246|ref|XP_004925088.1|	0	463/463(100.00)	971	PREDICTED: putative nuclease HARBI1-like [Bombyx mori]
BGIBMGA007179	gi|512901067|ref|XP_004925044.1|	3.47387e-90	160/160(100.00)	332	PREDICTED: uncharacterized protein LOC101736656 [Bombyx mori]
BGIBMGA007194	gi|512901112|ref|XP_004925055.1|	0	935/947(98.73)	1839	PREDICTED: lon protease homolog, mitochondrial-like [Bombyx mori]
BGIBMGA007199	gi|512901127|ref|XP_004925059.1|	0	638/646(98.76)	1321	PREDICTED: uncharacterized family 31 glucosidase KIAA1161-like [Bombyx mori]
BGIBMGA007208	gi|512901266|ref|XP_004925093.1|	0	2024/2027(99.85)	3951	PREDICTED: microtubule-associated protein futsch-like [Bombyx mori]
BGIBMGA007223	gi|512910022|ref|XP_004927065.1|	0	541/541(100.00)	1096	PREDICTED: uncharacterized protein LOC101737490 [Bombyx mori]
BGIBMGA007240	gi|512909982|ref|XP_004927055.1|	0	521/586(88.91)	1023	PREDICTED: glycine receptor subunit alpha-1-like [Bombyx mori]
BGIBMGA007250	gi|512910018|ref|XP_004927064.1|	0	1219/1361(89.57)	2480	PREDICTED: uncharacterized protein LOC101737350 [Bombyx mori]
BGIBMGA007251	gi|512909963|ref|XP_004927050.1|	0	469/517(90.72)	935	PREDICTED: uncharacterized protein LOC101735511 [Bombyx mori]
BGIBMGA007252	gi|512937313|ref|XP_004933737.1|	9.29978e-38	80/80(100.00)	157	PREDICTED: uncharacterized protein LOC101736073 [Bombyx mori]
BGIBMGA007254	gi|379046450|gb|AFC87786.1|	0	446/446(100.00)	923	yellow-d [Bombyx mori]
BGIBMGA007255	gi|525343870|ref|NP_001266377.1|	0	374/378(98.94)	776	uncharacterized protein LOC101738082 [Bombyx mori]
BGIBMGA007259	gi|114051844|ref|NP_001040432.1|	4.05914e-133	243/244(99.59)	476	L-xylulose reductase [Bombyx mori]
BGIBMGA007270	gi|512905132|ref|XP_004925869.1|	0	472/472(100.00)	967	PREDICTED: putative inorganic phosphate cotransporter-like [Bombyx mori]
BGIBMGA007273	gi|512905100|ref|XP_004925861.1|	0	446/461(96.75)	899	PREDICTED: uncharacterized protein LOC101745225 [Bombyx mori]
BGIBMGA007298	gi|512905166|ref|XP_004925876.1|	0	348/348(100.00)	719	PREDICTED: WD repeat domain phosphoinositide-interacting protein 3-like isoform X1 [Bombyx mori]
BGIBMGA007338	gi|512896816|ref|XP_004924001.1|	1.05873e-73	133/134(99.25)	276	PREDICTED: aquaporin-12A-like [Bombyx mori]
BGIBMGA007349	gi|512896628|ref|XP_004923957.1|	0	572/572(100.00)	1097	PREDICTED: 60 kDa heat shock protein, mitochondrial-like [Bombyx mori]
BGIBMGA007353	gi|512912007|ref|XP_004927551.1|	1.983e-44	99/311(31.83)	182	PREDICTED: uncharacterized protein LOC101739966 [Bombyx mori]
BGIBMGA007354	gi|512912007|ref|XP_004927551.1|	1.0352e-11	44/158(27.85)	72	PREDICTED: uncharacterized protein LOC101739966 [Bombyx mori]
BGIBMGA007390	gi|512896764|ref|XP_004923988.1|	0	717/787(91.11)	1371	PREDICTED: microsomal triglyceride transfer protein large subunit-like [Bombyx mori]
BGIBMGA007391	gi|512896535|ref|XP_004923934.1|	0	477/477(100.00)	956	PREDICTED: kynurenine/alpha-aminoadipate aminotransferase, mitochondrial-like [Bombyx mori]
BGIBMGA007423	gi|512896649|ref|XP_004923962.1|	3.50054e-152	266/277(96.03)	539	PREDICTED: S-adenosylmethionine decarboxylase proenzyme-like [Bombyx mori]
BGIBMGA007425	gi|512896671|ref|XP_004923967.1|	0	559/559(100.00)	1115	PREDICTED: phosphoglucomutase-like isoform X1 [Bombyx mori]
BGIBMGA007431	gi|512896694|ref|XP_004923972.1|	0	433/433(100.00)	896	PREDICTED: aladin-like [Bombyx mori]
BGIBMGA007465	gi|512906837|ref|XP_004926293.1|	0	649/649(100.00)	1328	PREDICTED: acid phosphatase-like protein 2-like [Bombyx mori]
BGIBMGA007486	gi|512906893|ref|XP_004926307.1|	1.00005e-120	210/210(100.00)	434	PREDICTED: histone acetyltransferase KAT2A-like [Bombyx mori]
BGIBMGA007494	gi|512899603|ref|XP_004924686.1|	0	1268/1268(100.00)	2470	PREDICTED: multidrug resistance protein 1A-like isoform X1 [Bombyx mori]
BGIBMGA007498	gi|512899686|ref|XP_004924707.1|	2.14959e-67	125/125(100.00)	256	PREDICTED: zinc finger protein 704-like [Bombyx mori]
BGIBMGA007500	gi|112983356|ref|NP_001037624.1|	0	345/410(84.15)	669	membrane protein TMS1 precursor [Bombyx mori]
BGIBMGA007517	gi|512899483|ref|XP_004924656.1|	0	674/674(100.00)	1341	PREDICTED: glutamine--fructose-6-phosphate aminotransferase [isomerizing] 1-like [Bombyx mori]
BGIBMGA007523	gi|512899447|ref|XP_004924647.1|	3.71054e-121	217/217(100.00)	436	PREDICTED: GTP:AMP phosphotransferase AK3, mitochondrial-like [Bombyx mori]
BGIBMGA007525	gi|512899459|ref|XP_004924650.1|	3.43924e-127	219/236(92.80)	456	PREDICTED: uncharacterized protein LOC101742533 [Bombyx mori]
BGIBMGA007526	gi|512899463|ref|XP_004924651.1|	0	328/331(99.09)	681	PREDICTED: uncharacterized protein LOC101742677 [Bombyx mori]
BGIBMGA007538	gi|512899622|ref|XP_004924691.1|	1.41384e-114	169/169(100.00)	343	PREDICTED: zinc finger protein 658-like [Bombyx mori]
BGIBMGA007583	gi|512899548|ref|XP_004924673.1|	0	507/507(100.00)	1043	PREDICTED: F-box-like/WD repeat-containing protein TBL1XR1-like [Bombyx mori]
BGIBMGA007629	gi|112984532|ref|NP_001037203.1|	0	359/359(100.00)	741	innexin 2 [Bombyx mori]
BGIBMGA007670	gi|190341026|ref|NP_001121784.1|	0	556/559(99.46)	1137	alpha-esterase 25 [Bombyx mori]
BGIBMGA007675	gi|112982873|ref|NP_001036919.1|	7.99963e-29	65/66(98.48)	127	aquaporin [Bombyx mori]
BGIBMGA007677	gi|114052326|ref|NP_001040470.1|	1.62741e-162	261/262(99.62)	573	gasp precursor [Bombyx mori]
BGIBMGA007688	gi|512916326|ref|XP_004928614.1|	0	326/326(100.00)	667	PREDICTED: ZZ-type zinc finger-containing protein 3-like [Bombyx mori]
BGIBMGA007717	gi|512916020|ref|XP_004928530.1|	0	493/539(91.47)	962	PREDICTED: zinc finger CCCH-type with G patch domain-containing protein-like [Bombyx mori]
BGIBMGA007719	gi|512916004|ref|XP_004928526.1|	0	578/578(100.00)	1137	PREDICTED: host cell factor-like isoform X3 [Bombyx mori]
BGIBMGA007720	gi|112983210|ref|NP_001037021.1|	0	329/332(99.10)	642	serine protease inhibitor 2 [Bombyx mori]
BGIBMGA007729	gi|160333383|ref|NP_001103823.1|	0	411/413(99.52)	810	serine protease inhibitor 6 precursor [Bombyx mori]
BGIBMGA007738	gi|512916829|ref|XP_004928736.1|	0	647/835(77.49)	1185	PREDICTED: multidrug resistance-associated protein 4-like [Bombyx mori]
BGIBMGA007761	gi|512915749|ref|XP_004928465.1|	6.55739e-137	245/245(100.00)	489	PREDICTED: uncharacterized protein LOC101741253 [Bombyx mori]
BGIBMGA007762	gi|195963379|ref|NP_001124368.1|	2.46907e-47	96/96(100.00)	189	corticotropin-releasing factor-like diuretic hormone isoform DH45 precursor [Bombyx mori]
BGIBMGA007765	gi|512915733|ref|XP_004928461.1|	0	365/365(100.00)	753	PREDICTED: beta-1,3-galactosyltransferase 6-like isoform X2 [Bombyx mori]
BGIBMGA007767	gi|112983422|ref|NP_001036983.1|	0	372/372(100.00)	740	glycerophosphoryl diester phosphodiesterase precursor [Bombyx mori]
BGIBMGA007772	gi|512915761|ref|XP_004928468.1|	5.41796e-76	142/142(100.00)	285	PREDICTED: transmembrane and TPR repeat-containing protein 4-like isoform X2 [Bombyx mori]
BGIBMGA007794	gi|512916841|ref|XP_004928739.1|	0	898/927(96.87)	1799	PREDICTED: potassium voltage-gated channel subfamily H member 7-like [Bombyx mori]
BGIBMGA000407	gi|512929877|ref|XP_004931931.1|	0	333/333(100.00)	686	PREDICTED: transcription cofactor vestigial-like protein 4-like isoform X1 [Bombyx mori]
BGIBMGA000410	gi|512929893|ref|XP_004931935.1|	0	519/519(100.00)	1038	PREDICTED: uncharacterized protein LOC101739091 isoform X2 [Bombyx mori]
BGIBMGA000417	gi|512930329|ref|XP_004932040.1|	0	447/721(62.00)	817	PREDICTED: probable serine/threonine-protein kinase clkA-like, partial [Bombyx mori]
BGIBMGA000418	gi|379046448|gb|AFC87785.1|	6.08396e-157	265/265(100.00)	555	yellow-c [Bombyx mori]
BGIBMGA000421	gi|512930333|ref|XP_004932041.1|	0	688/698(98.57)	1417	PREDICTED: adhesive plaque matrix protein-like [Bombyx mori]
BGIBMGA000439	gi|512930360|ref|XP_004932048.1|	1.43143e-131	246/247(99.60)	471	PREDICTED: mechanosensory protein 2-like [Bombyx mori]
BGIBMGA000452	gi|219362823|ref|NP_001136442.1|	0	382/385(99.22)	781	innexin 3 [Bombyx mori]
BGIBMGA000462	gi|112983548|ref|NP_001036878.1|	8.99759e-129	227/227(100.00)	461	27 kDa glycoprotein precursor [Bombyx mori]
BGIBMGA000470	gi|512930418|ref|XP_004932063.1|	0	391/399(97.99)	780	PREDICTED: aminoacylase-1-like [Bombyx mori]
BGIBMGA000485	gi|62122555|dbj|BAD93237.1|	1.18038e-56	109/109(100.00)	220	PERIOD beta [Bombyx mori]
BGIBMGA000493	gi|512921647|ref|XP_004929927.1|	1.04616e-108	201/201(100.00)	394	PREDICTED: uncharacterized protein LOC101736369 [Bombyx mori]
BGIBMGA000538	gi|512921409|ref|XP_004929870.1|	0	459/459(100.00)	935	PREDICTED: sodium/potassium/calcium exchanger 4-like [Bombyx mori]
BGIBMGA000549	gi|512921330|ref|XP_004929850.1|	0	430/492(87.40)	851	PREDICTED: putative serine protease K12H4.7-like [Bombyx mori]
BGIBMGA000563	gi|223890158|ref|NP_001138794.1|	0	561/561(100.00)	1123	tyrosine hydroxylase [Bombyx mori]
BGIBMGA000581	gi|512921177|ref|XP_004929816.1|	0	437/569(76.80)	806	PREDICTED: dnaJ homolog subfamily C member 11-like [Bombyx mori]
BGIBMGA000583	gi|512921165|ref|XP_004929813.1|	7.39227e-176	304/304(100.00)	618	PREDICTED: peptidoglycan-recognition protein 2-like [Bombyx mori]
BGIBMGA007802	gi|512915944|ref|XP_004928511.1|	0	374/374(100.00)	790	PREDICTED: retinal homeobox protein Rx3-like [Bombyx mori]
BGIBMGA007812	gi|512916875|ref|XP_004928748.1|	0	1776/1899(93.52)	3524	PREDICTED: regulating synaptic membrane exocytosis protein 2-like [Bombyx mori]
BGIBMGA007837	gi|512916925|ref|XP_004928760.1|	0	969/969(100.00)	1947	PREDICTED: gamma-aminobutyric acid type B receptor subunit 1-like [Bombyx mori]
BGIBMGA007842	gi|512916118|ref|XP_004928554.1|	0	611/611(100.00)	1262	PREDICTED: protein arginine N-methyltransferase 5-like isoform X2 [Bombyx mori]
BGIBMGA007872	gi|512916239|ref|XP_004928587.1|	2.17725e-09	30/30(100.00)	64	PREDICTED: homeobox protein B-H1-like [Bombyx mori]
BGIBMGA007880	gi|512916305|ref|XP_004928605.1|	1.2047e-90	167/167(100.00)	335	PREDICTED: 1-acyl-sn-glycerol-3-phosphate acyltransferase alpha-like [Bombyx mori]
BGIBMGA007897	gi|258674479|gb|ACV86996.1|	0	1432/1515(94.52)	2829	cacophony, partial [Bombyx mori]
BGIBMGA007900	gi|512916364|ref|XP_004928623.1|	1.29324e-143	224/224(100.00)	510	PREDICTED: peritrophin-1-like [Bombyx mori]
BGIBMGA007933	gi|357615940|gb|EHJ69913.1|	0	326/437(74.60)	650	hypothetical protein KGM_20756 [Danaus plexippus]
BGIBMGA007947	gi|512916586|ref|XP_004928676.1|	2.18201e-58	110/110(100.00)	226	PREDICTED: putative sulfiredoxin-like [Bombyx mori]
BGIBMGA007954	gi|512916613|ref|XP_004928683.1|	0	959/976(98.26)	1927	PREDICTED: 116 kDa U5 small nuclear ribonucleoprotein component-like [Bombyx mori]
BGIBMGA007966	gi|512916677|ref|XP_004928698.1|	0	493/493(100.00)	1002	PREDICTED: uncharacterized protein LOC101738616 [Bombyx mori]
BGIBMGA007969	gi|512917177|ref|XP_004928823.1|	2.0853e-70	135/141(95.74)	266	PREDICTED: uncharacterized protein LOC101745093 [Bombyx mori]
BGIBMGA007977	gi|512916729|ref|XP_004928711.1|	0	432/432(100.00)	872	PREDICTED: protein FAM188A homolog isoform X1 [Bombyx mori]
BGIBMGA007984	gi|512892474|ref|XP_004922940.1|	1.42206e-156	271/271(100.00)	554	PREDICTED: NAD-dependent protein deacylase sirtuin-5, mitochondrial-like [Bombyx mori]
BGIBMGA007987	gi|112982725|ref|NP_001037560.1|	8.75246e-110	193/195(98.97)	397	peptidoglycan recognition protein S2 precursor [Bombyx mori]
BGIBMGA008000	gi|512892446|ref|XP_004922933.1|	0	465/610(76.23)	871	PREDICTED: IQ and AAA domain-containing protein 1-like [Bombyx mori]
BGIBMGA008003	gi|512892426|ref|XP_004922928.1|	2.35871e-114	209/246(84.96)	413	PREDICTED: alpha-tocopherol transfer protein-like isoform X1 [Bombyx mori]
BGIBMGA008004	gi|512892422|ref|XP_004922927.1|	0	775/775(100.00)	1544	PREDICTED: uncharacterized protein LOC101739908 [Bombyx mori]
BGIBMGA008015	gi|512892344|ref|XP_004922908.1|	0	941/941(100.00)	1925	PREDICTED: aminopeptidase N-like [Bombyx mori]
BGIBMGA008021	gi|512892293|ref|XP_004922896.1|	1.03282e-160	285/285(100.00)	568	PREDICTED: caspase-8-like [Bombyx mori]
BGIBMGA008050	gi|512892289|ref|XP_004922895.1|	4.22601e-103	187/187(100.00)	375	PREDICTED: myophilin-like [Bombyx mori]
BGIBMGA008072	gi|512892363|ref|XP_004922913.1|	0	320/320(100.00)	660	PREDICTED: carbonic anhydrase 15-like isoform X1 [Bombyx mori]
BGIBMGA008090	gi|512903623|ref|XP_004925665.1|	1.10863e-164	274/274(100.00)	581	PREDICTED: uncharacterized protein LOC101736523 [Bombyx mori]
BGIBMGA008091	gi|512903619|ref|XP_004925664.1|	3.35987e-163	279/282(98.94)	577	PREDICTED: uncharacterized protein LOC101736398 [Bombyx mori]
BGIBMGA008092	gi|321400086|ref|NP_001189464.1|	4.8996e-89	159/159(100.00)	328	fkhr [Bombyx mori]
BGIBMGA008106	gi|512903635|ref|XP_004925668.1|	0	782/782(100.00)	1582	PREDICTED: uncharacterized protein LOC101737016 [Bombyx mori]
BGIBMGA008108	gi|12597214|dbj|BAB21511.1|	1.04158e-09	57/204(27.94)	66	TRAS3 [Bombyx mori]
BGIBMGA008110	gi|512903603|ref|XP_004925660.1|	1.59062e-143	265/265(100.00)	512	PREDICTED: uncharacterized protein LOC101735869 [Bombyx mori]
BGIBMGA008112	gi|512903647|ref|XP_004925671.1|	2.69487e-65	129/129(100.00)	249	PREDICTED: uncharacterized protein LOC101737439 [Bombyx mori]
BGIBMGA008113	gi|512903651|ref|XP_004925672.1|	2.03992e-48	99/99(100.00)	192	PREDICTED: wiskott-Aldrich syndrome protein family member 1-like [Bombyx mori]
BGIBMGA008116	gi|512903631|ref|XP_004925667.1|	0	615/615(100.00)	1248	PREDICTED: CTP synthase-like [Bombyx mori]
BGIBMGA008120	gi|148298796|ref|NP_001091804.1|	2.7945e-21	48/50(96.00)	102	thioredoxin-like protein [Bombyx mori]
BGIBMGA008121	gi|512895923|ref|XP_004923789.1|	1.13123e-162	289/289(100.00)	574	PREDICTED: uncharacterized protein LOC101746654, partial [Bombyx mori]
BGIBMGA008129	gi|512895907|ref|XP_004923785.1|	9.22933e-123	217/217(100.00)	441	PREDICTED: uncharacterized protein LOC101746092, partial [Bombyx mori]
BGIBMGA008134	gi|223890164|ref|NP_001138797.1|	3.72623e-42	87/87(100.00)	172	GTP cyclohydrolase I isoform B [Bombyx mori]
BGIBMGA008143	gi|512895871|ref|XP_004923776.1|	6.69139e-35	71/76(93.42)	148	PREDICTED: uncharacterized protein LOC101744639 [Bombyx mori]
BGIBMGA008146	gi|397133429|gb|AFO09967.1|	3.85072e-145	256/256(100.00)	516	IBP2 [Bombyx mori]
BGIBMGA008160	gi|512895638|ref|XP_004923721.1|	3.8765e-142	251/251(100.00)	506	PREDICTED: uncharacterized protein LOC101736223 [Bombyx mori]
BGIBMGA008174	gi|114052390|ref|NP_001040473.1|	5.24617e-143	253/253(100.00)	509	insulin-related peptide binding protein precursor [Bombyx mori]
BGIBMGA008197	gi|512897269|ref|XP_004924112.1|	2.77977e-67	131/229(57.21)	258	PREDICTED: putative nuclease HARBI1-like [Bombyx mori]
BGIBMGA008204	gi|512895811|ref|XP_004923761.1|	0	584/585(99.83)	1169	PREDICTED: transcription factor SPT20 homolog [Bombyx mori]
BGIBMGA008221	gi|112984526|ref|NP_001037199.1|	1.86871e-87	154/154(100.00)	322	promoting protein precursor [Bombyx mori]
BGIBMGA008222	gi|512909045|ref|XP_004926826.1|	9.35227e-62	114/114(100.00)	237	PREDICTED: MD-2-related lipid-recognition protein-like [Bombyx mori]
BGIBMGA008227	gi|512909077|ref|XP_004926834.1|	1.84694e-65	128/129(99.22)	249	PREDICTED: ninjurin-1-like [Bombyx mori]
BGIBMGA008271	gi|512905467|ref|XP_004925951.1|	0	529/540(97.96)	1071	PREDICTED: uncharacterized protein LOC101736974 [Bombyx mori]
BGIBMGA008276	gi|512905533|ref|XP_004925968.1|	3.07067e-122	221/241(91.70)	440	PREDICTED: anaphase-promoting complex subunit 1-like, partial [Bombyx mori]
BGIBMGA008291	gi|512915329|ref|XP_004928363.1|	1.96306e-100	187/187(100.00)	366	PREDICTED: ribosome-recycling factor, mitochondrial-like [Bombyx mori]
BGIBMGA008298	gi|512915285|ref|XP_004928352.1|	2.68573e-32	71/71(100.00)	139	PREDICTED: uncharacterized protein LOC101736143 [Bombyx mori]
BGIBMGA008307	gi|512915242|ref|XP_004928341.1|	0	548/548(100.00)	1097	PREDICTED: connectin-like [Bombyx mori]
BGIBMGA008333	gi|290563476|ref|NP_001166738.1|	1.71342e-168	281/281(100.00)	593	cuticular protein RR-1 motif 10 precursor [Bombyx mori]
BGIBMGA008336	gi|512915023|ref|XP_004928287.1|	3.31388e-51	97/98(98.98)	202	PREDICTED: glycogen synthase kinase-3 beta isoform X4 [Bombyx mori]
BGIBMGA008339	gi|512915547|ref|XP_004928416.1|	0	908/908(100.00)	1776	PREDICTED: muscle M-line assembly protein unc-89-like [Bombyx mori]
BGIBMGA008353	gi|512914811|ref|XP_004928234.1|	6.94123e-25	55/56(98.21)	114	PREDICTED: uncharacterized protein LOC101743939 [Bombyx mori]
BGIBMGA008354	gi|226000891|dbj|BAH36759.1|	5.03626e-79	149/150(99.33)	294	odorant binding protein [Bombyx mori]
BGIBMGA008362	gi|290560857|ref|NP_001166793.1|	1.31893e-122	205/205(100.00)	441	cuticular protein glycine-rich 9 precursor [Bombyx mori]
BGIBMGA008381	gi|379699040|ref|NP_001243994.1|	3.74949e-148	253/253(100.00)	526	UDP-glycosyltransferase UGT50A1 precursor [Bombyx mori]
BGIBMGA008395	gi|512915396|ref|XP_004928379.1|	0	294/305(96.39)	682	PREDICTED: delta-like protein 1-like [Bombyx mori]
BGIBMGA008409	gi|512915360|ref|XP_004928370.1|	4.11992e-81	145/145(100.00)	301	PREDICTED: homeobox protein MOX-2-like [Bombyx mori]
BGIBMGA008429	gi|512914552|ref|XP_004928170.1|	1.10527e-178	286/286(100.00)	627	PREDICTED: zinc finger protein 300-like [Bombyx mori]
BGIBMGA008438	gi|512915416|ref|XP_004928384.1|	2.67677e-29	89/195(45.64)	130	PREDICTED: uncharacterized protein LOC101740547 [Bombyx mori]
BGIBMGA008439	gi|160333249|ref|NP_001103812.1|	0	1241/1276(97.26)	2491	aldehyde oxidase 1 [Bombyx mori]
BGIBMGA008448	gi|512914666|ref|XP_004928199.1|	1.94032e-131	235/235(100.00)	470	PREDICTED: uncharacterized protein LOC101739177 [Bombyx mori]
BGIBMGA008450	gi|512914670|ref|XP_004928200.1|	4.1963e-96	167/167(100.00)	352	PREDICTED: inositol-trisphosphate 3-kinase B-like [Bombyx mori]
BGIBMGA008471	gi|512914772|ref|XP_004928225.1|	0	305/305(100.00)	638	PREDICTED: serine protease easter-like [Bombyx mori]
BGIBMGA008533	gi|512915172|ref|XP_004928325.1|	0	441/441(100.00)	927	PREDICTED: telomerase Cajal body protein 1-like [Bombyx mori]
BGIBMGA008557	gi|512915258|ref|XP_004928345.1|	0	500/500(100.00)	989	PREDICTED: 4-coumarate--CoA ligase 1-like [Bombyx mori]
BGIBMGA008562	gi|512915690|ref|XP_004928451.1|	0	1030/1032(99.81)	2037	PREDICTED: serine/arginine repetitive matrix protein 1-like [Bombyx mori]
BGIBMGA008571	gi|512915297|ref|XP_004928355.1|	0	865/865(100.00)	1754	PREDICTED: uncharacterized protein LOC101736535 [Bombyx mori]
BGIBMGA008597	gi|512903380|ref|XP_004925605.1|	0	623/623(100.00)	1275	PREDICTED: insulin-like receptor-like [Bombyx mori]
BGIBMGA008611	gi|512910222|ref|XP_004927115.1|	3.43562e-118	207/207(100.00)	426	PREDICTED: uncharacterized protein LOC101746708 [Bombyx mori]
BGIBMGA008625	gi|512910171|ref|XP_004927102.1|	0	852/853(99.88)	1702	PREDICTED: DNA replication licensing factor Mcm2-like [Bombyx mori]
BGIBMGA008650	gi|512910038|ref|XP_004927069.1|	2.13724e-50	93/93(100.00)	199	PREDICTED: cyclin-dependent kinases regulatory subunit 1-like [Bombyx mori]
BGIBMGA008659	gi|512938212|ref|XP_004933952.1|	8.27835e-156	273/282(96.81)	552	PREDICTED: organic cation transporter protein-like [Bombyx mori]
BGIBMGA008682	gi|148298697|ref|NP_001091797.1|	5.23268e-60	114/114(100.00)	231	eukaryotic initiation factor 5C [Bombyx mori]
BGIBMGA008712	gi|512904769|ref|XP_004925778.1|	0	346/348(99.43)	686	PREDICTED: Bardet-Biedl syndrome 5 protein homolog [Bombyx mori]
BGIBMGA008727	gi|512904833|ref|XP_004925794.1|	0	318/318(100.00)	657	PREDICTED: nicotinamidase-like isoform X1 [Bombyx mori]
BGIBMGA008749	gi|114052224|ref|NP_001040230.1|	2.95357e-94	174/174(100.00)	345	adenylate cyclase [Bombyx mori]
BGIBMGA008773	gi|512908577|ref|XP_004926715.1|	0	431/431(100.00)	894	PREDICTED: zinc finger protein 26-like [Bombyx mori]
BGIBMGA008786	gi|512908649|ref|XP_004926733.1|	4.74407e-169	276/276(100.00)	597	PREDICTED: zinc finger protein 497-like [Bombyx mori]
BGIBMGA008809	gi|512910125|ref|XP_004927091.1|	1.89938e-54	100/100(100.00)	213	PREDICTED: uncharacterized protein LOC101742058 [Bombyx mori]
BGIBMGA008815	gi|512908327|ref|XP_004926654.1|	4.34468e-99	179/179(100.00)	362	PREDICTED: calexcitin-2-like [Bombyx mori]
BGIBMGA008827	gi|226342902|ref|NP_001139713.1|	0	352/399(88.22)	670	serine protease inhibitor 20 precursor [Bombyx mori]
BGIBMGA008830	gi|226342896|ref|NP_001139710.1|	0	386/397(97.23)	763	serine protease inhibitor 17 precursor [Bombyx mori]
BGIBMGA008861	gi|114051976|ref|NP_001040443.1|	5.53452e-81	151/151(100.00)	301	troponin C 25D [Bombyx mori]
BGIBMGA008862	gi|512929376|ref|XP_004931805.1|	0	385/385(100.00)	798	PREDICTED: hexamerin-1.1-like [Bombyx mori]
BGIBMGA008876	gi|512929579|ref|XP_004931856.1|	0	340/384(88.54)	652	PREDICTED: uncharacterized protein LOC101737514 [Bombyx mori]
BGIBMGA008898	gi|512929143|ref|XP_004931751.1|	0	593/593(100.00)	1172	PREDICTED: ATP-dependent DNA helicase PIF1-like isoform X1 [Bombyx mori]
BGIBMGA008900	gi|512929135|ref|XP_004931749.1|	0	394/394(100.00)	813	PREDICTED: chitinase domain-containing protein 1-like [Bombyx mori]
BGIBMGA008918	gi|512929007|ref|XP_004931719.1|	0	495/495(100.00)	1017	PREDICTED: malate dehydrogenase, mitochondrial-like [Bombyx mori]
BGIBMGA008919	gi|512929483|ref|XP_004931832.1|	0	346/346(100.00)	685	PREDICTED: protein split ends-like [Bombyx mori]
BGIBMGA008933	gi|197209970|ref|NP_001127750.1|	1.30885e-129	227/228(99.56)	464	neuropeptide receptor A34 [Bombyx mori]
BGIBMGA008938	gi|512929432|ref|XP_004931819.1|	1.18167e-161	272/272(100.00)	571	PREDICTED: transmembrane protease serine 9-like [Bombyx mori]
BGIBMGA008944	gi|512928904|ref|XP_004931694.1|	4.22008e-114	218/244(89.34)	412	PREDICTED: uncharacterized protein C17orf59 homolog [Bombyx mori]
BGIBMGA008951	gi|512928940|ref|XP_004931703.1|	0	330/330(100.00)	659	PREDICTED: ubiA prenyltransferase domain-containing protein 1 homolog [Bombyx mori]
BGIBMGA008978	gi|237648970|ref|NP_001153662.1|	0	372/372(100.00)	750	putative neuropeptide precursor protein precursor [Bombyx mori]
BGIBMGA008986	gi|512929119|ref|XP_004931745.1|	0	710/734(96.73)	1442	PREDICTED: integrin beta-nu-like [Bombyx mori]
BGIBMGA008999	gi|512929539|ref|XP_004931846.1|	0	831/854(97.31)	1655	PREDICTED: MATH and LRR domain-containing protein PFE0570w-like [Bombyx mori]
BGIBMGA009006	gi|512929250|ref|XP_004931776.1|	1.30214e-121	219/219(100.00)	437	PREDICTED: cytochrome P450 4C1-like [Bombyx mori]
BGIBMGA009023	gi|512929368|ref|XP_004931803.1|	2.24281e-178	315/318(99.06)	627	PREDICTED: serendipity locus protein alpha-like [Bombyx mori]
BGIBMGA009035	gi|512929416|ref|XP_004931815.1|	2.29807e-148	253/257(98.44)	526	PREDICTED: uncharacterized protein LOC101743559 [Bombyx mori]
BGIBMGA009047	gi|512898569|ref|XP_004924430.1|	3.86673e-118	194/194(100.00)	425	PREDICTED: serine protease inhibitor dipetalogastin-like [Bombyx mori]
BGIBMGA009055	gi|512898523|ref|XP_004924420.1|	0	377/377(100.00)	746	PREDICTED: solute carrier family 22 member 3-like [Bombyx mori]
BGIBMGA009063	gi|512898481|ref|XP_004924411.1|	1.79906e-65	115/118(97.46)	249	PREDICTED: uncharacterized protein LOC101739676 [Bombyx mori]
BGIBMGA009072	gi|512898449|ref|XP_004924403.1|	1.93463e-43	80/80(100.00)	176	PREDICTED: fungal protease inhibitor F-like [Bombyx mori]
BGIBMGA009094	gi|512898433|ref|XP_004924399.1|	1.13419e-43	80/80(100.00)	177	PREDICTED: fungal protease inhibitor F-like [Bombyx mori]
BGIBMGA009096	gi|512898453|ref|XP_004924404.1|	1.94023e-109	173/173(100.00)	396	PREDICTED: zonadhesin-like [Bombyx mori]
BGIBMGA009107	gi|160333678|ref|NP_001036994.1|	2.04222e-115	204/204(100.00)	416	glutathione S-transferase sigma 2 [Bombyx mori]
BGIBMGA009109	gi|512898534|ref|XP_004924422.1|	0	348/348(100.00)	698	PREDICTED: cyclin-dependent kinase-like 2-like [Bombyx mori]
BGIBMGA009120	gi|512905888|ref|XP_004926058.1|	5.80003e-175	310/343(90.38)	615	PREDICTED: LOW QUALITY PROTEIN: protein 4.1 homolog [Bombyx mori]
BGIBMGA009131	gi|112983503|ref|NP_001036887.1|	0	404/447(90.38)	809	beta-tubulin [Bombyx mori]
BGIBMGA009133	gi|112983456|ref|NP_001036888.1|	0	376/379(99.21)	771	beta-tubulin [Bombyx mori]
BGIBMGA009162	gi|281398210|gb|ADA67928.1|	2.25074e-123	214/214(100.00)	443	putative lipase [Bombyx mori]
BGIBMGA009184	gi|281398206|gb|ADA67926.1|	0	696/696(100.00)	1420	putative peptidase [Bombyx mori]
BGIBMGA009188	gi|512911841|ref|XP_004927510.1|	0	318/326(97.55)	636	PREDICTED: uncharacterized protein LOC101745338 [Bombyx mori]
BGIBMGA009196	gi|512911778|ref|XP_004927495.1|	0	336/544(61.76)	684	PREDICTED: organic cation transporter protein-like [Bombyx mori]
BGIBMGA009207	gi|512891448|ref|XP_004922686.1|	0	982/1011(97.13)	1912	PREDICTED: polycomb protein l(1)G0020-like [Bombyx mori]
BGIBMGA009210	gi|512891424|ref|XP_004922681.1|	2.70739e-24	54/54(100.00)	112	PREDICTED: uncharacterized protein LOC101744163 [Bombyx mori]
BGIBMGA009232	gi|512891308|ref|XP_004922660.1|	0	363/363(100.00)	747	PREDICTED: aldose 1-epimerase-like isoform X1 [Bombyx mori]
BGIBMGA009233	gi|512891287|ref|XP_004922656.1|	0	327/327(100.00)	672	PREDICTED: probable protein phosphatase 2C T23F11.1-like isoform X2 [Bombyx mori]
BGIBMGA009248	gi|512891136|ref|XP_004922632.1|	0	492/492(100.00)	955	PREDICTED: T-complex protein 11-like protein 1-like [Bombyx mori]
BGIBMGA009249	gi|290560655|ref|NP_001166838.1|	0	353/353(100.00)	727	nucleosome assembly protein isoform 1 [Bombyx mori]
BGIBMGA009260	gi|512891160|ref|XP_004922636.1|	1.32071e-31	65/102(63.73)	137	PREDICTED: fibrohexamerin-like [Bombyx mori]
BGIBMGA009261	gi|512891160|ref|XP_004922636.1|	1.19225e-63	126/236(53.39)	244	PREDICTED: fibrohexamerin-like [Bombyx mori]
BGIBMGA009323	gi|512896168|ref|XP_004923846.1|	7.87412e-121	220/220(100.00)	435	PREDICTED: putative oxidoreductase GLYR1 homolog [Bombyx mori]
BGIBMGA009344	gi|262034623|gb|ACY06936.1|	0	1519/1519(100.00)	3088	putative cuticle protein CPH41 [Bombyx mori]
BGIBMGA009357	gi|512896120|ref|XP_004923834.1|	4.33709e-170	347/483(71.84)	600	PREDICTED: centrosomal protein of 97 kDa-like [Bombyx mori]
BGIBMGA009363	gi|512895978|ref|XP_004923803.1|	1.09315e-165	289/289(100.00)	584	PREDICTED: ommochrome-binding protein-like [Bombyx mori]
BGIBMGA009378	gi|512896062|ref|XP_004923821.1|	4.43847e-72	128/128(100.00)	271	PREDICTED: uncharacterized protein LOC101739996 [Bombyx mori]
BGIBMGA009392	gi|512902654|ref|XP_004925428.1|	0	414/414(100.00)	831	PREDICTED: uncharacterized protein LOC101743675 [Bombyx mori]
BGIBMGA009436	gi|512892218|ref|XP_004922877.1|	2.99164e-36	75/75(100.00)	152	PREDICTED: ankyrin repeat and SAM domain-containing protein 1A-like [Bombyx mori]
BGIBMGA009451	gi|512892198|ref|XP_004922872.1|	1.56367e-115	200/201(99.50)	417	PREDICTED: NEDD4 family-interacting protein 2-like [Bombyx mori]
BGIBMGA009474	gi|512911036|ref|XP_004927317.1|	1.5729e-24	63/193(32.64)	115	PREDICTED: prostatic acid phosphatase-like [Bombyx mori]
BGIBMGA009479	gi|512891951|ref|XP_004922810.1|	1.18261e-156	245/245(100.00)	554	PREDICTED: uncharacterized protein LOC101744781 [Bombyx mori]
BGIBMGA009488	gi|512891979|ref|XP_004922817.1|	0	389/389(100.00)	780	PREDICTED: prostatic acid phosphatase-like isoform X1 [Bombyx mori]
BGIBMGA009492	gi|512892134|ref|XP_004922855.1|	8.63386e-165	279/279(100.00)	582	PREDICTED: calpain-D-like [Bombyx mori]
BGIBMGA009497	gi|512892011|ref|XP_004922825.1|	4.9885e-58	119/165(72.12)	225	PREDICTED: cytochrome b5-like [Bombyx mori]
BGIBMGA009507	gi|512906687|ref|XP_004926258.1|	3.52015e-08	30/46(65.22)	59	PREDICTED: uncharacterized protein LOC101742016 [Bombyx mori]
BGIBMGA009517	gi|512892042|ref|XP_004922832.1|	0	754/817(92.29)	1532	PREDICTED: DNA topoisomerase 3-beta-1-like [Bombyx mori]
BGIBMGA009521	gi|512892082|ref|XP_004922842.1|	2.62449e-87	158/158(100.00)	322	PREDICTED: probable cytochrome P450 301a1, mitochondrial-like [Bombyx mori]
BGIBMGA009542	gi|512910969|ref|XP_004927301.1|	0	344/344(100.00)	696	PREDICTED: torso-like protein-like [Bombyx mori]
BGIBMGA009544	gi|189181680|ref|NP_001121191.1|	0	514/559(91.95)	1033	integument esterase 2 precursor [Bombyx mori]
BGIBMGA009549	gi|512936907|ref|XP_004933634.1|	1.17101e-141	251/277(90.61)	504	PREDICTED: dipeptidyl peptidase 9-like, partial [Bombyx mori]
BGIBMGA009551	gi|114052256|ref|NP_001040462.1|	0	399/399(100.00)	833	serine proteinase-like protein precursor [Bombyx mori]
BGIBMGA009554	gi|114051277|ref|NP_001040383.1|	0	377/380(99.21)	757	interleukin enhancer binding factor [Bombyx mori]
BGIBMGA009583	gi|512907119|ref|XP_004926364.1|	1.32165e-23	49/49(100.00)	110	PREDICTED: protein slit-like [Bombyx mori]
BGIBMGA009603	gi|512907099|ref|XP_004926359.1|	8.40449e-42	91/96(94.79)	171	PREDICTED: 1-phosphatidylinositol 4,5-bisphosphate phosphodiesterase epsilon-1-like [Bombyx mori]
BGIBMGA009611	gi|512907119|ref|XP_004926364.1|	0	1263/1372(92.06)	2572	PREDICTED: protein slit-like [Bombyx mori]
BGIBMGA009623	gi|512907087|ref|XP_004926356.1|	1.2045e-52	105/105(100.00)	207	PREDICTED: syntaxin-17-like [Bombyx mori]
BGIBMGA009650	gi|512935582|ref|XP_004933309.1|	0	444/444(100.00)	933	PREDICTED: mothers against decapentaplegic homolog 3-like [Bombyx mori]
BGIBMGA009656	gi|512935566|ref|XP_004933305.1|	0	549/549(100.00)	1124	PREDICTED: uncharacterized protein LOC101738020 [Bombyx mori]
BGIBMGA009686	gi|512935449|ref|XP_004933278.1|	0	370/370(100.00)	754	PREDICTED: ceramide glucosyltransferase-like [Bombyx mori]
BGIBMGA009707	gi|512935353|ref|XP_004933254.1|	0	403/403(100.00)	826	PREDICTED: uncharacterized protein LOC101742371 isoform X1 [Bombyx mori]
BGIBMGA009756	gi|512935791|ref|XP_004933360.1|	5.41558e-134	244/290(84.14)	479	PREDICTED: NAD kinase domain-containing protein 1, mitochondrial-like [Bombyx mori]
BGIBMGA000610	gi|512921108|ref|XP_004929800.1|	0	410/410(100.00)	830	PREDICTED: uncharacterized protein LOC101741822 [Bombyx mori]
BGIBMGA000616	gi|512921112|ref|XP_004929801.1|	1.54616e-80	144/144(100.00)	299	PREDICTED: uncharacterized protein LOC101741973 [Bombyx mori]
BGIBMGA000623	gi|169234928|ref|NP_001108405.1|	0	888/944(94.07)	1748	titin1 [Bombyx mori]
BGIBMGA000624	gi|18700461|dbj|BAB85198.1|	0	1831/2209(82.89)	3528	Titin-like protein [Bombyx mori]
BGIBMGA000671	gi|512921326|ref|XP_004929849.1|	1.07263e-101	184/190(96.84)	372	PREDICTED: solute carrier family 46 member 3-like [Bombyx mori]
BGIBMGA000681	gi|290563372|ref|NP_001166628.1|	0	471/471(100.00)	935	cuticular protein tweedle motif 1 precursor [Bombyx mori]
BGIBMGA000687	gi|512921401|ref|XP_004929868.1|	3.55362e-123	233/265(87.92)	443	PREDICTED: sodium-coupled monocarboxylate transporter 1-like [Bombyx mori]
BGIBMGA000703	gi|512921493|ref|XP_004929891.1|	0	447/454(98.46)	901	PREDICTED: procollagen-lysine,2-oxoglutarate 5-dioxygenase 3-like [Bombyx mori]
BGIBMGA000714	gi|512921587|ref|XP_004929913.1|	0	464/464(100.00)	922	PREDICTED: proton-coupled amino acid transporter 1-like [Bombyx mori]
BGIBMGA000724	gi|512921625|ref|XP_004929922.1|	0	1258/1307(96.25)	2437	PREDICTED: multidrug resistance protein homolog 49-like [Bombyx mori]
BGIBMGA000738	gi|212276210|ref|NP_001130045.1|	2.24128e-89	154/154(100.00)	330	flightin [Bombyx mori]
BGIBMGA000748	gi|512921994|ref|XP_004930011.1|	0	501/501(100.00)	1021	PREDICTED: uncharacterized protein LOC101737920 [Bombyx mori]
BGIBMGA000774	gi|306518658|ref|NP_001182392.1|	0	550/561(98.04)	1131	carboxyl/cholinesterase 6 precursor [Bombyx mori]
BGIBMGA000777	gi|512903966|ref|XP_004925746.1|	0	609/615(99.02)	1221	PREDICTED: esterase FE4-like [Bombyx mori]
BGIBMGA000788	gi|114052274|ref|NP_001040467.1|	7.44564e-103	175/176(99.43)	375	copper transporter [Bombyx mori]
BGIBMGA000799	gi|512903993|ref|XP_004925753.1|	3.05799e-98	180/181(99.45)	361	PREDICTED: uncharacterized protein LOC101738390 [Bombyx mori]
BGIBMGA009801	gi|512935651|ref|XP_004933326.1|	9.27533e-111	195/195(100.00)	401	PREDICTED: LOW QUALITY PROTEIN: aldo-keto reductase family 1 member C4-like [Bombyx mori]
BGIBMGA009810	gi|343466332|gb|AEM43038.1|	9.24293e-118	222/232(95.69)	424	methuselah-like protein 10 [Bombyx mori]
BGIBMGA009811	gi|512911276|ref|XP_004927372.1|	4.04357e-57	101/101(100.00)	221	PREDICTED: E3 ubiquitin-protein ligase RNF25-like [Bombyx mori]
BGIBMGA009812	gi|512911292|ref|XP_004927376.1|	0	517/563(91.83)	998	PREDICTED: differentially expressed in FDCP 6-like [Bombyx mori]
BGIBMGA009813	gi|512911288|ref|XP_004927375.1|	2.5051e-83	166/205(80.98)	311	PREDICTED: coiled-coil domain-containing protein 65-like [Bombyx mori]
BGIBMGA009827	gi|512895498|ref|XP_004923686.1|	0	419/419(100.00)	862	PREDICTED: uncharacterized protein LOC101741239 [Bombyx mori]
BGIBMGA009834	gi|512895484|ref|XP_004923683.1|	6.38906e-71	129/129(100.00)	267	PREDICTED: uncharacterized protein LOC101740630 isoform X2 [Bombyx mori]
BGIBMGA009847	gi|512895560|ref|XP_004923701.1|	1.04152e-20	47/47(100.00)	100	PREDICTED: contactin-1a-like [Bombyx mori]
BGIBMGA009855	gi|148298705|ref|NP_001091825.1|	5.39125e-65	110/110(100.00)	248	PHD-finger 5A [Bombyx mori]
BGIBMGA009857	gi|512895354|ref|XP_004923652.1|	0	902/944(95.55)	1779	PREDICTED: myosin-IB-like isoform X1 [Bombyx mori]
BGIBMGA009859	gi|512895346|ref|XP_004923650.1|	7.74893e-80	141/141(100.00)	297	PREDICTED: phosphopantothenoylcysteine decarboxylase-like [Bombyx mori]
BGIBMGA009884	gi|512895540|ref|XP_004923696.1|	0	438/484(90.50)	857	PREDICTED: kinesin-like protein KIF12-like [Bombyx mori]
BGIBMGA009888	gi|187281361|ref|NP_001119705.1|	6.19496e-133	229/234(97.86)	475	transformer 2 isoform A [Bombyx mori]
BGIBMGA009904	gi|512895575|ref|XP_004923705.1|	0	490/574(85.37)	929	PREDICTED: uncharacterized protein LOC101744165 [Bombyx mori]
BGIBMGA009924	gi|512895615|ref|XP_004923715.1|	0	525/559(93.92)	1036	PREDICTED: glucose dehydrogenase [acceptor]-like, partial [Bombyx mori]
BGIBMGA009951	gi|169234690|ref|NP_001108466.1|	2.05524e-109	199/199(100.00)	396	glutathione S-transferase epsilon 3 [Bombyx mori]
BGIBMGA009956	gi|512938057|ref|XP_004933914.1|	7.715e-24	54/56(96.43)	111	PREDICTED: U2 small nuclear ribonucleoprotein A&apos;-like, partial [Bombyx mori]
BGIBMGA009975	gi|512907516|ref|XP_004926462.1|	7.82841e-140	247/247(100.00)	498	PREDICTED: calcium uptake protein 1 homolog, mitochondrial-like [Bombyx mori]
BGIBMGA009990	gi|512907508|ref|XP_004926460.1|	0	446/446(100.00)	923	PREDICTED: uncharacterized protein LOC101741297 isoform X2 [Bombyx mori]
BGIBMGA009991	gi|512911654|ref|XP_004927465.1|	3.11598e-114	210/210(100.00)	412	PREDICTED: arfaptin-2-like [Bombyx mori]
BGIBMGA010005	gi|512893949|ref|XP_004923310.1|	0	1178/1178(100.00)	2402	PREDICTED: transcription initiation factor TFIID subunit 3-like [Bombyx mori]
BGIBMGA010010	gi|114052076|ref|NP_001040212.1|	1.55344e-72	133/133(100.00)	273	sericotropin precursor [Bombyx mori]
BGIBMGA010027	gi|512893855|ref|XP_004923284.1|	0	946/946(100.00)	1891	PREDICTED: transient receptor potential channel pyrexia-like [Bombyx mori]
BGIBMGA010029	gi|512893981|ref|XP_004923319.1|	0	1250/1252(99.84)	2496	PREDICTED: mucin-5AC-like [Bombyx mori]
BGIBMGA010030	gi|512893839|ref|XP_004923280.1|	5.94052e-72	131/131(100.00)	271	PREDICTED: hematological and neurological expressed 1 protein-like [Bombyx mori]
BGIBMGA010055	gi|512893843|ref|XP_004923281.1|	0	451/529(85.26)	839	PREDICTED: beta-taxilin-like [Bombyx mori]
BGIBMGA010059	gi|512893865|ref|XP_004923287.1|	0	973/973(100.00)	1944	PREDICTED: transient receptor potential channel pyrexia-like [Bombyx mori]
BGIBMGA010071	gi|512893901|ref|XP_004923297.1|	5.88358e-40	77/77(100.00)	164	PREDICTED: src substrate protein p85-like isoform X2 [Bombyx mori]
BGIBMGA010091	gi|112983652|ref|NP_001036870.1|	8.93303e-140	179/180(99.44)	372	receptor type guanylyl cyclase [Bombyx mori]
BGIBMGA010092	gi|112983652|ref|NP_001036870.1|	0	475/476(99.79)	967	receptor type guanylyl cyclase [Bombyx mori]
BGIBMGA010099	gi|512927844|ref|XP_004931437.1|	0	326/326(100.00)	656	PREDICTED: UDP-glucuronosyltransferase 2B15 [Bombyx mori]
BGIBMGA010111	gi|512927795|ref|XP_004931424.1|	0	689/689(100.00)	1448	PREDICTED: pollen-specific leucine-rich repeat extensin-like protein 1-like [Bombyx mori]
BGIBMGA010116	gi|512927567|ref|XP_004931367.1|	2.24803e-175	312/312(100.00)	617	PREDICTED: uncharacterized protein LOC101736546 [Bombyx mori]
BGIBMGA010122	gi|512927531|ref|XP_004931358.1|	0	479/479(100.00)	975	PREDICTED: glutamate decarboxylase-like protein 1-like [Bombyx mori]
BGIBMGA010130	gi|112983958|ref|NP_001036841.1|	0	323/324(99.69)	640	Annexin IX isoform A [Bombyx mori]
BGIBMGA010132	gi|512927751|ref|XP_004931413.1|	0	852/899(94.77)	1682	PREDICTED: biotin--protein ligase-like [Bombyx mori]
BGIBMGA010133	gi|512927483|ref|XP_004931346.1|	4.06244e-151	261/261(100.00)	536	PREDICTED: regucalcin-like [Bombyx mori]
BGIBMGA010137	gi|512927464|ref|XP_004931341.1|	0	388/388(100.00)	789	PREDICTED: uncharacterized protein LOC101745257 isoform X1 [Bombyx mori]
BGIBMGA010146	gi|153791482|ref|NP_001093308.1|	0	553/572(96.68)	1110	male-specific lethal 3 [Bombyx mori]
BGIBMGA010190	gi|512927183|ref|XP_004931271.1|	2.51962e-30	62/62(100.00)	132	PREDICTED: uncharacterized protein LOC101735974 isoform X1 [Bombyx mori]
BGIBMGA010196	gi|512927672|ref|XP_004931393.1|	0	346/347(99.71)	691	PREDICTED: 52 kDa repressor of the inhibitor of the protein kinase-like [Bombyx mori]
BGIBMGA010206	gi|512927695|ref|XP_004931399.1|	0	471/509(92.53)	953	PREDICTED: uncharacterized protein LOC101741363 [Bombyx mori]
BGIBMGA010212	gi|114051043|ref|NP_001040318.1|	0	457/458(99.78)	907	serine protease inhibitor 3 precursor [Bombyx mori]
BGIBMGA010213	gi|226342884|ref|NP_001139704.1|	1.44186e-169	299/302(99.01)	597	serine protease inhibitor 11 precursor [Bombyx mori]
BGIBMGA010216	gi|112983872|ref|NP_001036857.1|	0	378/387(97.67)	737	serine protease inhibitor 12 [Bombyx mori]
BGIBMGA010223	gi|512927349|ref|XP_004931312.1|	8.3729e-79	148/148(100.00)	293	PREDICTED: uncharacterized protein LOC101741453 isoform X1 [Bombyx mori]
BGIBMGA010225	gi|114052659|ref|NP_001040264.1|	0	357/370(96.49)	695	peroxisomal biogenesis factor 3 [Bombyx mori]
BGIBMGA010237	gi|512927444|ref|XP_004931336.1|	3.75835e-130	230/230(100.00)	466	PREDICTED: probable pseudouridine-5&apos;-monophosphatase-like isoform X1 [Bombyx mori]
BGIBMGA010277	gi|512927607|ref|XP_004931377.1|	3.7676e-133	234/234(100.00)	476	PREDICTED: uncharacterized protein LOC101737964 [Bombyx mori]
BGIBMGA010287	gi|363896170|gb|AEW43169.1|	6.76682e-89	167/184(90.76)	330	UDP-glycosyltransferase UGT40G2 [Bombyx mori]
BGIBMGA010290	gi|512927842|ref|XP_004931436.1|	0	401/440(91.14)	834	PREDICTED: apyrase-like [Bombyx mori]
BGIBMGA010297	gi|294459895|ref|NP_001170880.1|	3.21106e-174	296/296(100.00)	613	forkfead transcription factor G1 [Bombyx mori]
BGIBMGA010315	gi|512909658|ref|XP_004926975.1|	2.8265e-73	147/147(100.00)	275	PREDICTED: uncharacterized protein LOC101745234 [Bombyx mori]
BGIBMGA010316	gi|512907914|ref|XP_004926561.1|	8.9702e-165	284/284(100.00)	581	PREDICTED: 39S ribosomal protein L4, mitochondrial-like [Bombyx mori]
BGIBMGA010319	gi|512907873|ref|XP_004926551.1|	0	407/409(99.51)	795	PREDICTED: facilitated trehalose transporter Tret1-like [Bombyx mori]
BGIBMGA010326	gi|512907850|ref|XP_004926545.1|	3.16778e-168	294/294(100.00)	593	PREDICTED: mitochondrial carnitine/acylcarnitine carrier protein CACL-like isoform X1 [Bombyx mori]
BGIBMGA010338	gi|512907846|ref|XP_004926544.1|	0	877/906(96.80)	1743	PREDICTED: alpha-aminoadipic semialdehyde synthase, mitochondrial-like [Bombyx mori]
BGIBMGA010339	gi|512907858|ref|XP_004926547.1|	0	614/655(93.74)	1244	PREDICTED: kelch-like protein 10-like [Bombyx mori]
BGIBMGA010401	gi|512919798|ref|XP_004929472.1|	4.07919e-174	295/295(100.00)	612	PREDICTED: inactive pancreatic lipase-related protein 1-like [Bombyx mori]
BGIBMGA010404	gi|512919784|ref|XP_004929469.1|	6.24807e-98	181/182(99.45)	360	PREDICTED: mitochondrial sodium/hydrogen exchanger 9B2-like [Bombyx mori]
BGIBMGA010407	gi|512919761|ref|XP_004929464.1|	6.96995e-108	181/186(97.31)	392	PREDICTED: headcase protein-like [Bombyx mori]
BGIBMGA010440	gi|512920129|ref|XP_004929555.1|	2.21955e-26	57/57(100.00)	119	PREDICTED: PCTP-like protein-like [Bombyx mori]
BGIBMGA010443	gi|512920121|ref|XP_004929553.1|	3.1655e-97	179/179(100.00)	355	PREDICTED: uncharacterized protein LOC101740376 [Bombyx mori]
BGIBMGA010448	gi|512920097|ref|XP_004929547.1|	0	561/561(100.00)	1141	PREDICTED: glucose dehydrogenase [acceptor]-like [Bombyx mori]
BGIBMGA010451	gi|512919633|ref|XP_004929432.1|	0	488/488(100.00)	965	PREDICTED: protein dachsous-like [Bombyx mori]
BGIBMGA010454	gi|512919626|ref|XP_004929430.1|	0	482/508(94.88)	979	PREDICTED: integrin alpha-PS3-like [Bombyx mori]
BGIBMGA010461	gi|512919607|ref|XP_004929425.1|	0	527/527(100.00)	1066	PREDICTED: glucose dehydrogenase [acceptor]-like [Bombyx mori]
BGIBMGA010490	gi|512919465|ref|XP_004929393.1|	3.26326e-137	233/233(100.00)	489	PREDICTED: fork head domain transcription factor slp2-like [Bombyx mori]
BGIBMGA010509	gi|512920069|ref|XP_004929540.1|	0	769/793(96.97)	1518	PREDICTED: transcriptional protein SWT1-like [Bombyx mori]
BGIBMGA010513	gi|359751403|ref|NP_001240825.1|	0	504/504(100.00)	978	glutamate transporter [Bombyx mori]
BGIBMGA010514	gi|512920101|ref|XP_004929548.1|	1.08643e-20	52/59(88.14)	101	PREDICTED: glucose dehydrogenase [acceptor]-like [Bombyx mori]
BGIBMGA010516	gi|512920093|ref|XP_004929546.1|	0	465/465(100.00)	950	PREDICTED: glucose dehydrogenase [acceptor]-like [Bombyx mori]
BGIBMGA010547	gi|512920204|ref|XP_004929574.1|	4.68739e-94	169/169(100.00)	345	PREDICTED: uncharacterized protein LOC101743509 [Bombyx mori]
BGIBMGA010554	gi|512919810|ref|XP_004929475.1|	0	408/408(100.00)	838	PREDICTED: neural cell adhesion molecule 1-like [Bombyx mori]
BGIBMGA010556	gi|512920236|ref|XP_004929582.1|	2.90224e-139	244/244(100.00)	496	PREDICTED: ATP-binding cassette sub-family G member 4-like [Bombyx mori]
BGIBMGA010564	gi|512920244|ref|XP_004929584.1|	3.71912e-66	121/121(100.00)	251	PREDICTED: uncharacterized protein LOC101745095 [Bombyx mori]
BGIBMGA010594	gi|512910641|ref|XP_004927220.1|	0	786/786(100.00)	1565	PREDICTED: uncharacterized protein LOC101742788 [Bombyx mori]
BGIBMGA010595	gi|512910645|ref|XP_004927221.1|	0	393/393(100.00)	793	PREDICTED: hsc70-interacting protein-like isoform X1 [Bombyx mori]
BGIBMGA010598	gi|512933390|ref|XP_004932780.1|	1.1033e-31	103/301(34.22)	139	PREDICTED: protein ycf2-like [Bombyx mori]
BGIBMGA010613	gi|512903207|ref|XP_004925563.1|	2.5533e-155	264/264(100.00)	550	PREDICTED: acyl-CoA Delta(11) desaturase-like [Bombyx mori]
BGIBMGA010614	gi|512903211|ref|XP_004925564.1|	0	361/361(100.00)	775	PREDICTED: acyl-CoA Delta(11) desaturase-like [Bombyx mori]
BGIBMGA010633	gi|512903271|ref|XP_004925579.1|	3.07459e-81	148/161(91.93)	301	PREDICTED: lipoprotein lipase-like [Bombyx mori]
BGIBMGA010640	gi|512903042|ref|XP_004925522.1|	0	423/423(100.00)	872	PREDICTED: lipase 1-like [Bombyx mori]
BGIBMGA010642	gi|512903022|ref|XP_004925517.1|	0	376/376(100.00)	766	PREDICTED: uridine phosphorylase 1-like isoform X2 [Bombyx mori]
BGIBMGA010655	gi|512903104|ref|XP_004925537.1|	0	576/576(100.00)	1167	PREDICTED: menin-like [Bombyx mori]
BGIBMGA010675	gi|512903346|ref|XP_004925598.1|	1.06988e-20	52/55(94.55)	100	PREDICTED: probable glutamate receptor-like [Bombyx mori]
BGIBMGA010681	gi|112983214|ref|NP_001037018.1|	0	352/353(99.72)	749	acyl-CoA desaturase [Bombyx mori]
BGIBMGA010690	gi|512910761|ref|XP_004927250.1|	9.98909e-80	145/145(100.00)	296	PREDICTED: uncharacterized protein LOC101735880 [Bombyx mori]
BGIBMGA010698	gi|512910785|ref|XP_004927256.1|	1.5185e-98	173/173(100.00)	360	PREDICTED: uncharacterized protein LOC101736665 [Bombyx mori]
BGIBMGA010716	gi|209571458|ref|NP_001129362.1|	4.12369e-139	253/256(98.83)	496	osiris 19 precursor [Bombyx mori]
BGIBMGA010722	gi|512934776|ref|XP_004933114.1|	0	379/448(84.60)	726	PREDICTED: facilitated trehalose transporter Tret1-like [Bombyx mori]
BGIBMGA010728	gi|512934761|ref|XP_004933111.1|	7.65135e-126	236/236(100.00)	451	PREDICTED: facilitated trehalose transporter Tret1-like [Bombyx mori]
BGIBMGA010741	gi|512934415|ref|XP_004933027.1|	0	440/455(96.70)	857	PREDICTED: facilitated trehalose transporter Tret1-like [Bombyx mori]
BGIBMGA010777	gi|512934613|ref|XP_004933074.1|	1.41727e-78	147/147(100.00)	295	PREDICTED: LOW QUALITY PROTEIN: protein fem-1 homolog A-like [Bombyx mori]
BGIBMGA010804	gi|512934423|ref|XP_004933029.1|	0	936/936(100.00)	1911	PREDICTED: DNA-directed RNA polymerase I subunit RPA2-like [Bombyx mori]
BGIBMGA010846	gi|512934601|ref|XP_004933071.1|	1.64617e-142	253/259(97.68)	507	PREDICTED: phosphoacetylglucosamine mutase-like [Bombyx mori]
BGIBMGA010855	gi|512898041|ref|XP_004924301.1|	8.71406e-126	219/219(100.00)	451	PREDICTED: dual specificity protein phosphatase 14-like [Bombyx mori]
BGIBMGA010863	gi|512898147|ref|XP_004924328.1|	0	436/456(95.61)	876	PREDICTED: aspartate--tRNA ligase, mitochondrial-like [Bombyx mori]
BGIBMGA010885	gi|512898119|ref|XP_004924321.1|	0	607/609(99.67)	1194	PREDICTED: radial spoke head protein 3 homolog [Bombyx mori]
BGIBMGA010889	gi|512898143|ref|XP_004924327.1|	0	323/324(99.69)	717	PREDICTED: tenascin-like [Bombyx mori]
BGIBMGA010908	gi|512912060|ref|XP_004927563.1|	0	429/429(100.00)	865	PREDICTED: tRNA (guanine(37)-N1)-methyltransferase-like [Bombyx mori]
BGIBMGA010910	gi|512912064|ref|XP_004927564.1|	0	440/440(100.00)	877	PREDICTED: proton-coupled folate transporter-like [Bombyx mori]
BGIBMGA010914	gi|512899988|ref|XP_004924782.1|	3.04717e-76	141/141(100.00)	285	PREDICTED: uncharacterized protein LOC101739117 [Bombyx mori]
BGIBMGA010921	gi|512899960|ref|XP_004924775.1|	0	342/345(99.13)	705	PREDICTED: uncharacterized protein LOC101737765 [Bombyx mori]
BGIBMGA010929	gi|512899861|ref|XP_004924751.1|	0	411/427(96.25)	832	PREDICTED: uncharacterized protein LOC101746519 [Bombyx mori]
BGIBMGA010933	gi|512899849|ref|XP_004924748.1|	0	343/345(99.42)	689	PREDICTED: proton-coupled folate transporter-like [Bombyx mori]
BGIBMGA010938	gi|512899829|ref|XP_004924743.1|	0	372/406(91.63)	723	PREDICTED: solute carrier family 46 member 3-like [Bombyx mori]
BGIBMGA010946	gi|512899984|ref|XP_004924781.1|	0	999/1005(99.40)	1988	PREDICTED: glutamate receptor-interacting protein 2-like [Bombyx mori]
BGIBMGA010960	gi|512902995|ref|XP_004925511.1|	0	473/473(100.00)	949	PREDICTED: glutamate receptor 2-like [Bombyx mori]
BGIBMGA010963	gi|512902987|ref|XP_004925509.1|	0	331/333(99.40)	668	PREDICTED: uncharacterized protein LOC101745759 [Bombyx mori]
BGIBMGA010966	gi|512902979|ref|XP_004925507.1|	6.1707e-69	132/132(100.00)	261	PREDICTED: uncharacterized protein LOC101745469 [Bombyx mori]
BGIBMGA010976	gi|284813567|ref|NP_001165389.1|	0	484/488(99.18)	987	carboxyl/cholinesterase 1 precursor [Bombyx mori]
BGIBMGA011004	gi|225703086|ref|NP_001139535.1|	2.28465e-155	288/289(99.65)	550	DDRGK domain-containing protein 1 precursor [Bombyx mori]
BGIBMGA011017	gi|512886575|ref|XP_004921780.1|	0	478/478(100.00)	949	PREDICTED: organic cation transporter protein-like [Bombyx mori]
BGIBMGA011022	gi|512886356|ref|XP_004921743.1|	0	478/478(100.00)	960	PREDICTED: lysine-specific histone demethylase 1A-like [Bombyx mori]
BGIBMGA011043	gi|512886138|ref|XP_004921711.1|	4.4402e-140	243/243(100.00)	499	PREDICTED: uncharacterized protein LOC101746363 [Bombyx mori]
BGIBMGA011048	gi|512886446|ref|XP_004921758.1|	0	694/694(100.00)	1397	PREDICTED: uncharacterized protein LOC101741190 [Bombyx mori]
BGIBMGA011056	gi|512886454|ref|XP_004921760.1|	2.86946e-34	67/70(95.71)	145	PREDICTED: spondin-2-like [Bombyx mori]
BGIBMGA011073	gi|512886236|ref|XP_004921725.1|	0	384/384(100.00)	801	PREDICTED: SET and MYND domain-containing protein 5-like isoform X1 [Bombyx mori]
BGIBMGA011077	gi|512886521|ref|XP_004921771.1|	1.35166e-117	217/219(99.09)	426	PREDICTED: protein takeout-like [Bombyx mori]
BGIBMGA011082	gi|512886315|ref|XP_004921738.1|	0	1188/1188(100.00)	2402	PREDICTED: slit homolog 3 protein-like [Bombyx mori]
BGIBMGA011091	gi|512886564|ref|XP_004921778.1|	1.57537e-136	230/230(100.00)	487	PREDICTED: lysocardiolipin acyltransferase 1-like [Bombyx mori]
BGIBMGA011099	gi|512911916|ref|XP_004927529.1|	0	496/496(100.00)	1005	PREDICTED: leucine-rich repeat neuronal protein 3-like isoform X1 [Bombyx mori]
BGIBMGA011122	gi|512905604|ref|XP_004925986.1|	0	329/329(100.00)	660	PREDICTED: uncharacterized protein LOC101743259 [Bombyx mori]
BGIBMGA011128	gi|512905568|ref|XP_004925977.1|	1.38073e-81	151/151(100.00)	303	PREDICTED: putative fatty acyl-CoA reductase CG5065-like [Bombyx mori]
BGIBMGA011129	gi|512905568|ref|XP_004925977.1|	0	357/357(100.00)	728	PREDICTED: putative fatty acyl-CoA reductase CG5065-like [Bombyx mori]
BGIBMGA011145	gi|512905728|ref|XP_004926017.1|	0	532/532(100.00)	1078	PREDICTED: putative fatty acyl-CoA reductase CG5065-like [Bombyx mori]
BGIBMGA011149	gi|512905636|ref|XP_004925994.1|	9.32851e-96	167/167(100.00)	352	PREDICTED: putative fatty acyl-CoA reductase CG5065-like [Bombyx mori]
BGIBMGA011155	gi|512905740|ref|XP_004926020.1|	2.51636e-85	158/164(96.34)	315	PREDICTED: uncharacterized protein LOC101736321 [Bombyx mori]
BGIBMGA011196	gi|160333418|ref|NP_001103764.1|	9.80751e-43	86/86(100.00)	174	uncharacterized protein LOC692883 [Bombyx mori]
BGIBMGA011209	gi|114051702|ref|NP_001040423.1|	0	341/342(99.71)	704	zinc-containing alcohol dehydrogenase [Bombyx mori]
BGIBMGA011211	gi|512925459|ref|XP_004930845.1|	2.14522e-143	246/246(100.00)	510	PREDICTED: trypsin I-P1-like [Bombyx mori]
BGIBMGA011212	gi|512925455|ref|XP_004930844.1|	4.8385e-42	83/83(100.00)	171	PREDICTED: lysosome membrane protein 2-like [Bombyx mori]
BGIBMGA011230	gi|512925086|ref|XP_004930752.1|	0	539/552(97.64)	1087	PREDICTED: putative tRNA pseudouridine synthase Pus10-like [Bombyx mori]
BGIBMGA011247	gi|512925396|ref|XP_004930829.1|	1.95516e-139	258/370(69.73)	498	PREDICTED: zinc finger protein Xfin-like [Bombyx mori]
BGIBMGA011262	gi|512925369|ref|XP_004930822.1|	0	352/366(96.17)	702	PREDICTED: uncharacterized protein LOC101736680 [Bombyx mori]
BGIBMGA011270	gi|512925333|ref|XP_004930813.1|	0	888/888(100.00)	1811	PREDICTED: WD repeat-containing protein 6-like [Bombyx mori]
BGIBMGA011276	gi|512924921|ref|XP_004930711.1|	9.82816e-94	166/186(89.25)	343	PREDICTED: uncharacterized protein LOC101744811 [Bombyx mori]
BGIBMGA011320	gi|512925301|ref|XP_004930805.1|	0	504/504(100.00)	1012	PREDICTED: leucine-rich repeat-containing protein 70-like [Bombyx mori]
BGIBMGA011321	gi|512924879|ref|XP_004930701.1|	0	516/516(100.00)	1027	PREDICTED: uncharacterized protein LOC101743234 [Bombyx mori]
BGIBMGA011364	gi|512925045|ref|XP_004930743.1|	0	373/373(100.00)	770	PREDICTED: choline/ethanolamine kinase-like isoform X3 [Bombyx mori]
BGIBMGA011385	gi|512925467|ref|XP_004930847.1|	0	477/505(94.46)	935	PREDICTED: putative uncharacterized protein DDB_G0277255-like [Bombyx mori]
BGIBMGA011399	gi|512925198|ref|XP_004930780.1|	6.66177e-60	104/104(100.00)	231	PREDICTED: uncharacterized protein LOC101741978 [Bombyx mori]
BGIBMGA011410	gi|512925230|ref|XP_004930788.1|	0	780/782(99.74)	1572	PREDICTED: uncharacterized protein LOC101743235 [Bombyx mori]
BGIBMGA011411	gi|512925534|ref|XP_004930863.1|	6.50345e-99	189/224(84.38)	361	PREDICTED: CUE domain-containing protein 2-like [Bombyx mori]
BGIBMGA011424	gi|112983240|ref|NP_001037014.1|	0	641/644(99.53)	1318	transferrin precursor [Bombyx mori]
BGIBMGA011458	gi|255977206|dbj|BAH97095.1|	5.98615e-146	257/257(100.00)	518	juvenile hormone binding protein [Bombyx mori]
BGIBMGA011459	gi|237648972|ref|NP_001153663.1|	4.65288e-146	257/259(99.23)	519	odorant binding protein LOC100301495 precursor [Bombyx mori]
BGIBMGA011462	gi|512933280|ref|XP_004932752.1|	2.70904e-164	285/285(100.00)	580	PREDICTED: alkaline phosphatase, tissue-nonspecific isozyme-like [Bombyx mori]
BGIBMGA011483	gi|512933228|ref|XP_004932739.1|	0	342/342(100.00)	702	PREDICTED: protein notum homolog [Bombyx mori]
BGIBMGA011531	gi|512932832|ref|XP_004932641.1|	0	445/445(100.00)	913	PREDICTED: uncharacterized protein LOC101743953 [Bombyx mori]
BGIBMGA011536	gi|512932888|ref|XP_004932655.1|	0	387/525(73.71)	694	PREDICTED: UPF0668 protein C10orf76 homolog [Bombyx mori]
BGIBMGA011542	gi|302318908|ref|NP_001180543.1|	0	688/801(85.89)	1357	dicer-2 [Bombyx mori]
BGIBMGA011556	gi|512932959|ref|XP_004932672.1|	4.30011e-126	222/222(100.00)	452	PREDICTED: circadian clock-controlled protein-like [Bombyx mori]
BGIBMGA011577	gi|512933022|ref|XP_004932688.1|	0	651/651(100.00)	1298	PREDICTED: uncharacterized protein LOC101738278 [Bombyx mori]
BGIBMGA011608	gi|112983972|ref|NP_001036840.1|	0	489/495(98.79)	1027	beta-1,3-glucan-binding protein precursor [Bombyx mori]
BGIBMGA011616	gi|512928535|ref|XP_004931602.1|	0	306/306(100.00)	700	PREDICTED: laminin subunit alpha-like [Bombyx mori]
BGIBMGA011649	gi|512928777|ref|XP_004931662.1|	3.23473e-148	263/264(99.62)	528	PREDICTED: uncharacterized protein LOC101740472 [Bombyx mori]
BGIBMGA011695	gi|512928645|ref|XP_004931629.1|	0	1254/1971(63.62)	2158	PREDICTED: LOW QUALITY PROTEIN: nucleoprotein TPR-like [Bombyx mori]
BGIBMGA011744	gi|512928602|ref|XP_004931618.1|	0	786/819(95.97)	1562	PREDICTED: leucine-rich repeat-containing protein 16A-like [Bombyx mori]
BGIBMGA011752	gi|512927899|ref|XP_004931450.1|	0	451/451(100.00)	930	PREDICTED: dynein intermediate chain 3, ciliary-like [Bombyx mori]
BGIBMGA011777	gi|512928000|ref|XP_004931474.1|	0	417/417(100.00)	864	PREDICTED: lipase 1-like [Bombyx mori]
BGIBMGA011795	gi|512928159|ref|XP_004931514.1|	4.42496e-80	149/149(100.00)	298	PREDICTED: uncharacterized protein LOC101742518 [Bombyx mori]
BGIBMGA000807	gi|512903863|ref|XP_004925721.1|	0	550/550(100.00)	1135	PREDICTED: AMP deaminase 2-like [Bombyx mori]
BGIBMGA000826	gi|512912319|ref|XP_004927626.1|	0	842/842(100.00)	1739	PREDICTED: melanotransferrin-like [Bombyx mori]
BGIBMGA000827	gi|512912315|ref|XP_004927625.1|	0	421/421(100.00)	816	PREDICTED: glycerate kinase-like [Bombyx mori]
BGIBMGA000840	gi|512914365|ref|XP_004928124.1|	4.48115e-158	271/273(99.27)	559	PREDICTED: uncharacterized protein LOC101746664 [Bombyx mori]
BGIBMGA000841	gi|512914365|ref|XP_004928124.1|	9.60395e-153	265/270(98.15)	541	PREDICTED: uncharacterized protein LOC101746664 [Bombyx mori]
BGIBMGA000844	gi|512913811|ref|XP_004927984.1|	0	479/479(100.00)	951	PREDICTED: proton-coupled amino acid transporter 4-like [Bombyx mori]
BGIBMGA000861	gi|112983312|ref|NP_001037004.1|	1.03306e-44	94/155(60.65)	180	antimicrobial protein 6Tox precursor [Bombyx mori]
BGIBMGA000868	gi|433338901|dbj|BAM73806.1|	7.13514e-78	146/146(100.00)	290	cytochrome P450 [Bombyx mori]
BGIBMGA000881	gi|512914257|ref|XP_004928097.1|	0	308/308(100.00)	639	PREDICTED: ATP-dependent RNA helicase SUV3 homolog, mitochondrial-like [Bombyx mori]
BGIBMGA000894	gi|512914193|ref|XP_004928081.1|	0	1246/1742(71.53)	2202	PREDICTED: LOW QUALITY PROTEIN: protein lava lamp-like [Bombyx mori]
BGIBMGA000896	gi|512913554|ref|XP_004927925.1|	0	322/359(89.69)	636	PREDICTED: zinc transporter 8-like [Bombyx mori]
BGIBMGA000899	gi|512913546|ref|XP_004927923.1|	0	724/724(100.00)	1389	PREDICTED: putative leucine-rich repeat-containing protein DDB_G0290503-like [Bombyx mori]
BGIBMGA000915	gi|379699026|ref|NP_001243987.1|	1.14831e-84	187/349(53.58)	315	laminin beta-2 chain [Bombyx mori]
BGIBMGA000934	gi|512913367|ref|XP_004927879.1|	9.27824e-131	228/260(87.69)	468	PREDICTED: carbonic anhydrase-related protein 10-like [Bombyx mori]
BGIBMGA000936	gi|512913359|ref|XP_004927877.1|	5.51947e-132	237/237(100.00)	472	PREDICTED: E3 ubiquitin-protein ligase BRE1-like isoform X2 [Bombyx mori]
BGIBMGA000953	gi|512913261|ref|XP_004927853.1|	1.67396e-26	57/57(100.00)	120	PREDICTED: uncharacterized protein LOC101740144 [Bombyx mori]
BGIBMGA000998	gi|512913992|ref|XP_004928030.1|	1.77134e-60	108/108(100.00)	233	PREDICTED: uncharacterized protein LOC101742838 [Bombyx mori]
BGIBMGA011823	gi|512928757|ref|XP_004931657.1|	0	471/477(98.74)	931	PREDICTED: breast cancer anti-estrogen resistance protein 1-like [Bombyx mori]
BGIBMGA011825	gi|512928294|ref|XP_004931544.1|	0	405/405(100.00)	807	PREDICTED: BTB/POZ domain-containing protein 3-like [Bombyx mori]
BGIBMGA011829	gi|512928332|ref|XP_004931553.1|	2.7853e-118	212/212(100.00)	426	PREDICTED: mpv17-like protein 2-like isoform X1 [Bombyx mori]
BGIBMGA011841	gi|512928796|ref|XP_004931667.1|	2.98524e-130	234/234(100.00)	466	PREDICTED: ubiquitin domain-containing protein UBFD1-like [Bombyx mori]
BGIBMGA011852	gi|512928479|ref|XP_004931588.1|	1.83588e-111	197/203(97.04)	402	PREDICTED: LOW QUALITY PROTEIN: protein cueball-like [Bombyx mori]
BGIBMGA011865	gi|512928543|ref|XP_004931603.1|	6.17766e-53	101/118(85.59)	207	PREDICTED: uncharacterized protein LOC101743327 [Bombyx mori]
BGIBMGA011878	gi|512928571|ref|XP_004931610.1|	0	423/426(99.30)	885	PREDICTED: uncharacterized protein LOC101744336 [Bombyx mori]
BGIBMGA011911	gi|512897697|ref|XP_004924216.1|	0	899/994(90.44)	1807	PREDICTED: uncharacterized protein LOC101739495 [Bombyx mori]
BGIBMGA011919	gi|512897540|ref|XP_004924178.1|	5.39952e-97	180/180(100.00)	355	PREDICTED: ribosomal RNA-processing protein 7 homolog A-like [Bombyx mori]
BGIBMGA011964	gi|512897464|ref|XP_004924159.1|	0	450/450(100.00)	904	PREDICTED: serine palmitoyltransferase 1-like [Bombyx mori]
BGIBMGA012021	gi|512934125|ref|XP_004932958.1|	0	2756/2756(100.00)	5667	PREDICTED: zinc finger homeobox protein 3-like [Bombyx mori]
BGIBMGA012037	gi|512934057|ref|XP_004932941.1|	0	699/804(86.94)	1321	PREDICTED: proline-, glutamic acid- and leucine-rich protein 1-like [Bombyx mori]
BGIBMGA012088	gi|512933911|ref|XP_004932908.1|	0	511/511(100.00)	1049	PREDICTED: cysteine sulfinic acid decarboxylase-like [Bombyx mori]
BGIBMGA012098	gi|512934238|ref|XP_004932986.1|	1.88272e-110	200/200(100.00)	400	PREDICTED: uncharacterized protein LOC101739096 [Bombyx mori]
BGIBMGA012106	gi|512933991|ref|XP_004932926.1|	3.74614e-105	164/164(100.00)	339	PREDICTED: tyrosine-protein phosphatase Lar-like [Bombyx mori]
BGIBMGA012111	gi|512934265|ref|XP_004932993.1|	0	524/524(100.00)	1036	PREDICTED: peptide transporter family 1-like [Bombyx mori]
BGIBMGA012115	gi|512934277|ref|XP_004932996.1|	0	508/510(99.61)	1032	PREDICTED: glucose dehydrogenase [acceptor]-like [Bombyx mori]
BGIBMGA012124	gi|114051467|ref|NP_001040299.1|	5.52511e-70	129/129(100.00)	264	extramacrochaetae protein [Bombyx mori]
BGIBMGA012136	gi|512934164|ref|XP_004932967.1|	7.85391e-115	205/205(100.00)	414	PREDICTED: ADP-ribosylation factor-like protein 4A-like [Bombyx mori]
BGIBMGA012173	gi|512901298|ref|XP_004925101.1|	6.32781e-86	156/156(100.00)	317	PREDICTED: transmembrane emp24 domain-containing protein 5-like [Bombyx mori]
BGIBMGA012179	gi|512901306|ref|XP_004925103.1|	7.63028e-92	170/170(100.00)	337	PREDICTED: uncharacterized protein LOC101746612 [Bombyx mori]
BGIBMGA012180	gi|512901310|ref|XP_004925104.1|	2.04817e-77	136/136(100.00)	289	PREDICTED: uncharacterized protein LOC101746752 isoform X1 [Bombyx mori]
BGIBMGA012205	gi|512901425|ref|XP_004925132.1|	3.44536e-32	66/66(100.00)	139	PREDICTED: uncharacterized protein LOC101738525 [Bombyx mori]
BGIBMGA012207	gi|512901543|ref|XP_004925160.1|	6.31073e-174	313/328(95.43)	613	PREDICTED: nucleolin 1-like [Bombyx mori]
BGIBMGA012214	gi|512939985|ref|XP_004934364.1|	8.89266e-28	55/57(96.49)	124	PREDICTED: E3 ubiquitin-protein ligase RNF12-like [Bombyx mori]
BGIBMGA012215	gi|389620198|gb|AFK93534.1|	1.93947e-121	202/224(90.18)	437	hemolymph protein 14 [Bombyx mori]
BGIBMGA012216	gi|389620198|gb|AFK93534.1|	3.32939e-38	72/78(92.31)	159	hemolymph protein 14 [Bombyx mori]
BGIBMGA012218	gi|512911584|ref|XP_004927449.1|	0	658/673(97.77)	1318	PREDICTED: LOW QUALITY PROTEIN: probable C-mannosyltransferase DPY19L1-like [Bombyx mori]
BGIBMGA012221	gi|512911580|ref|XP_004927448.1|	0	743/743(100.00)	1502	PREDICTED: melanotransferrin-like [Bombyx mori]
BGIBMGA012289	gi|512934883|ref|XP_004933140.1|	0	411/411(100.00)	835	PREDICTED: uncharacterized protein LOC101744245 [Bombyx mori]
BGIBMGA012306	gi|512934843|ref|XP_004933130.1|	0	672/672(100.00)	1352	PREDICTED: putative leucine-rich repeat-containing protein DDB_G0290503-like [Bombyx mori]
BGIBMGA012308	gi|512934855|ref|XP_004933133.1|	0	714/762(93.70)	1390	PREDICTED: mucin-5AC-like isoform X3 [Bombyx mori]
BGIBMGA012326	gi|512935174|ref|XP_004933210.1|	6.49602e-79	144/144(100.00)	294	PREDICTED: uncharacterized protein LOC101742281 [Bombyx mori]
BGIBMGA012328	gi|512935188|ref|XP_004933213.1|	0	506/506(100.00)	1026	PREDICTED: proton-coupled amino acid transporter 4-like [Bombyx mori]
BGIBMGA012341	gi|512935019|ref|XP_004933172.1|	3.11361e-20	52/52(100.00)	99	PREDICTED: tyrosine-protein phosphatase corkscrew-like [Bombyx mori]
BGIBMGA012351	gi|512935062|ref|XP_004933182.1|	0	337/337(100.00)	670	PREDICTED: alpha-tocopherol transfer protein-like [Bombyx mori]
BGIBMGA012369	gi|512902771|ref|XP_004925456.1|	0	1169/1172(99.74)	2298	PREDICTED: mucin-22-like [Bombyx mori]
BGIBMGA012371	gi|512902712|ref|XP_004925441.1|	2.61554e-170	300/300(100.00)	600	PREDICTED: zinc transporter ZIP3-like [Bombyx mori]
BGIBMGA012375	gi|512902751|ref|XP_004925451.1|	9.78848e-159	287/287(100.00)	561	PREDICTED: retinol dehydrogenase 13-like [Bombyx mori]
BGIBMGA012404	gi|512911975|ref|XP_004927543.1|	0	723/843(85.77)	1403	PREDICTED: Bloom syndrome protein homolog, partial [Bombyx mori]
BGIBMGA012420	gi|512903539|ref|XP_004925644.1|	4.94047e-55	104/104(100.00)	214	PREDICTED: uncharacterized protein LOC101745282 [Bombyx mori]
BGIBMGA012423	gi|512903478|ref|XP_004925630.1|	1.60339e-173	288/288(100.00)	612	PREDICTED: plasma kallikrein-like [Bombyx mori]
BGIBMGA012427	gi|114053005|ref|NP_001040537.1|	0	396/397(99.75)	830	serine protease 7 precursor [Bombyx mori]
BGIBMGA012453	gi|197209940|ref|NP_001127734.1|	0	438/438(100.00)	884	neuropeptide receptor B3 precursor [Bombyx mori]
BGIBMGA012478	gi|512897042|ref|XP_004924056.1|	5.89196e-140	254/257(98.83)	499	PREDICTED: trypsin-1-like [Bombyx mori]
BGIBMGA012494	gi|512896887|ref|XP_004924019.1|	5.42662e-41	80/80(100.00)	168	PREDICTED: uncharacterized protein LOC101741905 isoform X2 [Bombyx mori]
BGIBMGA012501	gi|512896946|ref|XP_004924033.1|	3.49365e-77	140/140(100.00)	288	PREDICTED: uncharacterized protein LOC101743820 isoform X2 [Bombyx mori]
BGIBMGA012510	gi|512897098|ref|XP_004924070.1|	0	374/374(100.00)	777	PREDICTED: arylsulfatase B-like [Bombyx mori]
BGIBMGA012521	gi|512911868|ref|XP_004927517.1|	0	312/312(100.00)	656	PREDICTED: venom allergen 5-like [Bombyx mori]
BGIBMGA012526	gi|512901813|ref|XP_004925227.1|	0	438/438(100.00)	892	PREDICTED: alanine--glyoxylate aminotransferase 2-like [Bombyx mori]
BGIBMGA012567	gi|512901879|ref|XP_004925239.1|	0	330/330(100.00)	649	PREDICTED: RING finger protein B-like [Bombyx mori]
BGIBMGA012578	gi|512906526|ref|XP_004926218.1|	1.50401e-69	129/129(100.00)	265	PREDICTED: uncharacterized protein LOC101747117 [Bombyx mori]
BGIBMGA012585	gi|195963357|ref|NP_001124351.1|	0	382/383(99.74)	796	beta-esterase 2 precursor [Bombyx mori]
BGIBMGA012591	gi|512906475|ref|XP_004926205.1|	4.31139e-178	314/346(90.75)	626	PREDICTED: transmembrane protein 209-like [Bombyx mori]
BGIBMGA012596	gi|290563253|ref|NP_001166731.1|	1.20369e-90	165/165(100.00)	333	cuticular protein RR-1 motif 17 precursor [Bombyx mori]
BGIBMGA012611	gi|112984426|ref|NP_001037496.1|	6.25869e-93	163/164(99.39)	341	general odorant-binding protein 1 precursor [Bombyx mori]
BGIBMGA012618	gi|512906569|ref|XP_004926229.1|	0	605/616(98.21)	1211	PREDICTED: glucose dehydrogenase [acceptor]-like [Bombyx mori]
BGIBMGA012623	gi|512906487|ref|XP_004926208.1|	0	475/551(86.21)	912	PREDICTED: general transcription factor IIH subunit 4-like [Bombyx mori]
BGIBMGA012653	gi|512909787|ref|XP_004927006.1|	0	842/892(94.39)	1730	PREDICTED: muskelin-like [Bombyx mori]
BGIBMGA012675	gi|148298652|ref|NP_001091832.1|	3.09415e-112	191/191(100.00)	405	eukaryotic initiation factor 4E-1 [Bombyx mori]
BGIBMGA012690	gi|512900004|ref|XP_004924786.1|	0	783/783(100.00)	1589	PREDICTED: pre-rRNA-processing protein TSR1 homolog [Bombyx mori]
BGIBMGA012691	gi|512900095|ref|XP_004924808.1|	0	515/515(100.00)	1049	PREDICTED: catalase-like [Bombyx mori]
BGIBMGA012719	gi|512905339|ref|XP_004925919.1|	1.27034e-50	101/101(100.00)	200	PREDICTED: uncharacterized protein LOC101742883 isoform X1 [Bombyx mori]
BGIBMGA012728	gi|182509206|ref|NP_001116814.1|	0	544/545(99.82)	1104	alpha-esterase 40 precursor [Bombyx mori]
BGIBMGA012738	gi|512905370|ref|XP_004925927.1|	4.29072e-143	243/243(100.00)	509	PREDICTED: peroxidase-like [Bombyx mori]
BGIBMGA012739	gi|512905374|ref|XP_004925928.1|	0	557/557(100.00)	1165	PREDICTED: peroxidase-like [Bombyx mori]
BGIBMGA012740	gi|512905378|ref|XP_004925929.1|	0	592/592(100.00)	1219	PREDICTED: peroxidase-like [Bombyx mori]
BGIBMGA012745	gi|512937740|ref|XP_004933838.1|	0	377/422(89.34)	765	PREDICTED: lipase 1-like [Bombyx mori]
BGIBMGA012757	gi|512918386|ref|XP_004929121.1|	1.22698e-74	141/141(100.00)	281	PREDICTED: uncharacterized protein LOC101735885 [Bombyx mori]
BGIBMGA012766	gi|379698952|ref|NP_001243948.1|	2.36836e-169	307/333(92.19)	597	uncharacterized protein LOC100862793 precursor [Bombyx mori]
BGIBMGA012770	gi|512918354|ref|XP_004929113.1|	1.92369e-67	121/127(95.28)	256	PREDICTED: nucleoredoxin-like [Bombyx mori]
BGIBMGA012781	gi|512917877|ref|XP_004928995.1|	3.10243e-178	324/355(91.27)	626	PREDICTED: arginine/serine-rich coiled-coil protein 2-like [Bombyx mori]
BGIBMGA012784	gi|512917853|ref|XP_004928989.1|	0	380/380(100.00)	758	PREDICTED: LOW QUALITY PROTEIN: two pore calcium channel protein 1-like [Bombyx mori]
BGIBMGA012785	gi|512917845|ref|XP_004928987.1|	0	373/375(99.47)	751	PREDICTED: selenoprotein O-like [Bombyx mori]
BGIBMGA012803	gi|512917774|ref|XP_004928970.1|	6.21442e-88	169/169(100.00)	327	PREDICTED: uncharacterized protein LOC101736449 [Bombyx mori]
BGIBMGA012841	gi|512917526|ref|XP_004928908.1|	1.15838e-137	238/238(100.00)	491	PREDICTED: methyl-CpG-binding domain protein 4-like isoform X1 [Bombyx mori]
BGIBMGA012856	gi|512918179|ref|XP_004929069.1|	0	1269/1359(93.38)	2377	PREDICTED: myosin-10-like [Bombyx mori]
BGIBMGA012860	gi|261245093|ref|NP_001159616.1|	3.92959e-100	178/179(99.44)	365	heterochromatin protein 1beta-like protein [Bombyx mori]
BGIBMGA012864	gi|379698954|ref|NP_001243949.1|	1.00592e-31	63/63(100.00)	137	peptidoglycan recognition protein precursor [Bombyx mori]
BGIBMGA012866	gi|112983866|ref|NP_001036858.1|	8.94321e-73	126/128(98.44)	273	peptidoglycan recognition protein S6 precursor [Bombyx mori]
BGIBMGA012867	gi|512918163|ref|XP_004929065.1|	1.21793e-37	76/77(98.70)	157	PREDICTED: peptidoglycan-recognition protein LB-like [Bombyx mori]
BGIBMGA012877	gi|512917363|ref|XP_004928868.1|	0	342/343(99.71)	705	PREDICTED: rabphilin-3A-like [Bombyx mori]
BGIBMGA012887	gi|512917329|ref|XP_004928861.1|	3.64981e-177	310/310(100.00)	623	PREDICTED: alpha-tocopherol transfer protein-like [Bombyx mori]
BGIBMGA012899	gi|162462746|ref|NP_001104820.1|	1.67255e-26	59/61(96.72)	120	FancJ-like protein [Bombyx mori]
BGIBMGA012902	gi|512917254|ref|XP_004928843.1|	2.79418e-105	195/233(83.69)	383	PREDICTED: transport and Golgi organization 2-like [Bombyx mori]
BGIBMGA012930	gi|512918069|ref|XP_004929041.1|	4.53987e-104	185/192(96.35)	379	PREDICTED: uncharacterized protein LOC101746911 [Bombyx mori]
BGIBMGA012966	gi|114052056|ref|NP_001040346.1|	0	339/339(100.00)	676	septin [Bombyx mori]
BGIBMGA012968	gi|306518642|ref|NP_001182383.1|	0	449/452(99.34)	1001	Bm8 interacting protein 2d-4 precursor [Bombyx mori]
BGIBMGA012995	gi|512917550|ref|XP_004928914.1|	0	356/358(99.44)	717	PREDICTED: L-asparaginase-like [Bombyx mori]
BGIBMGA013007	gi|512917554|ref|XP_004928915.1|	0	617/657(93.91)	1246	PREDICTED: glucose dehydrogenase [acceptor]-like [Bombyx mori]
BGIBMGA013014	gi|512917606|ref|XP_004928928.1|	0	332/332(100.00)	680	PREDICTED: uncharacterized protein LOC101742743 [Bombyx mori]
BGIBMGA013018	gi|512918223|ref|XP_004929080.1|	5.35868e-165	287/287(100.00)	582	PREDICTED: LOW QUALITY PROTEIN: zinc finger HIT domain-containing protein 2-like [Bombyx mori]
BGIBMGA013031	gi|512918247|ref|XP_004929086.1|	1.72768e-72	151/224(67.41)	275	PREDICTED: uncharacterized protein LOC101742111 [Bombyx mori]
BGIBMGA013036	gi|512918259|ref|XP_004929089.1|	4.52805e-61	125/179(69.83)	235	PREDICTED: eukaryotic translation initiation factor 4E transporter-like [Bombyx mori]
BGIBMGA013038	gi|512918263|ref|XP_004929090.1|	0	3264/3292(99.15)	6524	PREDICTED: uncharacterized protein LOC101742695 [Bombyx mori]
BGIBMGA013051	gi|512917718|ref|XP_004928956.1|	0	485/485(100.00)	1005	PREDICTED: enteropeptidase-like [Bombyx mori]
BGIBMGA013094	gi|512917943|ref|XP_004929010.1|	3.78687e-91	170/170(100.00)	335	PREDICTED: uncharacterized protein LOC101742506 isoform X1 [Bombyx mori]
BGIBMGA013098	gi|512917985|ref|XP_004929020.1|	1.71531e-145	255/255(100.00)	517	PREDICTED: uncharacterized protein LOC101743840 isoform X1 [Bombyx mori]
BGIBMGA013100	gi|512918012|ref|XP_004929027.1|	8.60513e-71	130/130(100.00)	267	PREDICTED: small nuclear ribonucleoprotein Sm D3-like [Bombyx mori]
BGIBMGA013114	gi|114053125|ref|NP_001040335.1|	2.9086e-167	297/298(99.66)	591	abhydrolase domain containing 11 [Bombyx mori]
BGIBMGA013115	gi|112983448|ref|NP_001037534.1|	0	693/693(100.00)	1429	phenoloxidase subunit 2 precursor [Bombyx mori]
BGIBMGA013129	gi|512909274|ref|XP_004926881.1|	0	436/437(99.77)	904	PREDICTED: glucosylceramidase-like [Bombyx mori]
BGIBMGA013138	gi|512909394|ref|XP_004926910.1|	0	429/514(83.46)	806	PREDICTED: armadillo repeat-containing protein 2-like [Bombyx mori]
BGIBMGA013169	gi|512891673|ref|XP_004922741.1|	9.46658e-119	211/211(100.00)	427	PREDICTED: ribonuclease P protein subunit p29-like [Bombyx mori]
BGIBMGA013170	gi|512891669|ref|XP_004922740.1|	3.27055e-173	294/294(100.00)	609	PREDICTED: WSCD family member AAEL009094-like [Bombyx mori]
BGIBMGA013201	gi|148298752|ref|NP_001091764.1|	3.40913e-144	261/262(99.62)	513	14-3-3 epsilon protein [Bombyx mori]
BGIBMGA013209	gi|512891776|ref|XP_004922766.1|	6.63463e-111	200/202(99.01)	401	PREDICTED: uncharacterized protein LOC101735726 [Bombyx mori]
BGIBMGA013222	gi|512891832|ref|XP_004922780.1|	8.77032e-36	73/80(91.25)	150	PREDICTED: nuclear pore complex protein Nup88-like [Bombyx mori]
BGIBMGA013247	gi|220980952|emb|CAS90131.1|	4.24651e-88	160/160(100.00)	325	odorant-binding protein 7 precursor [Bombyx mori]
BGIBMGA013260	gi|290563478|ref|NP_001166821.1|	1.5055e-105	185/185(100.00)	383	phosphatidylethanolamine binding protein isoform 1 [Bombyx mori]
BGIBMGA013273	gi|512891761|ref|XP_004922763.1|	1.6997e-169	296/296(100.00)	597	PREDICTED: alpha-tocopherol transfer protein-like [Bombyx mori]
BGIBMGA013274	gi|512891765|ref|XP_004922764.1|	0	311/315(98.73)	654	PREDICTED: potassium channel subfamily K member 3-like [Bombyx mori]
BGIBMGA013277	gi|512891919|ref|XP_004922802.1|	5.46952e-179	304/304(100.00)	629	PREDICTED: 4-coumarate--CoA ligase-like 9-like [Bombyx mori]
BGIBMGA013300	gi|512900484|ref|XP_004924903.1|	1.24611e-107	187/190(98.42)	392	PREDICTED: uncharacterized protein LOC101737193 [Bombyx mori]
BGIBMGA013324	gi|512910536|ref|XP_004927196.1|	2.19396e-125	233/233(100.00)	450	PREDICTED: coiled-coil domain-containing protein 151-like [Bombyx mori]
BGIBMGA013341	gi|512908283|ref|XP_004926643.1|	0	569/570(99.82)	1124	PREDICTED: apolipophorins isoform X2 [Bombyx mori]
BGIBMGA013398	gi|512895160|ref|XP_004923606.1|	0	544/544(100.00)	1129	PREDICTED: mucin-2-like [Bombyx mori]
BGIBMGA013401	gi|512895220|ref|XP_004923619.1|	0	313/313(100.00)	618	PREDICTED: LOW QUALITY PROTEIN: microtubule-associated serine/threonine-protein kinase 2-like [Bombyx mori]
BGIBMGA013429	gi|512908224|ref|XP_004926629.1|	0	350/389(89.97)	669	PREDICTED: uncharacterized protein LOC101744652 [Bombyx mori]
BGIBMGA013432	gi|512908204|ref|XP_004926624.1|	1.45455e-56	92/94(97.87)	190	PREDICTED: putative transporter ZK637.1-like [Bombyx mori]
BGIBMGA013438	gi|512908196|ref|XP_004926622.1|	3.05465e-168	288/288(100.00)	593	PREDICTED: scavenger receptor class B member 1-like [Bombyx mori]
BGIBMGA013439	gi|525344446|ref|NP_001266422.1|	0	410/415(98.80)	824	scavenger receptor class B member 1-like [Bombyx mori]
BGIBMGA013440	gi|512908189|ref|XP_004926620.1|	3.6319e-82	148/148(100.00)	305	PREDICTED: uncharacterized protein LOC101743358 [Bombyx mori]
BGIBMGA013479	gi|512906821|ref|XP_004926289.1|	0	514/514(100.00)	1036	PREDICTED: DNA ligase 1-like [Bombyx mori]
BGIBMGA013485	gi|512906721|ref|XP_004926265.1|	0	638/654(97.55)	1280	PREDICTED: solute carrier organic anion transporter family member 4A1-like [Bombyx mori]
BGIBMGA013488	gi|512906770|ref|XP_004926277.1|	1.81134e-20	55/86(63.95)	100	PREDICTED: uncharacterized protein LOC101745229 [Bombyx mori]
BGIBMGA013492	gi|512906676|ref|XP_004926256.1|	0	746/746(100.00)	1487	PREDICTED: chaoptin-like [Bombyx mori]
BGIBMGA013505	gi|512906604|ref|XP_004926238.1|	3.00513e-68	125/125(100.00)	258	PREDICTED: uncharacterized protein LOC101739361 [Bombyx mori]
BGIBMGA013515	gi|512906672|ref|XP_004926255.1|	0	331/331(100.00)	642	PREDICTED: uncharacterized protein C19orf47 homolog [Bombyx mori]
BGIBMGA013522	gi|512906695|ref|XP_004926260.1|	0	336/336(100.00)	685	PREDICTED: UPF0553 protein C9orf64 homolog [Bombyx mori]
BGIBMGA013523	gi|512906703|ref|XP_004926262.1|	3.43955e-40	79/79(100.00)	165	PREDICTED: uncharacterized protein LOC101742783 [Bombyx mori]
BGIBMGA013528	gi|512906774|ref|XP_004926278.1|	6.11997e-126	241/283(85.16)	452	PREDICTED: feline leukemia virus subgroup C receptor-related protein 2-like [Bombyx mori]
BGIBMGA013530	gi|512906782|ref|XP_004926280.1|	0	1571/1571(100.00)	3094	PREDICTED: uncharacterized protein LOC101745669 [Bombyx mori]
BGIBMGA013534	gi|512906732|ref|XP_004926268.1|	0	375/375(100.00)	771	PREDICTED: lysosomal Pro-X carboxypeptidase-like isoform X2 [Bombyx mori]
BGIBMGA013545	gi|512911176|ref|XP_004927349.1|	2.2351e-93	167/167(100.00)	342	PREDICTED: heat shock protein Hsp-16.1/Hsp-16.11-like [Bombyx mori]
BGIBMGA013552	gi|512909843|ref|XP_004927020.1|	3.53247e-61	114/114(100.00)	235	PREDICTED: diacylglycerol O-acyltransferase 1-like isoform X1 [Bombyx mori]
BGIBMGA013574	gi|512902037|ref|XP_004925276.1|	0	414/504(82.14)	777	PREDICTED: synaptic vesicle glycoprotein 2B-like [Bombyx mori]
BGIBMGA013576	gi|512902025|ref|XP_004925273.1|	0	327/327(100.00)	644	PREDICTED: uncharacterized protein LOC101740450 [Bombyx mori]
BGIBMGA013585	gi|512902130|ref|XP_004925299.1|	0	431/441(97.73)	850	PREDICTED: synaptic vesicle glycoprotein 2B-like [Bombyx mori]
BGIBMGA013586	gi|512902126|ref|XP_004925298.1|	1.44022e-146	271/276(98.19)	521	PREDICTED: synaptic vesicle glycoprotein 2C-like [Bombyx mori]
BGIBMGA013620	gi|512902098|ref|XP_004925291.1|	1.22317e-90	166/166(100.00)	335	PREDICTED: potassium/sodium hyperpolarization-activated cyclic nucleotide-gated channel 3-like [Bombyx mori]
BGIBMGA013626	gi|512902114|ref|XP_004925295.1|	0	590/639(92.33)	1216	PREDICTED: uncharacterized protein LOC101744027 [Bombyx mori]
BGIBMGA013629	gi|512901999|ref|XP_004925267.1|	0	524/524(100.00)	1044	PREDICTED: synaptic vesicle glycoprotein 2A-like [Bombyx mori]
BGIBMGA013636	gi|512902007|ref|XP_004925269.1|	0	538/538(100.00)	1158	PREDICTED: zinc finger protein 271-like [Bombyx mori]
BGIBMGA013642	gi|512902041|ref|XP_004925277.1|	0	482/515(93.59)	936	PREDICTED: synaptic vesicle glycoprotein 2C-like [Bombyx mori]
BGIBMGA013646	gi|512902057|ref|XP_004925281.1|	2.60851e-106	193/193(100.00)	386	PREDICTED: iodotyrosine dehalogenase 1-like [Bombyx mori]
BGIBMGA013692	gi|512937188|ref|XP_004933706.1|	3.71912e-66	121/121(100.00)	251	PREDICTED: uncharacterized protein LOC101740212 [Bombyx mori]
BGIBMGA013705	gi|512907159|ref|XP_004926374.1|	6.5507e-174	293/293(100.00)	612	PREDICTED: glycine N-methyltransferase-like [Bombyx mori]
BGIBMGA013714	gi|512907167|ref|XP_004926376.1|	0	703/770(91.30)	1397	PREDICTED: endothelin-converting enzyme 2-like [Bombyx mori]
BGIBMGA013719	gi|512907257|ref|XP_004926397.1|	0	376/376(100.00)	780	PREDICTED: N-acetyllactosaminide beta-1,3-N-acetylglucosaminyltransferase-like [Bombyx mori]
BGIBMGA013730	gi|512907285|ref|XP_004926404.1|	0	3553/3630(97.88)	6948	PREDICTED: LOW QUALITY PROTEIN: fat-like cadherin-related tumor suppressor homolog [Bombyx mori]
BGIBMGA013737	gi|512894617|ref|XP_004923473.1|	0	425/425(100.00)	872	PREDICTED: transmembrane protease serine 11A-like [Bombyx mori]
BGIBMGA013738	gi|512894680|ref|XP_004923488.1|	0	352/364(96.70)	715	PREDICTED: transmembrane protease serine 11A-like [Bombyx mori]
BGIBMGA013740	gi|512894613|ref|XP_004923472.1|	0	552/616(89.61)	1099	PREDICTED: nose resistant to fluoxetine protein 6-like [Bombyx mori]
BGIBMGA013747	gi|512922009|ref|XP_004930015.1|	1.16531e-60	130/173(75.14)	234	PREDICTED: uncharacterized protein LOC101746671 isoform X1 [Bombyx mori]
BGIBMGA013778	gi|512894475|ref|XP_004923439.1|	4.07245e-33	73/73(100.00)	142	PREDICTED: uncharacterized protein LOC101745123 isoform X1 [Bombyx mori]
BGIBMGA013781	gi|512894503|ref|XP_004923446.1|	5.13176e-60	114/114(100.00)	231	PREDICTED: uncharacterized protein LOC101746322 [Bombyx mori]
BGIBMGA013788	gi|512894656|ref|XP_004923482.1|	0	744/744(100.00)	1512	PREDICTED: glucose dehydrogenase [acceptor]-like [Bombyx mori]
BGIBMGA013797	gi|512894586|ref|XP_004923466.1|	6.19872e-155	274/331(82.78)	548	PREDICTED: serine protease easter-like [Bombyx mori]
BGIBMGA001022	gi|512912959|ref|XP_004927782.1|	3.61189e-105	190/190(100.00)	382	PREDICTED: CD9 antigen-like [Bombyx mori]
BGIBMGA001023	gi|512913964|ref|XP_004928023.1|	6.43893e-55	101/102(99.02)	214	PREDICTED: transmembrane and TPR repeat-containing protein CG4050-like [Bombyx mori]
BGIBMGA001034	gi|512912923|ref|XP_004927773.1|	0	336/336(100.00)	751	PREDICTED: GATA zinc finger domain-containing protein 14-like [Bombyx mori]
BGIBMGA001045	gi|512912860|ref|XP_004927758.1|	1.84355e-152	265/265(100.00)	540	PREDICTED: hemicentin-1-like [Bombyx mori]
BGIBMGA001052	gi|512912841|ref|XP_004927754.1|	1.15349e-110	183/183(100.00)	400	PREDICTED: uncharacterized protein LOC101737637 isoform X1 [Bombyx mori]
BGIBMGA001075	gi|512912756|ref|XP_004927734.1|	0	443/443(100.00)	922	PREDICTED: phosphatidylcholine:ceramide cholinephosphotransferase 1-like [Bombyx mori]
BGIBMGA001098	gi|512913875|ref|XP_004928000.1|	0	455/455(100.00)	944	PREDICTED: arylsulfatase I-like [Bombyx mori]
BGIBMGA001117	gi|512913918|ref|XP_004928011.1|	0	591/602(98.17)	1177	PREDICTED: protein SPT2 homolog [Bombyx mori]
BGIBMGA001121	gi|512913926|ref|XP_004928013.1|	0	592/620(95.48)	1308	PREDICTED: protein kinase C-binding protein NELL1-like, partial [Bombyx mori]
BGIBMGA001143	gi|512913023|ref|XP_004927799.1|	0	341/341(100.00)	686	PREDICTED: uncharacterized protein LOC101743981 [Bombyx mori]
BGIBMGA001146	gi|512913057|ref|XP_004927807.1|	0	349/351(99.43)	679	PREDICTED: monocarboxylate transporter 7-like [Bombyx mori]
BGIBMGA001150	gi|512913070|ref|XP_004927808.1|	4.31972e-141	252/252(100.00)	502	PREDICTED: proton-coupled amino acid transporter 1-like [Bombyx mori]
BGIBMGA001162	gi|433338887|dbj|BAM73799.1|	0	556/556(100.00)	1110	cytochrome P450 [Bombyx mori]
BGIBMGA001176	gi|512913171|ref|XP_004927832.1|	8.88114e-77	143/143(100.00)	287	PREDICTED: 2-oxo-4-hydroxy-4-carboxy-5-ureidoimidazoline decarboxylase-like [Bombyx mori]
BGIBMGA013803	gi|153791426|ref|NP_001093312.1|	1.79375e-99	173/173(100.00)	363	gloverin 3 precursor [Bombyx mori]
BGIBMGA013806	gi|512905416|ref|XP_004925939.1|	5.2624e-28	60/159(37.74)	127	PREDICTED: uncharacterized protein LOC101745813 [Bombyx mori]
BGIBMGA013812	gi|168823411|ref|NP_001108339.1|	0	560/561(99.82)	1164	integument esterase 1 precursor [Bombyx mori]
BGIBMGA013816	gi|512898251|ref|XP_004924354.1|	0	371/371(100.00)	741	PREDICTED: hydroxylysine kinase-like [Bombyx mori]
BGIBMGA013822	gi|512898390|ref|XP_004924388.1|	0	508/525(96.76)	1036	PREDICTED: hyaluronidase-like [Bombyx mori]
BGIBMGA013824	gi|512898378|ref|XP_004924385.1|	0	828/898(92.20)	1660	PREDICTED: titin-like [Bombyx mori]
BGIBMGA013829	gi|363896136|gb|AEW43152.1|	0	514/514(100.00)	1040	UDP-glycosyltransferase UGT33D8 [Bombyx mori]
BGIBMGA013831	gi|379698966|ref|NP_001243955.1|	0	505/506(99.80)	1009	UDP-glycosyltransferase UGT33D2 precursor [Bombyx mori]
BGIBMGA013834	gi|379698982|ref|NP_001243963.1|	0	518/518(100.00)	1025	UDP-glycosyltransferase UGT340C2 precursor [Bombyx mori]
BGIBMGA013836	gi|379698972|ref|NP_001243958.1|	0	519/519(100.00)	1042	UDP-glycosyltransferase UGT33K1 precursor [Bombyx mori]
BGIBMGA013848	gi|226342922|ref|NP_001139723.1|	0	395/395(100.00)	786	serine protease inhibitor 32 precursor [Bombyx mori]
BGIBMGA013858	gi|379698976|ref|NP_001243960.1|	0	345/345(100.00)	688	UDP-glycosyltransferase UGT33Q1 precursor [Bombyx mori]
BGIBMGA013864	gi|112982699|ref|NP_001037684.1|	2.86674e-58	106/108(98.15)	225	gloverin 4 precursor [Bombyx mori]
BGIBMGA013877	gi|512898386|ref|XP_004924387.1|	0	1433/1433(100.00)	2853	PREDICTED: titin-like [Bombyx mori]
BGIBMGA013918	gi|512936525|ref|XP_004933539.1|	6.55552e-117	208/208(100.00)	421	PREDICTED: mediator of RNA polymerase II transcription subunit 20-like [Bombyx mori]
BGIBMGA013931	gi|512936729|ref|XP_004933589.1|	0	444/674(65.88)	772	PREDICTED: uncharacterized protein LOC101740032 [Bombyx mori]
BGIBMGA013936	gi|112983630|ref|NP_001036873.1|	0	507/508(99.80)	1030	testis specific tektin [Bombyx mori]
BGIBMGA013938	gi|512936460|ref|XP_004933525.1|	6.9198e-92	164/164(100.00)	337	PREDICTED: growth arrest and DNA damage-inducible protein GADD45 alpha-like [Bombyx mori]
BGIBMGA013958	gi|226342888|ref|NP_001139706.1|	0	399/399(100.00)	791	serine protease inhibitor 14 precursor [Bombyx mori]
BGIBMGA013960	gi|512936480|ref|XP_004933530.1|	0	403/403(100.00)	827	PREDICTED: probable ATP-dependent RNA helicase ddx17-like [Bombyx mori]
BGIBMGA013991	gi|512936608|ref|XP_004933559.1|	4.74619e-155	278/278(100.00)	549	PREDICTED: uncharacterized protein LOC101735900 [Bombyx mori]
BGIBMGA013995	gi|512936630|ref|XP_004933564.1|	0	1076/1076(100.00)	2241	PREDICTED: uncharacterized protein LOC101736596 [Bombyx mori]
BGIBMGA014025	gi|512937776|ref|XP_004933847.1|	9.22395e-162	283/283(100.00)	571	PREDICTED: 15-hydroxyprostaglandin dehydrogenase [NAD(+)]-like [Bombyx mori]
BGIBMGA014030	gi|512910809|ref|XP_004927262.1|	1.75064e-160	284/284(100.00)	567	PREDICTED: 15-hydroxyprostaglandin dehydrogenase [NAD(+)]-like [Bombyx mori]
BGIBMGA014031	gi|512910805|ref|XP_004927261.1|	1.44118e-162	285/285(100.00)	574	PREDICTED: 15-hydroxyprostaglandin dehydrogenase [NAD(+)]-like [Bombyx mori]
BGIBMGA014034	gi|512937286|ref|XP_004933730.1|	2.6622e-166	294/294(100.00)	587	PREDICTED: integrator complex subunit 10-like [Bombyx mori]
BGIBMGA014055	gi|512912491|ref|XP_004927669.1|	0	436/455(95.82)	833	PREDICTED: facilitated trehalose transporter Tret1-2 homolog [Bombyx mori]
BGIBMGA014060	gi|512885131|ref|XP_004921544.1|	4.68727e-28	45/54(83.33)	93	PREDICTED: zinc finger BED domain-containing protein 1-like [Bombyx mori]
BGIBMGA014069	gi|512912327|ref|XP_004927628.1|	1.55583e-68	132/133(99.25)	252	PREDICTED: uncharacterized protein LOC101741962 [Bombyx mori]
BGIBMGA014072	gi|512912606|ref|XP_004927700.1|	0	1103/1103(100.00)	2147	PREDICTED: microtubule-associated protein futsch-like [Bombyx mori]
BGIBMGA014092	gi|512937313|ref|XP_004933737.1|	1.00193e-109	207/207(100.00)	397	PREDICTED: uncharacterized protein LOC101736073 [Bombyx mori]
BGIBMGA014107	gi|512901621|ref|XP_004925180.1|	3.59734e-86	169/185(91.35)	318	PREDICTED: tetratricopeptide repeat protein 36-like [Bombyx mori]
BGIBMGA014115	gi|112982942|ref|NP_001037096.1|	0	368/370(99.46)	783	beta-N-acetylglucosaminidase 3 precursor [Bombyx mori]
BGIBMGA014116	gi|153791228|ref|NP_001093291.1|	0	531/536(99.07)	1111	beta-N-acetylglucosaminidase 2 precursor [Bombyx mori]
BGIBMGA014145	gi|512906421|ref|XP_004926192.1|	0	483/483(100.00)	1015	PREDICTED: myrosinase 1-like, partial [Bombyx mori]
BGIBMGA014163	gi|51874224|gb|AAU12845.1|	0	345/345(100.00)	764	vitellogenin receptor [Bombyx mori]
BGIBMGA014178	gi|512906269|ref|XP_004926154.1|	0	498/498(100.00)	1035	PREDICTED: myrosinase 1-like isoform X2 [Bombyx mori]
BGIBMGA014189	gi|512906331|ref|XP_004926169.1|	0	405/456(88.82)	833	PREDICTED: myrosinase 1-like [Bombyx mori]
BGIBMGA014192	gi|512906440|ref|XP_004926197.1|	0	383/418(91.63)	787	PREDICTED: myrosinase 1-like [Bombyx mori]
BGIBMGA014197	gi|512906460|ref|XP_004926202.1|	1.40148e-129	223/224(99.55)	464	PREDICTED: pancreatic lipase-related protein 2-like [Bombyx mori]
BGIBMGA014208	gi|163838696|ref|NP_001106231.1|	2.03568e-70	131/131(100.00)	266	cytochrome b5 [Bombyx mori]
BGIBMGA014209	gi|512940017|ref|XP_004934379.1|	4.56457e-164	288/288(100.00)	579	PREDICTED: proton-coupled amino acid transporter 1-like isoform X1 [Bombyx mori]
BGIBMGA014238	gi|512902463|ref|XP_004925382.1|	4.69871e-164	287/287(100.00)	580	PREDICTED: low affinity cationic amino acid transporter 2-like [Bombyx mori]
BGIBMGA014240	gi|512902523|ref|XP_004925396.1|	0	920/984(93.50)	1781	PREDICTED: low affinity cationic amino acid transporter 2-like [Bombyx mori]
BGIBMGA014246	gi|512902421|ref|XP_004925372.1|	0	470/470(100.00)	951	PREDICTED: putative inorganic phosphate cotransporter-like [Bombyx mori]
BGIBMGA014257	gi|512902513|ref|XP_004925393.1|	2.78374e-142	254/269(94.42)	507	PREDICTED: putative inorganic phosphate cotransporter-like [Bombyx mori]
BGIBMGA014259	gi|112982705|ref|NP_001036907.1|	0	328/362(90.61)	646	inorganic phosphate transporter 1 [Bombyx mori]
BGIBMGA014265	gi|512902531|ref|XP_004925398.1|	0	591/591(100.00)	1150	PREDICTED: cationic amino acid transporter 3-like [Bombyx mori]
BGIBMGA014278	gi|512938120|ref|XP_004933929.1|	2.06228e-128	230/230(100.00)	460	PREDICTED: uncharacterized protein LOC101737178 [Bombyx mori]
BGIBMGA014284	gi|512900095|ref|XP_004924808.1|	1.61907e-137	240/252(95.24)	491	PREDICTED: catalase-like [Bombyx mori]
BGIBMGA014285	gi|112984270|ref|NP_001037462.1|	1.49824e-27	63/63(100.00)	123	cecropin-A precursor [Bombyx mori]
BGIBMGA014290	gi|512938247|ref|XP_004933961.1|	5.19775e-52	100/100(100.00)	204	PREDICTED: ATP-citrate synthase-like, partial [Bombyx mori]
BGIBMGA014294	gi|512939936|ref|XP_004934354.1|	0	348/348(100.00)	702	PREDICTED: ATP-citrate synthase-like, partial [Bombyx mori]
BGIBMGA014360	gi|148298841|ref|NP_001091819.1|	4.87121e-94	171/171(100.00)	345	putative defense protein precursor [Bombyx mori]
BGIBMGA014408	gi|195926978|dbj|BAG68376.1|	1.10841e-128	226/245(92.24)	461	polyprotein [Bombyx mori]
BGIBMGA014421	gi|512912120|ref|XP_004927578.1|	0	1778/1929(92.17)	3511	PREDICTED: dynein heavy chain 3, axonemal-like [Bombyx mori]
BGIBMGA014465	gi|512937349|ref|XP_004933746.1|	4.82593e-82	154/165(93.33)	305	PREDICTED: neuroligin-2-like, partial [Bombyx mori]
BGIBMGA014478	gi|512937112|ref|XP_004933687.1|	4.91431e-124	227/242(93.80)	446	PREDICTED: uncharacterized protein LOC101736300, partial [Bombyx mori]
BGIBMGA014505	gi|512937216|ref|XP_004933713.1|	0	617/617(100.00)	1244	PREDICTED: uncharacterized protein LOC101741272 [Bombyx mori]
BGIBMGA014510	gi|512937533|ref|XP_004933788.1|	0	502/502(100.00)	1017	PREDICTED: catalase-like [Bombyx mori]
BGIBMGA014562	gi|512937635|ref|XP_004933812.1|	1.71991e-159	283/294(96.26)	564	PREDICTED: potassium channel subfamily K member 1-like [Bombyx mori]
BGIBMGA014573	gi|512937748|ref|XP_004933840.1|	1.94424e-125	221/221(100.00)	451	PREDICTED: ankyrin repeat domain-containing protein 13D-like, partial [Bombyx mori]
BGIBMGA014590	gi|512940011|ref|XP_004934376.1|	1.25665e-78	152/153(99.35)	294	PREDICTED: uncharacterized protein LOC101744161 [Bombyx mori]
BGIBMGA014617	gi|512918081|ref|XP_004929044.1|	6.20935e-12	37/44(84.09)	72	PREDICTED: optomotor-blind protein-like [Bombyx mori]
BGIBMGA014619	gi|118496042|dbj|BAF37537.1|	5.37381e-114	200/203(98.52)	412	sulfotransferase [Bombyx mori]
BGIBMGA001206	gi|114051313|ref|NP_001040109.1|	0	536/536(100.00)	1026	chaperonin containing t-complex polypeptide 1 beta subunit [Bombyx mori]
BGIBMGA001207	gi|512885135|ref|XP_004921545.1|	2.00285e-35	72/72(100.00)	149	PREDICTED: uncharacterized protein LOC101740706, partial [Bombyx mori]
BGIBMGA001237	gi|512913498|ref|XP_004927911.1|	0	426/426(100.00)	860	PREDICTED: branched-chain-amino-acid aminotransferase, cytosolic-like [Bombyx mori]
BGIBMGA001265	gi|512913652|ref|XP_004927948.1|	0	1112/1145(97.12)	2131	PREDICTED: eukaryotic translation initiation factor 5B-like isoform X1 [Bombyx mori]
BGIBMGA001271	gi|512914277|ref|XP_004928102.1|	0	905/905(100.00)	1758	PREDICTED: myosin-9-like [Bombyx mori]
BGIBMGA001272	gi|512914285|ref|XP_004928104.1|	0	725/731(99.18)	1462	PREDICTED: venom dipeptidyl peptidase 4-like [Bombyx mori]
BGIBMGA001284	gi|512914304|ref|XP_004928109.1|	8.02394e-142	242/242(100.00)	504	PREDICTED: uncharacterized protein LOC101743506 [Bombyx mori]
BGIBMGA001296	gi|512913795|ref|XP_004927980.1|	0	469/469(100.00)	968	PREDICTED: DNA-binding protein D-ETS-4-like isoform X2 [Bombyx mori]
BGIBMGA001301	gi|512914369|ref|XP_004928125.1|	0	412/464(88.79)	814	PREDICTED: sensory neuron membrane protein 2-like [Bombyx mori]
BGIBMGA001308	gi|512910329|ref|XP_004927145.1|	4.18885e-120	215/215(100.00)	432	PREDICTED: protein takeout-like isoform X1 [Bombyx mori]
BGIBMGA001324	gi|112983174|ref|NP_001036949.1|	4.94797e-133	236/236(100.00)	475	juvenile hormone binding protein e96h-0303 precursor [Bombyx mori]
BGIBMGA001325	gi|112983164|ref|NP_001036945.1|	5.5945e-123	218/219(99.54)	442	juvenile hormone binding protein an-0128 precursor [Bombyx mori]
BGIBMGA001328	gi|512910345|ref|XP_004927149.1|	0	456/456(100.00)	947	PREDICTED: uncharacterized protein LOC101740411 [Bombyx mori]
BGIBMGA001331	gi|512937105|ref|XP_004933685.1|	8.9917e-179	296/296(100.00)	628	PREDICTED: mediator of RNA polymerase II transcription subunit 13-like, partial [Bombyx mori]
BGIBMGA001337	gi|379699038|ref|NP_001243993.1|	4.391e-67	136/164(82.93)	256	UDP-glycosyltransferase UGT41A1 precursor [Bombyx mori]
BGIBMGA001342	gi|512937196|ref|XP_004933708.1|	8.35334e-138	230/230(100.00)	491	PREDICTED: protein big brother-like [Bombyx mori]
BGIBMGA001346	gi|512908866|ref|XP_004926783.1|	0	1468/1468(100.00)	2967	PREDICTED: uncharacterized protein LOC101736358 [Bombyx mori]
BGIBMGA001352	gi|512908888|ref|XP_004926789.1|	1.34757e-82	147/147(100.00)	307	PREDICTED: protein ERGIC-53-like [Bombyx mori]
BGIBMGA001399	gi|114051287|ref|NP_001040381.1|	0	336/336(100.00)	669	fructose-1,6-bisphosphatase [Bombyx mori]
BGIBMGA001406	gi|512920757|ref|XP_004929712.1|	0	540/540(100.00)	1050	PREDICTED: T-complex protein 1 subunit gamma-like [Bombyx mori]
BGIBMGA001444	gi|223671143|tpd|FAA00523.1|	0	320/320(100.00)	689	TPA: putative cuticle protein [Bombyx mori]
BGIBMGA001469	gi|148298650|ref|NP_001091782.1|	8.37777e-55	104/104(100.00)	214	chemosensory protein 16 precursor [Bombyx mori]
BGIBMGA001472	gi|512920400|ref|XP_004929623.1|	0	1015/1040(97.60)	1992	PREDICTED: bumetanide-sensitive sodium-(potassium)-chloride cotransporter-like [Bombyx mori]
BGIBMGA001497	gi|512920875|ref|XP_004929742.1|	0	2842/2900(98.00)	5654	PREDICTED: uncharacterized protein LOC101737263 [Bombyx mori]
BGIBMGA001498	gi|512920408|ref|XP_004929625.1|	0	556/556(100.00)	1106	PREDICTED: synaptic vesicle glycoprotein 2B-like isoform X1 [Bombyx mori]
BGIBMGA001511	gi|512920446|ref|XP_004929634.1|	2.2793e-117	209/209(100.00)	423	PREDICTED: alpha-tocopherol transfer protein-like [Bombyx mori]
BGIBMGA001522	gi|512920932|ref|XP_004929757.1|	0	872/889(98.09)	1724	PREDICTED: elongation factor Tu GTP-binding domain-containing protein 1-like [Bombyx mori]
BGIBMGA001567	gi|512921024|ref|XP_004929780.1|	1.66578e-18	45/45(100.00)	93	PREDICTED: actin-binding Rho-activating protein-like [Bombyx mori]
BGIBMGA001569	gi|512921032|ref|XP_004929782.1|	0	493/493(100.00)	1015	PREDICTED: lysosomal alpha-glucosidase-like [Bombyx mori]
BGIBMGA001570	gi|114052573|ref|NP_001040481.1|	2.47972e-177	316/318(99.37)	623	phosphoribosyl pyrophosphate synthetase [Bombyx mori]
BGIBMGA001577	gi|512920765|ref|XP_004929714.1|	0	444/445(99.78)	912	PREDICTED: uncharacterized protein LOC101744858 [Bombyx mori]
BGIBMGA001596	gi|512920805|ref|XP_004929724.1|	2.1702e-68	129/130(99.23)	259	PREDICTED: acyl-coenzyme A thioesterase 13-like [Bombyx mori]
BGIBMGA001613	gi|512889439|ref|XP_004922278.1|	0	344/344(100.00)	738	PREDICTED: probable galactose-1-phosphate uridylyltransferase-like [Bombyx mori]
BGIBMGA001629	gi|512885544|ref|XP_004921612.1|	9.96301e-146	259/512(50.59)	519	PREDICTED: juvenile hormone esterase-like [Bombyx mori]
BGIBMGA001637	gi|512889351|ref|XP_004922255.1|	5.12313e-123	216/216(100.00)	442	PREDICTED: histone chaperone asf1-like [Bombyx mori]
BGIBMGA001643	gi|512889335|ref|XP_004922251.1|	1.64665e-150	263/266(98.87)	535	PREDICTED: lipopolysaccharide-induced tumor necrosis factor-alpha factor-like [Bombyx mori]
BGIBMGA001655	gi|512889244|ref|XP_004922227.1|	3.52664e-155	272/272(100.00)	549	PREDICTED: sorting nexin-16-like [Bombyx mori]
BGIBMGA001674	gi|512889563|ref|XP_004922313.1|	3.54587e-61	115/115(100.00)	235	PREDICTED: uncharacterized protein LOC101739668 [Bombyx mori]
BGIBMGA001683	gi|512889046|ref|XP_004922187.1|	0	438/438(100.00)	888	PREDICTED: tubulin beta-1 chain-like [Bombyx mori]
BGIBMGA001690	gi|512888962|ref|XP_004922173.1|	0	468/468(100.00)	961	PREDICTED: uncharacterized protein LOC101742376 [Bombyx mori]
BGIBMGA001710	gi|512888813|ref|XP_004922149.1|	0	609/609(100.00)	1230	PREDICTED: E3 ubiquitin-protein ligase RFWD3-like [Bombyx mori]
BGIBMGA001730	gi|512888921|ref|XP_004922166.1|	0	751/756(99.34)	1500	PREDICTED: gelsolin, cytoplasmic-like [Bombyx mori]
BGIBMGA001754	gi|512889118|ref|XP_004922200.1|	6.06418e-114	202/206(98.06)	414	PREDICTED: gelsolin-like [Bombyx mori]
BGIBMGA001756	gi|512889146|ref|XP_004922204.1|	1.69502e-98	187/187(100.00)	360	PREDICTED: uncharacterized protein LOC101747157 [Bombyx mori]
BGIBMGA001775	gi|512889595|ref|XP_004922321.1|	1.46988e-116	216/286(75.52)	422	PREDICTED: zinc finger protein 28-like [Bombyx mori]
Silkworm_newGene_1056	gi|308736974|ref|NP_001184180.1|	4.13769e-61	92/92(100.00)	208	vitellogenin receptor precursor [Bombyx mori]
Silkworm_newGene_1268	gi|512913807|ref|XP_004927983.1|	2.45506e-75	108/108(100.00)	224	PREDICTED: proton-coupled amino acid transporter 4-like [Bombyx mori]
Silkworm_newGene_133	gi|255958236|ref|NP_001157648.1|	1.19765e-06	21/22(95.45)	50	NADPH oxidoreductase [Bombyx mori]
Silkworm_newGene_1493	gi|57506562|dbj|BAD86652.1|	4.48435e-24	32/41(78.05)	70	reverse transcriptase [Bombyx mori]
Silkworm_newGene_1498	gi|512923405|ref|XP_004930346.1|	7.50024e-73	110/110(100.00)	225	PREDICTED: uncharacterized protein LOC101738540 [Bombyx mori]
Silkworm_newGene_1499	gi|255958236|ref|NP_001157648.1|	6.13083e-07	21/40(52.50)	40	NADPH oxidoreductase [Bombyx mori]
Silkworm_newGene_1508	gi|112983024|ref|NP_001036929.1|	0	374/375(99.73)	731	myosuppressin receptor [Bombyx mori]
Silkworm_newGene_1620	gi|112983184|ref|NP_001037602.1|	1.33158e-50	80/80(100.00)	174	eukaryotic translation initiation factor 3 subunit B [Bombyx mori]
Silkworm_newGene_1622	gi|238623778|dbj|BAH66363.1|	8.71453e-14	40/68(58.82)	74	olfactory receptor [Bombyx mori]
Silkworm_newGene_1623	gi|512906990|ref|XP_004926332.1|	0	299/299(100.00)	631	PREDICTED: probable histone-binding protein Caf1-like, partial [Bombyx mori]
Silkworm_newGene_1680	gi|512938364|ref|XP_004933988.1|	7.26399e-103	151/151(100.00)	301	PREDICTED: NADH dehydrogenase [ubiquinone] 1 alpha subcomplex assembly factor 5-like, partial [Bombyx mori]
Silkworm_newGene_1683	gi|512907210|ref|XP_004926385.1|	1.2279e-147	208/208(100.00)	423	PREDICTED: uncharacterized protein LOC101740229 [Bombyx mori]
Silkworm_newGene_1696	gi|512907328|ref|XP_004926414.1|	7.77868e-26	58/58(100.00)	119	PREDICTED: uncharacterized protein LOC101746000 [Bombyx mori]
Silkworm_newGene_1699	gi|512907328|ref|XP_004926414.1|	1.15841e-40	76/76(100.00)	154	PREDICTED: uncharacterized protein LOC101746000 [Bombyx mori]
Silkworm_newGene_17	gi|512939985|ref|XP_004934364.1|	7.42622e-42	69/70(98.57)	154	PREDICTED: E3 ubiquitin-protein ligase RNF12-like [Bombyx mori]
Silkworm_newGene_1739	gi|512907682|ref|XP_004926503.1|	1.25837e-60	90/90(100.00)	186	PREDICTED: uncharacterized protein LOC101736660 [Bombyx mori]
Silkworm_newGene_1740	gi|255958236|ref|NP_001157648.1|	3.1218e-07	21/22(95.45)	50	NADPH oxidoreductase [Bombyx mori]
Silkworm_newGene_1741	gi|512907635|ref|XP_004926492.1|	2.32788e-85	133/133(100.00)	260	PREDICTED: uncharacterized protein LOC101746705 isoform X1 [Bombyx mori]
Silkworm_newGene_1787	gi|512907820|ref|XP_004926537.1|	1.19487e-91	144/146(98.63)	287	PREDICTED: uncharacterized protein LOC101742736 [Bombyx mori]
Silkworm_newGene_19	gi|512939979|ref|XP_004934361.1|	3.62769e-127	174/174(100.00)	360	PREDICTED: cytochrome P450 4C1-like, partial [Bombyx mori]
Silkworm_newGene_2000	gi|238623778|dbj|BAH66363.1|	7.91767e-06	23/30(76.67)	49	olfactory receptor [Bombyx mori]
Silkworm_newGene_2326	gi|512909296|ref|XP_004926886.1|	2.22335e-140	201/201(100.00)	399	PREDICTED: dehydrogenase/reductase SDR family member 11-like isoform X1 [Bombyx mori]
Silkworm_newGene_2395	gi|512909791|ref|XP_004927007.1|	1.66684e-119	210/213(98.59)	397	PREDICTED: protein bicaudal D-like [Bombyx mori]
Silkworm_newGene_2415	gi|512926027|ref|XP_004930982.1|	8.02473e-26	52/52(100.00)	113	PREDICTED: dual specificity protein kinase splA-like [Bombyx mori]
Silkworm_newGene_2418	gi|112983704|ref|NP_001037370.1|	8.44815e-61	92/92(100.00)	192	defensin-like protein precursor [Bombyx mori]
Silkworm_newGene_2419	gi|238623703|dbj|BAH66325.1|	1.3203e-13	37/54(68.52)	76	olfactory receptor [Bombyx mori]
Silkworm_newGene_247	gi|512939477|ref|XP_004934250.1|	6.55288e-54	76/76(100.00)	167	PREDICTED: cytochrome P450 4B1-like, partial [Bombyx mori]
Silkworm_newGene_2534	gi|512938831|ref|XP_004934100.1|	5.05073e-45	61/62(98.39)	145	PREDICTED: inducible metalloproteinase inhibitor protein-like, partial [Bombyx mori]
Silkworm_newGene_2535	gi|512910090|ref|XP_004927082.1|	4.11882e-83	129/143(90.21)	289	PREDICTED: zonadhesin-like [Bombyx mori]
Silkworm_newGene_2548	gi|294566525|gb|ADF18553.1|	3.39415e-40	75/85(88.24)	157	endonuclease-reverse transcriptase [Bombyx mori]
Silkworm_newGene_2566	gi|512912737|ref|XP_004927729.1|	4.08361e-139	188/188(100.00)	396	PREDICTED: uncharacterized protein LOC101735513 [Bombyx mori]
Silkworm_newGene_2633	gi|512927101|ref|XP_004931250.1|	5.77749e-77	114/115(99.13)	232	PREDICTED: uncharacterized protein LOC101736494 [Bombyx mori]
Silkworm_newGene_2710	gi|512927022|ref|XP_004931230.1|	2.39645e-58	90/91(98.90)	188	PREDICTED: uncharacterized protein LOC101744812 [Bombyx mori]
Silkworm_newGene_2804	gi|512927599|ref|XP_004931375.1|	1.14608e-91	146/146(100.00)	295	PREDICTED: uncharacterized protein LOC101737697 [Bombyx mori]
Silkworm_newGene_2805	gi|512927599|ref|XP_004931375.1|	6.96659e-161	234/234(100.00)	479	PREDICTED: uncharacterized protein LOC101737697 [Bombyx mori]
Silkworm_newGene_2806	gi|306518650|ref|NP_001182387.1|	0	267/267(100.00)	546	UDP-glucosyltransferase precursor [Bombyx mori]
Silkworm_newGene_2808	gi|512908981|ref|XP_004926810.1|	2.02958e-40	77/87(88.51)	144	PREDICTED: myb/SANT-like DNA-binding domain-containing protein 3-like [Bombyx mori]
Silkworm_newGene_2900	gi|512926435|ref|XP_004931085.1|	3.11279e-29	36/48(75.00)	79	PREDICTED: THAP domain-containing protein 1 B-like [Bombyx mori]
Silkworm_newGene_2927	gi|512910875|ref|XP_004927278.1|	0	248/248(100.00)	554	PREDICTED: uncharacterized protein LOC101741107 [Bombyx mori]
Silkworm_newGene_2930	gi|512910922|ref|XP_004927290.1|	0	351/513(68.42)	629	PREDICTED: uncharacterized protein LOC101742687 [Bombyx mori]
Silkworm_newGene_2957	gi|238623703|dbj|BAH66325.1|	2.79829e-14	35/38(92.11)	78	olfactory receptor [Bombyx mori]
Silkworm_newGene_2961	gi|238623703|dbj|BAH66325.1|	3.78055e-14	35/38(92.11)	78	olfactory receptor [Bombyx mori]
Silkworm_newGene_2967	gi|148298772|ref|NP_001091843.1|	0	549/565(97.17)	1066	titin2 [Bombyx mori]
Silkworm_newGene_2971	gi|512895208|ref|XP_004923616.1|	1.25202e-29	63/65(96.92)	132	PREDICTED: uncharacterized protein LOC101739910 [Bombyx mori]
Silkworm_newGene_2973	gi|512914221|ref|XP_004928088.1|	5.42028e-106	78/85(91.76)	160	PREDICTED: putative nuclease HARBI1-like [Bombyx mori]
Silkworm_newGene_3018	gi|512928370|ref|XP_004931561.1|	9.93641e-97	149/149(100.00)	311	PREDICTED: protein FAM195A-like [Bombyx mori]
Silkworm_newGene_3019	gi|28273585|gb|AAO33922.1|	5.41653e-25	50/60(83.33)	103	unknown [Bombyx mori]
Silkworm_newGene_3022	gi|512928892|ref|XP_004931691.1|	7.80383e-118	166/166(100.00)	345	PREDICTED: alanine--glyoxylate aminotransferase 2, mitochondrial-like, partial [Bombyx mori]
Silkworm_newGene_3034	gi|28273585|gb|AAO33922.1|	3.28782e-16	42/52(80.77)	79	unknown [Bombyx mori]
Silkworm_newGene_3108	gi|57506562|dbj|BAD86652.1|	6.15288e-53	91/96(94.79)	191	reverse transcriptase [Bombyx mori]
Silkworm_newGene_3144	gi|28273585|gb|AAO33922.1|	1.36556e-25	52/56(92.86)	107	unknown [Bombyx mori]
Silkworm_newGene_3150	gi|512911611|ref|XP_004927455.1|	3.53255e-87	133/133(100.00)	283	PREDICTED: histone-binding protein RBBP7-like, partial [Bombyx mori]
Silkworm_newGene_3163	gi|512929337|ref|XP_004931795.1|	2.13362e-49	87/87(100.00)	184	PREDICTED: sialin-like [Bombyx mori]
Silkworm_newGene_3229	gi|512911670|ref|XP_004927469.1|	4.96643e-164	229/229(100.00)	463	PREDICTED: DNA replication licensing factor MCM4-like, partial [Bombyx mori]
Silkworm_newGene_3236	gi|255958236|ref|NP_001157648.1|	2.84587e-06	20/22(90.91)	46	NADPH oxidoreductase [Bombyx mori]
Silkworm_newGene_3276	gi|512935433|ref|XP_004933274.1|	2.41593e-35	55/67(82.09)	105	PREDICTED: uncharacterized protein LOC101745498 [Bombyx mori]
Silkworm_newGene_3279	gi|512929806|ref|XP_004931914.1|	9.42234e-151	202/202(100.00)	430	PREDICTED: tissue inhibitor of metalloproteases-like [Bombyx mori]
Silkworm_newGene_3284	gi|512930208|ref|XP_004932009.1|	0	252/252(100.00)	510	PREDICTED: popeye domain-containing protein 2-like [Bombyx mori]
Silkworm_newGene_3360	gi|512911904|ref|XP_004927526.1|	1.29186e-110	161/161(100.00)	321	PREDICTED: transmembrane protein 165-like, partial [Bombyx mori]
Silkworm_newGene_3368	gi|512911944|ref|XP_004927536.1|	5.71617e-74	121/121(100.00)	247	PREDICTED: uncharacterized protein LOC101737586 [Bombyx mori]
Silkworm_newGene_3378	gi|512930477|ref|XP_004932077.1|	5.02253e-79	117/117(100.00)	243	PREDICTED: uncharacterized protein LOC101742173 isoform X1 [Bombyx mori]
Silkworm_newGene_3384	gi|512931479|ref|XP_004932313.1|	1.74052e-88	133/133(100.00)	269	PREDICTED: UNC93-like protein-like [Bombyx mori]
Silkworm_newGene_3385	gi|512931479|ref|XP_004932313.1|	2.20063e-48	87/91(95.60)	164	PREDICTED: UNC93-like protein-like [Bombyx mori]
Silkworm_newGene_3470	gi|512912011|ref|XP_004927552.1|	0	403/403(100.00)	902	PREDICTED: SCO-spondin-like, partial [Bombyx mori]
Silkworm_newGene_3483	gi|512912015|ref|XP_004927553.1|	4.65058e-51	73/73(100.00)	173	PREDICTED: RNA-binding protein fusilli-like [Bombyx mori]
Silkworm_newGene_3522	gi|512914488|ref|XP_004928154.1|	4.51908e-110	168/168(100.00)	332	PREDICTED: uncharacterized protein LOC101744945 [Bombyx mori]
Silkworm_newGene_3529	gi|512914702|ref|XP_004928208.1|	6.62317e-123	176/176(100.00)	351	PREDICTED: uncharacterized protein LOC101740328 [Bombyx mori]
Silkworm_newGene_3546	gi|57506562|dbj|BAD86652.1|	1.51081e-57	100/121(82.64)	204	reverse transcriptase [Bombyx mori]
Silkworm_newGene_3566	gi|379698998|ref|NP_001243971.1|	0	525/525(100.00)	1066	UDP-glycosyltransferase UGT44A1 [Bombyx mori]
Silkworm_newGene_3571	gi|512915111|ref|XP_004928309.1|	0	554/554(100.00)	1122	PREDICTED: SET-binding protein-like [Bombyx mori]
Silkworm_newGene_3574	gi|512915156|ref|XP_004928321.1|	0	800/800(100.00)	1644	PREDICTED: fasciclin-2-like [Bombyx mori]
Silkworm_newGene_3575	gi|512915160|ref|XP_004928322.1|	1.57736e-36	75/82(91.46)	155	PREDICTED: fasciclin-2-like [Bombyx mori]
Silkworm_newGene_3579	gi|512915614|ref|XP_004928432.1|	0	395/396(99.75)	807	PREDICTED: hormone-sensitive lipase-like [Bombyx mori]
Silkworm_newGene_3585	gi|298204343|gb|ADI61820.1|	4.69333e-27	54/58(93.10)	118	endonuclease-reverse transcriptase [Bombyx mori]
Silkworm_newGene_3730	gi|512931680|ref|XP_004932363.1|	2.07299e-52	101/102(99.02)	196	PREDICTED: microspherule protein 1-like isoform X1 [Bombyx mori]
Silkworm_newGene_3733	gi|512931759|ref|XP_004932381.1|	6.17085e-171	234/234(100.00)	483	PREDICTED: uncharacterized protein LOC101741178 isoform X2 [Bombyx mori]
Silkworm_newGene_378	gi|169234928|ref|NP_001108405.1|	3.01228e-69	109/118(92.37)	232	titin1 [Bombyx mori]
Silkworm_newGene_3800	gi|512912152|ref|XP_004927586.1|	0	352/352(100.00)	686	PREDICTED: heat shock 70 kDa protein cognate 5-like, partial [Bombyx mori]
Silkworm_newGene_3813	gi|512912194|ref|XP_004927595.1|	0	275/275(100.00)	549	PREDICTED: protein asunder homolog, partial [Bombyx mori]
Silkworm_newGene_3849	gi|512932674|ref|XP_004932604.1|	0	380/381(99.74)	761	PREDICTED: lipase 1-like [Bombyx mori]
Silkworm_newGene_3856	gi|512932615|ref|XP_004932589.1|	0	305/305(100.00)	609	PREDICTED: uncharacterized protein LOC101741598 [Bombyx mori]
Silkworm_newGene_3859	gi|512932674|ref|XP_004932604.1|	0	353/381(92.65)	691	PREDICTED: lipase 1-like [Bombyx mori]
Silkworm_newGene_3941	gi|433339045|dbj|BAM73877.1|	8.43576e-32	61/73(83.56)	124	cytochrome P450, partial [Bombyx mori]
Silkworm_newGene_410	gi|512939276|ref|XP_004934201.1|	0	247/254(97.24)	551	PREDICTED: pollen-specific leucine-rich repeat extensin-like protein 1-like, partial [Bombyx mori]
Silkworm_newGene_4243	gi|512912640|ref|XP_004927707.1|	1.10643e-34	59/59(100.00)	124	PREDICTED: apyrase-like [Bombyx mori]
Silkworm_newGene_4254	gi|512911936|ref|XP_004927534.1|	5.22709e-13	32/55(58.18)	75	PREDICTED: uncharacterized protein LOC101737304 [Bombyx mori]
Silkworm_newGene_4269	gi|512934780|ref|XP_004933115.1|	0	248/253(98.02)	522	PREDICTED: zinc finger protein 845-like [Bombyx mori]
Silkworm_newGene_4348	gi|512935142|ref|XP_004933202.1|	0	390/391(99.74)	800	PREDICTED: probable cationic amino acid transporter-like [Bombyx mori]
Silkworm_newGene_4424	gi|512936995|ref|XP_004933656.1|	0	316/316(100.00)	639	PREDICTED: cytochrome P450 4C1-like, partial [Bombyx mori]
Silkworm_newGene_4429	gi|512935417|ref|XP_004933270.1|	6.03101e-179	242/242(100.00)	500	PREDICTED: androgen-induced gene 1 protein-like [Bombyx mori]
Silkworm_newGene_4434	gi|512935526|ref|XP_004933295.1|	1.12812e-61	87/87(100.00)	189	PREDICTED: chymotrypsin inhibitor SCI-III-like [Bombyx mori]
Silkworm_newGene_4435	gi|512935651|ref|XP_004933326.1|	2.94907e-94	142/142(100.00)	281	PREDICTED: LOW QUALITY PROTEIN: aldo-keto reductase family 1 member C4-like [Bombyx mori]
Silkworm_newGene_4441	gi|14028771|gb|AAK52496.1|AF361484_1	3.11261e-49	78/79(98.73)	170	chymotrypsin inhibitor CI-b1 [Bombyx mori]
Silkworm_newGene_4448	gi|512935605|ref|XP_004933314.1|	1.52472e-23	47/47(100.00)	97	PREDICTED: uncharacterized protein LOC101739238 [Bombyx mori]
Silkworm_newGene_4695	gi|226342914|ref|NP_001139719.1|	1.63307e-63	107/133(80.45)	207	serine protease inhibitor 28 [Bombyx mori]
Silkworm_newGene_4711	gi|512916865|ref|XP_004928745.1|	3.09329e-93	129/129(100.00)	275	PREDICTED: beta-galactoside alpha-2,6-sialyltransferase 2-like [Bombyx mori]
Silkworm_newGene_4716	gi|255958236|ref|NP_001157648.1|	2.82357e-07	22/34(64.71)	40	NADPH oxidoreductase [Bombyx mori]
Silkworm_newGene_4718	gi|512916243|ref|XP_004928589.1|	1.87187e-140	190/190(100.00)	396	PREDICTED: uncharacterized protein LOC101735473 [Bombyx mori]
Silkworm_newGene_4721	gi|512917077|ref|XP_004928798.1|	3.14259e-41	71/71(100.00)	155	PREDICTED: SET and MYND domain-containing protein DDB_G0292140-like [Bombyx mori]
Silkworm_newGene_4726	gi|512915788|ref|XP_004928475.1|	4.74693e-141	237/480(49.38)	453	PREDICTED: multiple C2 and transmembrane domain-containing protein 1-like [Bombyx mori]
Silkworm_newGene_4730	gi|512916869|ref|XP_004928746.1|	2.15221e-73	102/103(99.03)	224	PREDICTED: lipopolysaccharide-induced tumor necrosis factor-alpha factor homolog [Bombyx mori]
Silkworm_newGene_4739	gi|512916929|ref|XP_004928761.1|	0	294/302(97.35)	579	PREDICTED: LOW QUALITY PROTEIN: homeotic protein female sterile-like [Bombyx mori]
Silkworm_newGene_4744	gi|512916941|ref|XP_004928764.1|	0	388/391(99.23)	798	PREDICTED: nose resistant to fluoxetine protein 6-like [Bombyx mori]
Silkworm_newGene_4749	gi|226342904|ref|NP_001139714.1|	6.90955e-167	241/241(100.00)	478	serine protease inhibitor 21 [Bombyx mori]
Silkworm_newGene_4990	gi|169234694|ref|NP_001108468.1|	7.23498e-13	58/141(41.13)	73	hikaru genki [Bombyx mori]
Silkworm_newGene_5085	gi|34099638|gb|AAQ57129.1|	3.5933e-71	134/150(89.33)	262	endonuclease and reverse transcriptase-like protein [Bombyx mori]
Silkworm_newGene_5154	gi|512905416|ref|XP_004925939.1|	5.32887e-48	82/208(39.42)	169	PREDICTED: uncharacterized protein LOC101745813 [Bombyx mori]
Silkworm_newGene_5156	gi|512887915|ref|XP_004922001.1|	2.1764e-84	129/129(100.00)	257	PREDICTED: galactokinase-like [Bombyx mori]
Silkworm_newGene_5160	gi|512887474|ref|XP_004921931.1|	6.12628e-54	92/92(100.00)	187	PREDICTED: SLIT and NTRK-like protein 6-like [Bombyx mori]
Silkworm_newGene_5247	gi|284813579|ref|NP_001165395.1|	0	496/499(99.40)	996	sugar transporter 4 [Bombyx mori]
Silkworm_newGene_5317	gi|512937337|ref|XP_004933743.1|	0	274/278(98.56)	537	PREDICTED: fragile X mental retardation syndrome-related protein 1 homolog [Bombyx mori]
Silkworm_newGene_5330	gi|112984068|ref|NP_001037424.1|	0	414/415(99.76)	857	yellow-fa precursor [Bombyx mori]
Silkworm_newGene_5468	gi|512889814|ref|XP_004922378.1|	1.26715e-84	114/114(100.00)	255	PREDICTED: uncharacterized protein LOC101744596 [Bombyx mori]
Silkworm_newGene_5472	gi|512890345|ref|XP_004922501.1|	9.86861e-54	97/105(92.38)	186	PREDICTED: adenylate cyclase type 10-like [Bombyx mori]
Silkworm_newGene_5581	gi|512890929|ref|XP_004922597.1|	4.91932e-59	106/106(100.00)	203	PREDICTED: transmembrane protein 165-like [Bombyx mori]
Silkworm_newGene_5642	gi|512894389|ref|XP_004923418.1|	1.53742e-21	32/38(84.21)	67	PREDICTED: piggyBac transposable element-derived protein 4-like [Bombyx mori]
Silkworm_newGene_5654	gi|512891228|ref|XP_004922647.1|	1.18342e-85	134/134(100.00)	277	PREDICTED: uncharacterized protein LOC101739571 [Bombyx mori]
Silkworm_newGene_5743	gi|512891812|ref|XP_004922775.1|	0	412/412(100.00)	827	PREDICTED: facilitated trehalose transporter Tret1-2 homolog [Bombyx mori]
Silkworm_newGene_5745	gi|512891641|ref|XP_004922733.1|	2.30171e-106	158/158(100.00)	329	PREDICTED: uncharacterized protein LOC101742718 [Bombyx mori]
Silkworm_newGene_5749	gi|512891919|ref|XP_004922802.1|	3.46627e-88	133/133(100.00)	271	PREDICTED: 4-coumarate--CoA ligase-like 9-like [Bombyx mori]
Silkworm_newGene_5752	gi|512892186|ref|XP_004922869.1|	1.1702e-06	30/44(68.18)	55	PREDICTED: putative nuclease HARBI1-like [Bombyx mori]
Silkworm_newGene_5754	gi|512891596|ref|XP_004922724.1|	0	493/493(100.00)	977	PREDICTED: facilitated trehalose transporter Tret1-like [Bombyx mori]
Silkworm_newGene_5826	gi|512917313|ref|XP_004928857.1|	1.0347e-133	202/202(100.00)	403	PREDICTED: alpha-tocopherol transfer protein-like [Bombyx mori]
Silkworm_newGene_5833	gi|512933709|ref|XP_004932858.1|	3.84636e-38	93/204(45.59)	144	PREDICTED: serine/arginine repetitive matrix protein 2-like [Bombyx mori]
Silkworm_newGene_5843	gi|7243250|dbj|BAA92690.1|	0	384/398(96.48)	791	pol polyprotein [Bombyx mori]
Silkworm_newGene_5845	gi|512918093|ref|XP_004929047.1|	0	289/335(86.27)	578	PREDICTED: luciferin 4-monooxygenase-like [Bombyx mori]
Silkworm_newGene_5855	gi|512917654|ref|XP_004928940.1|	3.8998e-179	247/300(82.33)	516	PREDICTED: nose resistant to fluoxetine protein 6-like [Bombyx mori]
Silkworm_newGene_5998	gi|512910556|ref|XP_004927201.1|	3.53348e-63	109/249(43.78)	211	PREDICTED: uncharacterized protein LOC101738574 [Bombyx mori]
Silkworm_newGene_6133	gi|512939370|ref|XP_004934223.1|	5.90712e-87	121/161(75.16)	283	PREDICTED: uncharacterized protein LOC101737379 [Bombyx mori]
Silkworm_newGene_6137	gi|512892616|ref|XP_004922975.1|	0	407/408(99.75)	821	PREDICTED: probable WRKY transcription factor protein 1-like [Bombyx mori]
Silkworm_newGene_6149	gi|512893148|ref|XP_004923109.1|	1.01598e-81	112/112(100.00)	242	PREDICTED: uncharacterized protein LOC101746277 [Bombyx mori]
Silkworm_newGene_6207	gi|57506588|dbj|BAD86665.1|	1.94323e-09	28/31(90.32)	59	reverse transcriptase [Bombyx mori]
Silkworm_newGene_6275	gi|512937623|ref|XP_004933809.1|	4.33011e-58	93/93(100.00)	198	PREDICTED: dipeptidyl peptidase 8-like, partial [Bombyx mori]
Silkworm_newGene_6307	gi|325197112|ref|NP_001191409.1|	3.37355e-164	239/239(100.00)	465	buffy [Bombyx mori]
Silkworm_newGene_6308	gi|512893989|ref|XP_004923321.1|	9.09196e-74	117/117(100.00)	237	PREDICTED: LOW QUALITY PROTEIN: phosphatidylinositol-binding clathrin assembly protein LAP-like [Bombyx mori]
Silkworm_newGene_6311	gi|298204339|gb|ADI61818.1|	1.55476e-35	68/70(97.14)	152	endonuclease-reverse transcriptase [Bombyx mori]
Silkworm_newGene_6402	gi|512937722|ref|XP_004933834.1|	8.98501e-20	46/46(100.00)	100	PREDICTED: neuroglian-like [Bombyx mori]
Silkworm_newGene_6408	gi|237648988|ref|NP_001153671.1|	5.83536e-85	139/139(100.00)	279	ring and YY1 binding protein [Bombyx mori]
Silkworm_newGene_6576	gi|512918839|ref|XP_004929230.1|	0	342/342(100.00)	696	PREDICTED: venom acid phosphatase Acph-1-like [Bombyx mori]
Silkworm_newGene_6584	gi|512919272|ref|XP_004929334.1|	0	350/350(100.00)	704	PREDICTED: piggyBac transposable element-derived protein 4-like [Bombyx mori]
Silkworm_newGene_6588	gi|512919343|ref|XP_004929352.1|	7.97414e-98	143/143(100.00)	285	PREDICTED: longitudinals lacking protein-like [Bombyx mori]
Silkworm_newGene_6727	gi|512911936|ref|XP_004927534.1|	2.12253e-07	26/41(63.41)	60	PREDICTED: uncharacterized protein LOC101737304 [Bombyx mori]
Silkworm_newGene_6773	gi|512937832|ref|XP_004933861.1|	0	259/259(100.00)	510	PREDICTED: 23 kDa integral membrane protein-like [Bombyx mori]
Silkworm_newGene_6779	gi|512895757|ref|XP_004923748.1|	2.6553e-32	54/54(100.00)	115	PREDICTED: uncharacterized protein LOC101740397 [Bombyx mori]
Silkworm_newGene_6783	gi|512895725|ref|XP_004923740.1|	1.3969e-93	130/130(100.00)	277	PREDICTED: uncharacterized protein LOC101739295 [Bombyx mori]
Silkworm_newGene_6785	gi|238623703|dbj|BAH66325.1|	1.90107e-07	28/35(80.00)	55	olfactory receptor [Bombyx mori]
Silkworm_newGene_6962	gi|512897098|ref|XP_004924070.1|	1.40537e-37	72/72(100.00)	139	PREDICTED: arylsulfatase B-like [Bombyx mori]
Silkworm_newGene_6964	gi|28569894|dbj|BAC57926.1|	4.7681e-54	101/133(75.94)	208	reverse transcriptase [Bombyx mori]
Silkworm_newGene_6967	gi|512897082|ref|XP_004924066.1|	2.14124e-97	140/140(100.00)	292	PREDICTED: uncharacterized protein LOC101736921 [Bombyx mori]
Silkworm_newGene_7046	gi|525344404|ref|NP_001266419.1|	3.59863e-109	159/159(100.00)	327	probable cytochrome P450 49a1-like [Bombyx mori]
Silkworm_newGene_7076	gi|512937952|ref|XP_004933889.1|	0	293/293(100.00)	600	PREDICTED: uncharacterized protein LOC101741328 [Bombyx mori]
Silkworm_newGene_7112	gi|512911194|ref|XP_004927352.1|	5.46516e-40	89/149(59.73)	160	PREDICTED: RNA-directed DNA polymerase from mobile element jockey-like [Bombyx mori]
Silkworm_newGene_7126	gi|512923076|ref|XP_004930264.1|	7.28421e-100	153/169(90.53)	300	PREDICTED: spindle pole body component 110-like [Bombyx mori]
Silkworm_newGene_7278	gi|512897953|ref|XP_004924279.1|	2.67282e-128	176/176(100.00)	368	PREDICTED: uncharacterized protein LOC101740360 [Bombyx mori]
Silkworm_newGene_7301	gi|512938031|ref|XP_004933908.1|	1.02745e-65	106/109(97.25)	220	PREDICTED: saccharopine dehydrogenase-like oxidoreductase-like, partial [Bombyx mori]
Silkworm_newGene_7360	gi|512891412|ref|XP_004922679.1|	1.03779e-12	43/77(55.84)	71	PREDICTED: uncharacterized protein LOC101743871 [Bombyx mori]
Silkworm_newGene_7446	gi|512898993|ref|XP_004924534.1|	2.59274e-57	100/116(86.21)	200	PREDICTED: LOW QUALITY PROTEIN: epididymal secretory protein E1-like [Bombyx mori]
Silkworm_newGene_7447	gi|512899064|ref|XP_004924551.1|	7.08063e-108	156/157(99.36)	340	PREDICTED: zinc finger protein 420-like [Bombyx mori]
Silkworm_newGene_7482	gi|512899523|ref|XP_004924666.1|	2.95894e-104	140/164(85.37)	268	PREDICTED: uncharacterized protein LOC101744832 [Bombyx mori]
Silkworm_newGene_7521	gi|363896202|gb|AEW43185.1|	8.50914e-99	145/145(100.00)	293	UDP-glycosyltransferase UGT46C2, partial [Bombyx mori]
Silkworm_newGene_7548	gi|512926435|ref|XP_004931085.1|	2.83819e-98	145/168(86.31)	289	PREDICTED: THAP domain-containing protein 1 B-like [Bombyx mori]
Silkworm_newGene_7602	gi|512938116|ref|XP_004933928.1|	1.12728e-89	133/133(100.00)	269	PREDICTED: guanylate cyclase 32E-like [Bombyx mori]
Silkworm_newGene_7612	gi|298204335|gb|ADI61816.1|	6.7058e-46	78/121(64.46)	174	endonuclease-reverse transcriptase [Bombyx mori]
Silkworm_newGene_7614	gi|290563344|ref|NP_001166607.1|	0	321/323(99.38)	651	olfactory receptor 44 [Bombyx mori]
Silkworm_newGene_7620	gi|512920891|ref|XP_004929746.1|	0	422/422(100.00)	849	PREDICTED: lachesin-like [Bombyx mori]
Silkworm_newGene_7724	gi|357622609|gb|EHJ74035.1|	1.48452e-50	104/286(36.36)	185	putative pol-like protein [Danaus plexippus]
Silkworm_newGene_7789	gi|12597214|dbj|BAB21511.1|	3.78151e-10	39/134(29.10)	53	TRAS3 [Bombyx mori]
Silkworm_newGene_7818	gi|238623778|dbj|BAH66363.1|	8.99953e-18	43/56(76.79)	85	olfactory receptor [Bombyx mori]
Silkworm_newGene_7879	gi|512901448|ref|XP_004925137.1|	0	537/539(99.63)	1075	PREDICTED: transcription elongation regulator 1-like, partial [Bombyx mori]
Silkworm_newGene_7885	gi|512901376|ref|XP_004925120.1|	2.12206e-122	171/171(100.00)	352	PREDICTED: pancreatic lipase-related protein 2-like isoform X1 [Bombyx mori]
Silkworm_newGene_7945	gi|512901648|ref|XP_004925187.1|	0	245/245(100.00)	504	PREDICTED: ankyrin repeat domain-containing protein 13B-like, partial [Bombyx mori]
Silkworm_newGene_8030	gi|512902216|ref|XP_004925321.1|	3.10378e-20	53/54(98.15)	104	PREDICTED: uncharacterized protein LOC101737437 [Bombyx mori]
Silkworm_newGene_8067	gi|512918093|ref|XP_004929047.1|	1.21998e-111	161/175(92.00)	338	PREDICTED: luciferin 4-monooxygenase-like [Bombyx mori]
Silkworm_newGene_8078	gi|512921413|ref|XP_004929871.1|	7.95676e-175	235/235(100.00)	489	PREDICTED: uncharacterized protein LOC101740242 [Bombyx mori]
Silkworm_newGene_8195	gi|512902444|ref|XP_004925378.1|	4.01774e-141	212/213(99.53)	410	PREDICTED: 5-azacytidine-induced protein 1-like [Bombyx mori]
Silkworm_newGene_8304	gi|512903346|ref|XP_004925598.1|	1.11028e-111	165/165(100.00)	337	PREDICTED: probable glutamate receptor-like [Bombyx mori]
Silkworm_newGene_8355	gi|512903547|ref|XP_004925646.1|	3.46959e-50	79/79(100.00)	169	PREDICTED: uncharacterized protein LOC101745563 [Bombyx mori]
Silkworm_newGene_8377	gi|512938274|ref|XP_004933967.1|	0	271/273(99.27)	543	PREDICTED: uncharacterized protein LOC101744731, partial [Bombyx mori]
Silkworm_newGene_8380	gi|512903615|ref|XP_004925663.1|	6.12547e-85	131/131(100.00)	277	PREDICTED: uncharacterized protein LOC101736265 [Bombyx mori]
Silkworm_newGene_8397	gi|512903753|ref|XP_004925695.1|	0	483/537(89.94)	1127	PREDICTED: SCO-spondin-like [Bombyx mori]
Silkworm_newGene_8399	gi|298204339|gb|ADI61818.1|	8.20645e-56	81/95(85.26)	165	endonuclease-reverse transcriptase [Bombyx mori]
Silkworm_newGene_8401	gi|512903694|ref|XP_004925680.1|	2.13375e-67	102/102(100.00)	204	PREDICTED: uncharacterized protein LOC101739396 [Bombyx mori]
Silkworm_newGene_8427	gi|512903832|ref|XP_004925714.1|	3.90557e-46	73/73(100.00)	162	PREDICTED: putative phospholipase B-like 2-like [Bombyx mori]
Silkworm_newGene_8462	gi|512922916|ref|XP_004930232.1|	0	341/341(100.00)	719	PREDICTED: uncharacterized protein LOC101740198 [Bombyx mori]
Silkworm_newGene_8467	gi|512922105|ref|XP_004930038.1|	0	238/255(93.33)	467	PREDICTED: monocarboxylate transporter 3-like [Bombyx mori]
Silkworm_newGene_8468	gi|512923096|ref|XP_004930269.1|	0	293/293(100.00)	603	PREDICTED: uncharacterized protein LOC101745833 [Bombyx mori]
Silkworm_newGene_8472	gi|512923159|ref|XP_004930285.1|	9.65103e-68	111/111(100.00)	222	PREDICTED: short stature homeobox protein 2-like [Bombyx mori]
Silkworm_newGene_8654	gi|298204333|gb|ADI61815.1|	1.92827e-15	39/42(92.86)	86	endonuclease-reverse transcriptase [Bombyx mori]
Silkworm_newGene_8741	gi|512905914|ref|XP_004926065.1|	0	468/468(100.00)	920	PREDICTED: facilitated trehalose transporter Tret1-like [Bombyx mori]
Silkworm_newGene_8742	gi|294566525|gb|ADF18553.1|	7.90095e-34	73/113(64.60)	131	endonuclease-reverse transcriptase [Bombyx mori]
Silkworm_newGene_8768	gi|512906083|ref|XP_004926108.1|	4.79858e-38	66/66(100.00)	131	PREDICTED: defense protein 4-like [Bombyx mori]
BGIBMGA003274	gi|389608285|dbj|BAM17754.1|	2.07354e-71	164/327(50.15)	271	similar to CG12017 [Papilio xuthus]
BGIBMGA003925	gi|449674547|ref|XP_004208208.1|	4.50734e-16	41/100(41.00)	85	PREDICTED: uncharacterized protein LOC101241491 [Hydra magnipapillata]
BGIBMGA004263	gi|260820485|ref|XP_002605565.1|	2.11314e-42	68/158(43.04)	175	hypothetical protein BRAFLDRAFT_239799 [Branchiostoma floridae]
BGIBMGA004869	gi|56462340|gb|AAV91453.1|	3.74418e-26	53/86(61.63)	119	protease inhibitor 6 [Lonomia obliqua]
BGIBMGA005013	gi|66357002|ref|XP_625679.1|	2.47246e-68	197/452(43.58)	262	Low complexity protein with large Glu repeat [Cryptosporidium parvum Iowa II]
BGIBMGA005228	gi|328697775|ref|XP_001946487.2|	1.81507e-43	89/193(46.11)	177	PREDICTED: putative nuclease HARBI1-like [Acyrthosiphon pisum]
BGIBMGA005642	gi|443429404|gb|AGC92689.1|	0	724/1208(59.93)	1454	cytokine receptor-like protein [Heliconius erato]
BGIBMGA005665	gi|443429382|gb|AGC92667.1|	0	398/562(70.82)	852	trehalase-like protein [Heliconius erato]
BGIBMGA006226	gi|7677032|gb|AAF66996.1|AF132032_1	0	520/672(77.38)	1038	timeless [Antheraea pernyi]
BGIBMGA006366	gi|389615188|dbj|BAM20581.1|	1.23468e-13	42/89(47.19)	77	unknown unsecreted protein [Papilio polytes]
BGIBMGA006846	gi|380013882|ref|XP_003690974.1|	0	946/3373(28.05)	950	PREDICTED: uncharacterized protein LOC100872118 [Apis florea]
BGIBMGA007994	gi|270016838|gb|EFA13284.1|	1.68153e-18	48/128(37.50)	93	hypothetical protein TcasGA2_TC010304 [Tribolium castaneum]
BGIBMGA008205	gi|119514503|gb|ABL76064.1|	8.54573e-47	84/86(97.67)	187	cationic peptide CP8 precursor [Bombyx mandarina]
BGIBMGA008704	gi|270014419|gb|EFA10867.1|	7.22653e-06	21/31(67.74)	51	hypothetical protein TcasGA2_TC001688 [Tribolium castaneum]
BGIBMGA009350	gi|328724299|ref|XP_003248094.1|	4.01921e-26	59/107(55.14)	119	PREDICTED: hypothetical protein LOC100568603 [Acyrthosiphon pisum]
BGIBMGA009426	gi|258598773|gb|ACV83458.1|	2.05988e-54	128/286(44.76)	216	transposase [Spodoptera frugiperda]
BGIBMGA009757	gi|18029449|gb|AAL56548.1|AF387862_2	4.2577e-16	53/173(30.64)	86	pol polyprotein [Anopheles gambiae]
BGIBMGA009936	gi|118378634|ref|XP_001022491.1|	1.73214e-07	56/223(25.11)	60	conserved hypothetical protein [Tetrahymena thermophila]
BGIBMGA010352	gi|512907910|ref|XP_004926560.1|	0	399/399(100.00)	813	PREDICTED: aminoacylase-1-like [Bombyx mori]
BGIBMGA010820	gi|328726830|ref|XP_003249065.1|	6.9666e-114	234/594(39.39)	414	PREDICTED: hypothetical protein LOC100572977 [Acyrthosiphon pisum]
BGIBMGA011035	gi|270009808|gb|EFA06256.1|	2.22915e-81	157/325(48.31)	306	hypothetical protein TcasGA2_TC009115 [Tribolium castaneum]
BGIBMGA012815	gi|71997558|ref|NP_001024021.1|	4.13803e-12	43/139(30.94)	72	Protein H39E23.3 [Caenorhabditis elegans]
BGIBMGA012996	gi|478250963|gb|ENN71447.1|	0	693/1249(55.48)	1343	hypothetical protein YQE_11866, partial [Dendroctonus ponderosae]
BGIBMGA014001	gi|145286562|gb|ABP52098.1|	5.87767e-56	103/131(78.63)	218	lysozyme-like protein 1 [Antheraea mylitta]
BGIBMGA014161	gi|409212250|gb|AFV32171.1|	0	509/566(89.93)	1027	vitellogenin receptor [Actias selene]
BGIBMGA014162	gi|339716243|gb|AEJ88360.1|	7.4164e-90	159/222(71.62)	331	vitellogenin receptor [Antheraea pernyi]
BGIBMGA014462	gi|190702380|gb|ACE75273.1|	1.48978e-75	152/341(44.57)	286	retroelement polyprotein [Glyptapanteles flavicoxis]
BGIBMGA001347	gi|13383195|dbj|BAB39500.1|	2.69961e-127	216/220(98.18)	456	fibroin P25 [Bombyx mandarina]
BGIBMGA001503	gi|443724075|gb|ELU12238.1|	3.35705e-27	108/448(24.11)	125	hypothetical protein CAPTEDRAFT_199780 [Capitella teleta]
Silkworm_newGene_1257	gi|665784069|ref|XP_008543059.1|	4.75437e-16	42/66(63.64)	83	PREDICTED: putative uncharacterized protein FLJ37770 [Microplitis demolitor]
Silkworm_newGene_1264	gi|157115780|ref|XP_001652693.1|	1.48858e-35	48/72(66.67)	124	hypothetical protein AaeL_AAEL007344 [Aedes aegypti]
Silkworm_newGene_1495	gi|646713882|gb|KDR18058.1|	5.98819e-165	147/203(72.41)	321	hypothetical protein L798_07735, partial [Zootermopsis nevadensis]
Silkworm_newGene_2003	gi|170043530|ref|XP_001849437.1|	3.8513e-12	44/154(28.57)	67	conserved hypothetical protein [Culex quinquefasciatus]
Silkworm_newGene_2422	gi|242018310|ref|XP_002429621.1|	1.61665e-34	60/159(37.74)	127	conserved hypothetical protein [Pediculus humanus corporis]
Silkworm_newGene_2513	gi|2337770|dbj|BAA21826.1|	5.81681e-99	123/210(58.57)	265	transposase [Attacus atlas]
Silkworm_newGene_2738	gi|339241765|ref|XP_003376808.1|	0	325/760(42.76)	594	retrovirus-related Pol polyprotein from transposon TNT 1-94 [Trichinella spiralis]
Silkworm_newGene_2899	gi|270014460|gb|EFA10908.1|	2.60306e-76	121/235(51.49)	221	hypothetical protein TcasGA2_TC001734 [Tribolium castaneum]
Silkworm_newGene_2974	gi|665801974|ref|XP_008549021.1|	1.53896e-33	53/59(89.83)	107	PREDICTED: uncharacterized protein LOC103572275 [Microplitis demolitor]
Silkworm_newGene_2975	gi|443684282|gb|ELT88245.1|	3.26107e-12	34/80(42.50)	70	hypothetical protein CAPTEDRAFT_27962, partial [Capitella teleta]
Silkworm_newGene_2976	gi|641652708|ref|XP_008178505.1|	1.30603e-06	21/38(55.26)	53	PREDICTED: uncharacterized protein LOC103307870 [Acyrthosiphon pisum]
Silkworm_newGene_3008	gi|646710240|gb|KDR15817.1|	2.67368e-08	48/171(28.07)	58	hypothetical protein L798_10442 [Zootermopsis nevadensis]
Silkworm_newGene_3295	gi|7510076|pir||T31613	3.04037e-10	43/131(32.82)	72	hypothetical protein Y50E8A.i - Caenorhabditis elegans
Silkworm_newGene_3469	gi|328702538|ref|XP_003241930.1|	1.02667e-33	41/121(33.88)	91	PREDICTED: zinc finger BED domain-containing protein 4-like [Acyrthosiphon pisum]
Silkworm_newGene_3538	gi|498986268|ref|XP_004530812.1|	2.754e-108	204/500(40.80)	361	PREDICTED: uncharacterized protein LOC101455054 [Ceratitis capitata]
Silkworm_newGene_4987	gi|665799553|ref|XP_008547699.1|	0	528/1006(52.49)	1043	PREDICTED: uncharacterized protein LOC103571349 [Microplitis demolitor]
Silkworm_newGene_5252	gi|339241765|ref|XP_003376808.1|	1.48977e-65	137/333(41.14)	238	retrovirus-related Pol polyprotein from transposon TNT 1-94 [Trichinella spiralis]
Silkworm_newGene_6072	gi|307193254|gb|EFN76145.1|	5.95402e-06	31/65(47.69)	47	hypothetical protein EAI_08723 [Harpegnathos saltator]
Silkworm_newGene_6073	gi|307193254|gb|EFN76145.1|	3.66454e-07	25/48(52.08)	53	hypothetical protein EAI_08723 [Harpegnathos saltator]
Silkworm_newGene_6148	gi|662202456|ref|XP_008474523.1|	5.57509e-32	63/126(50.00)	131	PREDICTED: uncharacterized protein LOC103511577 [Diaphorina citri]
Silkworm_newGene_7350	gi|270013850|gb|EFA10298.1|	1.03159e-29	49/144(34.03)	90	hypothetical protein TcasGA2_TC012513 [Tribolium castaneum]
Silkworm_newGene_7362	gi|170033909|ref|XP_001844818.1|	7.62326e-14	48/128(37.50)	78	predicted protein [Culex quinquefasciatus]
Silkworm_newGene_7884	gi|642914825|ref|XP_008194954.1|	6.58121e-40	77/135(57.04)	157	PREDICTED: inactive pancreatic lipase-related protein 1 isoform X1 [Tribolium castaneum]
Silkworm_newGene_8794	gi|641664550|ref|XP_008183050.1|	4.35883e-24	69/196(35.20)	110	PREDICTED: uncharacterized protein LOC103309431 [Acyrthosiphon pisum]
Silkworm_newGene_967	gi|350536511|ref|NP_001233059.1|	9.62603e-51	84/168(50.00)	171	uncharacterized protein LOC100569528 [Acyrthosiphon pisum]
