# Supplementary material for: Comparative transcriptome analysis of silkworm, Bombyx mori colleterial gland suggests their functional role in mucous secretion
Source: PLoS One. 2018 May 31;13(5):e0198077. doi: 10.1371/journal.pone.0198077 (PMC5979005; doi:10.1371/journal.pone.0198077)
Supplement: S3 Table — (XLS) [file pone.0198077.s003.xls]

#KEGG_n	207	KEGG_N	2545
#Pathway	ko_ID	Unigene	gene	Unigene_all	gene_all
Phenylalanine, tyrosine and tryptophan biosynthesis	ko00400	1	4	207	2545	BGIBMGA003866	K00500
DNA replication	ko03030	3	36	207	2545	BGIBMGA002763;BGIBMGA008625;Silkworm_newGene_3229	K02212+K02540+K02212
Arginine and proline metabolism	ko00330	7	45	207	2545	BGIBMGA000470;BGIBMGA003564;BGIBMGA003684;BGIBMGA004280;BGIBMGA006876;BGIBMGA007423;BGIBMGA010352	K14677+K00819+K01425+K01915+K01755+K01611+K14677
Circadian rhythm - fly	ko04711	3	10	207	2545	BGIBMGA000485;BGIBMGA006226;BGIBMGA008336	K02633+K12074+K03083
Oocyte meiosis	ko04114	1	4	207	2545	BGIBMGA013609	K03353
Cell cycle	ko04110	1	2	207	2545	BGIBMGA013609	K03353
Glycolysis / Gluconeogenesis	ko00010	4	36	207	2545	BGIBMGA001399;BGIBMGA004221;BGIBMGA007425;BGIBMGA009232	K03841+K01810+K01835+K01785
Butanoate metabolism	ko00650	1	21	207	2545	BGIBMGA012088	K01580
beta-Alanine metabolism	ko00410	2	25	207	2545	BGIBMGA007111;BGIBMGA012088	K00207+K01580
Glycosaminoglycan degradation	ko00531	4	18	207	2545	BGIBMGA005500;BGIBMGA013822;BGIBMGA014115;BGIBMGA014116	K01195+K01197+K12373+K12373
Pentose phosphate pathway	ko00030	5	19	207	2545	BGIBMGA000936;BGIBMGA001399;BGIBMGA001570;BGIBMGA004221;BGIBMGA007425	K01807+K03841+K00948+K01810+K01835
Lysine degradation	ko00310	7	42	207	2545	BGIBMGA000703;BGIBMGA001497;BGIBMGA003106;BGIBMGA005113;BGIBMGA007391;BGIBMGA010338;Silkworm_newGene_2513	K13647+K06101+K11423+K00658+K00825+K14157+K11433
Mucin type O-Glycan biosynthesis	ko00512	1	11	207	2545	BGIBMGA005279	K00710
Lysosome	ko04142	9	83	207	2545	BGIBMGA002459;BGIBMGA005500;BGIBMGA007039;BGIBMGA007061;BGIBMGA008221;BGIBMGA013129;BGIBMGA014115;BGIBMGA014116;Silkworm_newGene_7446	K03662+K01195+K01373+K01363+K13443+K01201+K12373+K12373+K13443
TGF-beta signaling pathway	ko04350	3	34	207	2545	BGIBMGA001937;BGIBMGA009650;BGIBMGA012124	K04661+K04500+K04680
Nucleotide excision repair	ko03420	1	39	207	2545	BGIBMGA012623	K03144
Biosynthesis of unsaturated fatty acids	ko01040	6	25	207	2545	BGIBMGA002574;BGIBMGA002716;BGIBMGA005471;BGIBMGA010613;BGIBMGA010614;BGIBMGA010681	K00232+K00232+K00507+K00507+K00507+K00507
Taurine and hypotaurine metabolism	ko00430	2	10	207	2545	BGIBMGA005447;BGIBMGA012088	K00681+K01580
Basal transcription factors	ko03022	2	36	207	2545	BGIBMGA010005;BGIBMGA012623	K14650+K03144
Valine, leucine and isoleucine degradation	ko00280	3	40	207	2545	BGIBMGA000236;BGIBMGA001237;BGIBMGA011270	K00253+K00826+K00166
Glycerolipid metabolism	ko00561	7	38	207	2545	BGIBMGA000827;BGIBMGA003969;BGIBMGA007880;BGIBMGA011091;BGIBMGA012193;BGIBMGA013552;Silkworm_newGene_1239	K00865+K01080+K13509+K13513+K13506+K11155+K00901
Cysteine and methionine metabolism	ko00270	1	27	207	2545	BGIBMGA007423	K01611
Other glycan degradation	ko00511	3	25	207	2545	BGIBMGA013129;BGIBMGA014115;BGIBMGA014116	K01201+K12373+K12373
Pyrimidine metabolism	ko00240	6	79	207	2545	BGIBMGA003820;BGIBMGA006816;BGIBMGA007111;BGIBMGA008116;BGIBMGA010642;BGIBMGA010804	K03016+K11540+K00207+K01937+K00757+K03002
Cyanoamino acid metabolism	ko00460	1	5	207	2545	BGIBMGA005447	K00681
Nitrogen metabolism	ko00910	4	22	207	2545	BGIBMGA002647;BGIBMGA003684;BGIBMGA004280;BGIBMGA008072	K01672+K01425+K01915+K01672
Porphyrin and chlorophyll metabolism	ko00860	4	27	207	2545	BGIBMGA002540;BGIBMGA005500;BGIBMGA013834;Silkworm_newGene_3566	K00231+K01195+K00699+K00699
Lysine biosynthesis	ko00300	2	3	207	2545	BGIBMGA007391;BGIBMGA010338	K00825+K14157
Pantothenate and CoA biosynthesis	ko00770	3	13	207	2545	BGIBMGA001237;BGIBMGA007111;BGIBMGA009859	K00826+K00207+K01598
Sphingolipid metabolism	ko00600	7	27	207	2545	BGIBMGA001075;BGIBMGA003969;BGIBMGA005845;BGIBMGA005846;BGIBMGA009686;BGIBMGA011964;BGIBMGA013129	K04714+K01080+K00654+K00654+K00720+K00654+K01201
ABC transporters	ko02010	2	30	207	2545	BGIBMGA000724;BGIBMGA007494	K05658+K05658
Ascorbate and aldarate metabolism	ko00053	2	16	207	2545	BGIBMGA013834;Silkworm_newGene_3566	K00699+K00699
Base excision repair	ko03410	1	21	207	2545	BGIBMGA012841	K10801
Arachidonic acid metabolism	ko00590	1	10	207	2545	BGIBMGA005447	K00681
alpha-Linolenic acid metabolism	ko00592	2	13	207	2545	BGIBMGA002574;BGIBMGA002716	K00232+K00232
Circadian rhythm - mammal	ko04710	1	13	207	2545	BGIBMGA000485	K02633
Citrate cycle (TCA cycle)	ko00020	4	49	207	2545	BGIBMGA005113;BGIBMGA008918;BGIBMGA014290;BGIBMGA014294	K00658+K00026+K01648+K01648
Other types of O-glycan biosynthesis	ko00514	3	21	207	2545	BGIBMGA000643;BGIBMGA013834;Silkworm_newGene_3566	K09667+K00699+K00699
Fatty acid metabolism	ko00071	2	41	207	2545	BGIBMGA002574;BGIBMGA002716	K00232+K00232
ECM-receptor interaction	ko04512	8	30	207	2545	BGIBMGA000388;BGIBMGA000861;BGIBMGA000915;BGIBMGA001498;BGIBMGA002114;BGIBMGA002430;BGIBMGA006878;BGIBMGA009725	K06237+K06252+K05636+K06258+K05635+K06258+K05719+K06258
Tryptophan metabolism	ko00380	4	34	207	2545	BGIBMGA007391;BGIBMGA012691;BGIBMGA014284;BGIBMGA014510	K00825+K03781+K03781+K03781
Biotin metabolism	ko00780	1	1	207	2545	BGIBMGA010132	K01942
Adherens junction	ko04520	1	1	207	2545	BGIBMGA003700	K05767
Focal adhesion	ko04510	1	6	207	2545	BGIBMGA000861	K06252
Oxidative phosphorylation	ko00190	2	119	207	2545	BGIBMGA002459;BGIBMGA003901	K03662+K02133
Linoleic acid metabolism	ko00591	2	7	207	2545	BGIBMGA003944;BGIBMGA003945	K07424+K07424
Glycerophospholipid metabolism	ko00564	7	54	207	2545	BGIBMGA003969;BGIBMGA007767;BGIBMGA007880;BGIBMGA011091;BGIBMGA011364;BGIBMGA012193;Silkworm_newGene_1239	K01080+K01126+K13509+K13513+K14156+K13506+K00901
Metabolism of xenobiotics by cytochrome P450	ko00980	7	33	207	2545	BGIBMGA002211;BGIBMGA003658;BGIBMGA003944;BGIBMGA003945;BGIBMGA009951;BGIBMGA013834;Silkworm_newGene_3566	K00799+K00078+K07424+K07424+K00799+K00699+K00699
MAPK signaling pathway - fly	ko04013	1	18	207	2545	BGIBMGA009542	K12377
Parkinson's disease	ko05012	1	1	207	2545	BGIBMGA006618	K05036
Endocytosis	ko04144	2	102	207	2545	BGIBMGA006243;BGIBMGA009650	K12196+K04500
Pyruvate metabolism	ko00620	1	40	207	2545	BGIBMGA008918	K00026
Phototransduction - fly	ko04745	2	26	207	2545	BGIBMGA005576;Silkworm_newGene_4624	K05692+K13804
Glycosphingolipid biosynthesis - globo series	ko00603	2	13	207	2545	BGIBMGA014115;BGIBMGA014116	K12373+K12373
Ubiquitin mediated proteolysis	ko04120	6	97	207	2545	BGIBMGA002755;BGIBMGA004052;BGIBMGA004699;BGIBMGA008276;BGIBMGA013609;Silkworm_newGene_138	K10684+K02207+K10456+K03348+K03353+K03348
Spliceosome	ko03040	9	129	207	2545	BGIBMGA003004;BGIBMGA003840;BGIBMGA006771;BGIBMGA007954;BGIBMGA009855;BGIBMGA009888;BGIBMGA009956;BGIBMGA013100;Silkworm_newGene_7879	K11086+K11087+K09567+K12852+K12834+K12897+K11092+K11088+K12824
Ribosome biogenesis in eukaryotes	ko03008	8	70	207	2545	BGIBMGA001522;BGIBMGA003833;BGIBMGA006056;BGIBMGA006135;BGIBMGA006751;BGIBMGA009207;BGIBMGA011919;BGIBMGA013169	K14536+K11131+K11128+K14550+K07936+K14521+K14545+K03538
Glycosaminoglycan biosynthesis - keratan sulfate	ko00533	1	3	207	2545	BGIBMGA013719	K00741
Fructose and mannose metabolism	ko00051	1	24	207	2545	BGIBMGA001399	K03841
RNA degradation	ko03018	3	69	207	2545	BGIBMGA003929;BGIBMGA007349;Silkworm_newGene_3800	K12616+K04077+K04043
Steroid biosynthesis	ko00100	1	1	207	2545	BGIBMGA005735	K09828
Drug metabolism - cytochrome P450	ko00982	6	32	207	2545	BGIBMGA002211;BGIBMGA003944;BGIBMGA003945;BGIBMGA009951;BGIBMGA013834;Silkworm_newGene_3566	K00799+K07424+K07424+K00799+K00699+K00699
Inositol phosphate metabolism	ko00562	4	47	207	2545	BGIBMGA000032;BGIBMGA007157;BGIBMGA008450;BGIBMGA009603	K01106+K00914+K00911+K05860
Glutathione metabolism	ko00480	3	47	207	2545	BGIBMGA002211;BGIBMGA005447;BGIBMGA009951	K00799+K00681+K00799
Galactose metabolism	ko00052	5	27	207	2545	BGIBMGA001613;BGIBMGA005670;BGIBMGA007425;BGIBMGA014192;Silkworm_newGene_5156	K00965+K00849+K01835+K01229+K00849
Folate biosynthesis	ko00790	1	15	207	2545	BGIBMGA011462	K01077
Natural killer cell mediated cytotoxicity	ko04650	1	26	207	2545	BGIBMGA002678	K06279
Purine metabolism	ko00230	13	135	207	2545	BGIBMGA000807;BGIBMGA001176;BGIBMGA001570;BGIBMGA002043;BGIBMGA003820;BGIBMGA004111;BGIBMGA006812;BGIBMGA007425;BGIBMGA010091;BGIBMGA010092;BGIBMGA010804;Silkworm_newGene_5472;Silkworm_newGene_7602	K01490+K13485+K00948+K01120+K03016+K11265+K01466+K01835+K12323+K12323+K03002+K11265+K01769
N-Glycan biosynthesis	ko00510	3	39	207	2545	BGIBMGA003428;BGIBMGA005329;BGIBMGA013995	K07151+K06316+K05546
Ether lipid metabolism	ko00565	1	16	207	2545	BGIBMGA003969	K01080
mTOR signaling pathway	ko04150	1	31	207	2545	BGIBMGA012675	K03259
Glycosaminoglycan biosynthesis - heparan sulfate	ko00534	1	14	207	2545	BGIBMGA007765	K00734
Phagosome	ko04145	7	80	207	2545	BGIBMGA001683;BGIBMGA002459;BGIBMGA005576;BGIBMGA006878;BGIBMGA007157;BGIBMGA009131;BGIBMGA009133	K07375+K03662+K05692+K05719+K00914+K07375+K07375
Alanine, aspartate and glutamate metabolism	ko00250	7	36	207	2545	BGIBMGA003684;BGIBMGA004280;BGIBMGA006816;BGIBMGA006876;BGIBMGA007517;BGIBMGA012088;Silkworm_newGene_3022	K01425+K01915+K11540+K01755+K00820+K01580+K00827
Peroxisome	ko04146	10	88	207	2545	BGIBMGA002574;BGIBMGA002716;BGIBMGA010225;BGIBMGA011129;BGIBMGA011149;BGIBMGA011164;BGIBMGA012691;BGIBMGA014284;BGIBMGA014510;Silkworm_newGene_3469	K00232+K00232+K13336+K13356+K13356+K13356+K03781+K03781+K03781+K13354
RNA transport	ko03013	10	126	207	2545	BGIBMGA001265;BGIBMGA003608;BGIBMGA006632;BGIBMGA006751;BGIBMGA007431;BGIBMGA007842;BGIBMGA011695;BGIBMGA012675;BGIBMGA013169;Silkworm_newGene_1620	K03243+K03231+K13175+K07936+K14320+K02516+K09291+K03259+K03538+K03253
Hedgehog signaling pathway	ko04340	2	32	207	2545	BGIBMGA008336;BGIBMGA013783	K03083+K00444
Regulation of autophagy	ko04140	2	15	207	2545	BGIBMGA003954;BGIBMGA007157	K08336+K00914
Neuroactive ligand-receptor interaction	ko04080	5	54	207	2545	BGIBMGA000840;BGIBMGA001331;BGIBMGA006929;BGIBMGA007837;BGIBMGA012478	K01312+K05185+K04153+K04615+K01312
Drug metabolism - other enzymes	ko00983	7	33	207	2545	BGIBMGA003944;BGIBMGA003945;BGIBMGA005500;BGIBMGA007111;BGIBMGA010642;BGIBMGA013834;Silkworm_newGene_3566	K07424+K07424+K01195+K00207+K00757+K00699+K00699
RNA polymerase	ko03020	2	28	207	2545	BGIBMGA003820;BGIBMGA010804	K03016+K03002
Regulation of actin cytoskeleton	ko04810	1	3	207	2545	BGIBMGA003700	K05767
Pentose and glucuronate interconversions	ko00040	5	28	207	2545	BGIBMGA003658;BGIBMGA005500;BGIBMGA007259;BGIBMGA013834;Silkworm_newGene_3566	K00078+K01195+K03331+K00699+K00699
Protein processing in endoplasmic reticulum	ko04141	5	137	207	2545	BGIBMGA001352;BGIBMGA003428;BGIBMGA005780;BGIBMGA013995;Silkworm_newGene_8468	K10080+K07151+K09542+K05546+K13525
Insect hormone biosynthesis	ko00981	1	14	207	2545	BGIBMGA010564	K10718
Glycosaminoglycan biosynthesis - chondroitin sulfate	ko00532	1	9	207	2545	BGIBMGA007765	K00734
Wnt signaling pathway	ko04310	5	82	207	2545	BGIBMGA004711;BGIBMGA007583;BGIBMGA008336;BGIBMGA009650;BGIBMGA013783	K04499+K04508+K03083+K04500+K00444
Amyotrophic lateral sclerosis (ALS)	ko05014	1	4	207	2545	BGIBMGA010598	K04573
mRNA surveillance pathway	ko03015	1	69	207	2545	BGIBMGA003373	K11583
Starch and sucrose metabolism	ko00500	7	35	207	2545	BGIBMGA004221;BGIBMGA005182;BGIBMGA005500;BGIBMGA005665;BGIBMGA007425;BGIBMGA013834;Silkworm_newGene_3566	K01810+K00697+K01195+K01194+K01835+K00699+K00699
Glycosphingolipid biosynthesis - ganglio series	ko00604	2	10	207	2545	BGIBMGA014115;BGIBMGA014116	K12373+K12373
Progesterone-mediated oocyte maturation	ko04914	3	53	207	2545	BGIBMGA008276;BGIBMGA013609;Silkworm_newGene_138	K03348+K03353+K03348
Phenylalanine metabolism	ko00360	2	11	207	2545	BGIBMGA002087;BGIBMGA003866	K07253+K00500
SNARE interactions in vesicular transport	ko04130	1	21	207	2545	BGIBMGA009623	K08491
Retinol metabolism	ko00830	5	19	207	2545	BGIBMGA003944;BGIBMGA003945;BGIBMGA013552;BGIBMGA013834;Silkworm_newGene_3566	K07424+K07424+K11155+K00699+K00699
Phosphatidylinositol signaling system	ko04070	5	56	207	2545	BGIBMGA000032;BGIBMGA007157;BGIBMGA008450;BGIBMGA009603;Silkworm_newGene_1239	K01106+K00914+K00911+K05860+K00901
Tyrosine metabolism	ko00350	2	15	207	2545	BGIBMGA000563;BGIBMGA002087	K00501+K07253
Glycine, serine and threonine metabolism	ko00260	4	29	207	2545	BGIBMGA000827;BGIBMGA004907;BGIBMGA013705;Silkworm_newGene_3022	K00865+K01754+K00552+K00827
Glycosphingolipid biosynthesis - lacto and neolacto series	ko00601	1	4	207	2545	BGIBMGA013719	K00741
Valine, leucine and isoleucine biosynthesis	ko00290	2	13	207	2545	BGIBMGA001237;BGIBMGA004907	K00826+K01754
Glyoxylate and dicarboxylate metabolism	ko00630	2	15	207	2545	BGIBMGA000827;BGIBMGA008918	K00865+K00026
Amino sugar and nucleotide sugar metabolism	ko00520	10	49	207	2545	BGIBMGA001613;BGIBMGA004221;BGIBMGA004810;BGIBMGA005670;BGIBMGA007425;BGIBMGA007517;BGIBMGA010846;BGIBMGA014115;BGIBMGA014116;Silkworm_newGene_5156	K00965+K01810+K01639+K00849+K01835+K00820+K01836+K12373+K12373+K00849
Homologous recombination	ko03440	2	19	207	2545	BGIBMGA009517;BGIBMGA012404	K03165+K10901
D-Glutamine and D-glutamate metabolism	ko00471	1	2	207	2545	BGIBMGA003684	K01425
